# Supplementary material for: Crystal structures of a series of 6-aryl-1,3-diphenyl­fulvenes
Source: Acta Crystallogr E Crystallogr Commun. 2019 May 21;75(Pt 6):838–42. doi: 10.1107/S205698901900700X (PMC6658983; doi:10.1107/S205698901900700X)
Supplement: Supplementary file 1 [file e-75-00838-sup1.cif]

##############################################################################
#                                                                            #
# This CIF contains the data in a paper accepted for publication in          #
# Acta Crystallographica Section E. It conforms to the requirements of       #
# Notes for Authors for Acta Crystallographica Section E, and has been       #
# peer reviewed under the auspices of the IUCr Commission on Journals.       #
#                                                                            #
# Full details of the Crystallographic Information File format               #
# are given in the paper "The Crystallographic Information File (CIF):       #
# a New Standard Archive File for Crystallography" by S. R. Hall, F. H.      #
# Allen and I. D. Brown [Acta Cryst. (1991), A47, 655-685].                  #
#                                                                            #
# The current version of the core CIF dictionary is obtainable from          #
# ftp://ftp.iucr.org/pub/cif_core.dic.                                       #
#                                                                            #
# Software is freely available for graphical display of the structure(s)     #
# in this CIF. For information consult the CIF software page                 #
# http://www.iucr.org/resources/cif/software.                                #
#                                                                            #
# This file may be used for bona fide research purposes within the           #
# scientific community so long as proper attribution is given to the journal # 
# article from which it was obtained.                                        #
#                                                                            #
##############################################################################
data_I
_database_code_depnum_ccdc_archive 'CCDC 1916089'
_audit_creation_method
;
Olex2 1.2
(compiled 2017.08.10 svn.r3458 for OlexSys, GUI svn.r5381)
;
_journal_date_recd_electronic     2019-05-05
_journal_date_accepted     2019-05-14
_journal_name_full     'Acta Crystallographica, Section E'
_journal_year     2019
_journal_volume     75
_journal_issue      6
_journal_page_first     838
_journal_page_last     842
_journal_paper_category     GO
_journal_paper_doi     10.1107/S205698901900700X
_journal_coeditor_code     HB7824
_publ_contact_author_name     'Gary J. Balaich'
_publ_contact_author_address
;
Department of Chemistry & Chemistry Research Center, United States Air Force
Academy, Colorado Springs, CO 80840,
USA
;
_publ_contact_author_email     'gary.balaich@usafa.edu'
_publ_contact_author_fax     '7193336005'
_publ_contact_author_phone     '7193336043'
_publ_section_title
;
Crystal structures of a series of 1,3-diphenyl-6-aryl-fulvenes
;
_publ_section_title_footnote     .
loop_
    _publ_author_name
    _publ_author_footnote
    _publ_author_address
    'Peloquin, Andrew J.' .
;
Department of Chemistry & Chemistry Research Center,
United States Air Force Academy, Colorado Springs, CO 80840,
USA
;
    'Adas, Sonya K.' .
;
Department of Chemistry & Chemistry Research Center,
United States Air Force Academy, Colorado Springs, CO 80840,
USA
;
    'Iacono, Scott T.' .
;
Department of Chemistry & Chemistry Research Center,
United States Air Force Academy, Colorado Springs, CO 80840,
USA
;
    'Balaich, Gary J.' .
;
Department of Chemistry & Chemistry Research Center,
United States Air Force Academy, Colorado Springs, CO 80840,
USA
;
_publ_section_synopsis
;
The synthesis and structures of a series of 1,3-diphenyl-6-arylfuvlenes with
(fulvene is 5-methylidenecyclopenta-1,3-diene) varying methylation patterns on
the 6-phenyl substituent are reported. A network of C---H...\p ring
interactions consolidates the packing in each structure.
;
_chemical_name_systematic
;
{3-[(3-Methylphenyl)methylidene]-4-phenylcyclopenta-1,4-dien-1-yl}benzene
;
_chemical_name_common     1,3-diphenyl-6-(3-methylphenyl)fulvene
_chemical_formula_moiety     'C25 H20'
_chemical_formula_sum     'C25 H20'
_chemical_formula_iupac     'C25 H20'
_chemical_formula_weight     320.41
_chemical_melting_point     ?
_space_group_crystal_system     monoclinic
_space_group_name_H-M_alt     'C 1 2/c 1'
_space_group_name_Hall     '-C 2yc'
loop_
    _space_group_symop_operation_xyz
    'x, y, z'
    '-x, y, -z+1/2'
    'x+1/2, y+1/2, z'
    '-x+1/2, y+1/2, -z+1/2'
    '-x, -y, -z'
    'x, -y, z-1/2'
    '-x+1/2, -y+1/2, -z'
    'x+1/2, -y+1/2, z-1/2'
_cell_length_a     29.230(17)
_cell_length_b     5.800(3)
_cell_length_c     22.071(12)
_cell_angle_alpha     90
_cell_angle_beta     107.248(17)
_cell_angle_gamma     90
_cell_volume     3573(3)
_cell_formula_units_Z     8
_cell_measurement_reflns_used     4339
_cell_measurement_theta_min     2.922
_cell_measurement_theta_max     24.444
_cell_measurement_temperature     100
_exptl_crystal_description     prism
_exptl_crystal_colour     red
_exptl_crystal_size_max     0.25
_exptl_crystal_size_mid     0.21
_exptl_crystal_size_min     0.18
_exptl_crystal_density_diffrn     1.191
_exptl_crystal_density_meas     .
_exptl_crystal_density_method     .
_exptl_crystal_F_000     1360
_exptl_absorpt_coefficient_mu     0.067
_exptl_absorpt_correction_type     multi-scan
_exptl_absorpt_process_details     SADABS
_exptl_absorpt_correction_T_min     0.8322
_exptl_absorpt_correction_T_max     0.9010
_diffrn_ambient_temperature     100
_diffrn_source     ?
_diffrn_radiation_type     MoK\a
_diffrn_radiation_wavelength     0.71073
_diffrn_measurement_device_type     'Bruker APEXII CCD'
_diffrn_measurement_method     '\f and \w scans'
_diffrn_detector_area_resol_mean     ?
_diffrn_reflns_number     31841
_diffrn_reflns_av_R_equivalents     0.0518
_diffrn_reflns_av_unetI/netI     0.0276
_diffrn_reflns_theta_min     1.932
_diffrn_reflns_theta_max     26.833
_diffrn_reflns_theta_full     25.242
_diffrn_measured_fraction_theta_max     0.994
_diffrn_measured_fraction_theta_full     0.999
_diffrn_reflns_limit_h_min     -36
_diffrn_reflns_limit_h_max     36
_diffrn_reflns_limit_k_min     -7
_diffrn_reflns_limit_k_max     7
_diffrn_reflns_limit_l_min     -28
_diffrn_reflns_limit_l_max     27
_diffrn_standards_number     0
_refine_special_details     ?
_reflns_number_total     3817
_reflns_number_gt     3013
_reflns_threshold_expression     'I > 2\s(I)'
_refine_ls_structure_factor_coef     Fsqd
_refine_ls_matrix_type     full
_refine_ls_R_factor_all     0.0639
_refine_ls_R_factor_gt     0.0477
_refine_ls_wR_factor_gt     0.1111
_refine_ls_wR_factor_ref     0.1219
_refine_ls_goodness_of_fit_ref     1.045
_refine_ls_restrained_S_all     1.045
_refine_ls_number_reflns     3817
_refine_ls_number_parameters     227
_refine_ls_number_restraints     0
_refine_ls_hydrogen_treatment     constr
_refine_ls_weighting_scheme     calc
_refine_ls_weighting_details
              'w=1/[\s^2^(Fo^2^)+(0.0482P)^2^+3.8961P] where P=(Fo^2^+2Fc^2^)/3'
_atom_sites_solution_hydrogens     geom
_atom_sites_solution_primary     ?
_atom_sites_solution_secondary     ?
_refine_ls_shift/su_max     0.000
_refine_ls_shift/su_mean     0.000
_refine_diff_density_max     0.330
_refine_diff_density_min     -0.195
_refine_ls_extinction_method     none
_refine_ls_extinction_coef     .
loop_
    _atom_type_symbol
    _atom_type_description
    _atom_type_scat_dispersion_real
    _atom_type_scat_dispersion_imag
    _atom_type_scat_source
    'C' 'C' 0.0033 0.0016
                         'International Tables Vol C Tables 4.2.6.8 and 6.1.1.4'
    'H' 'H' 0.0000 0.0000
                         'International Tables Vol C Tables 4.2.6.8 and 6.1.1.4'
_computing_data_collection
;
APEX3 (Bruker, 2017)
;
_computing_cell_refinement
;
SAINT (Bruker, 2017)
;
_computing_data_reduction
;
SAINT (Bruker, 2017)
;
_computing_structure_solution
;
SHELXT (Sheldrick, 2015<i>a</i>)
;
_computing_structure_refinement
;
SHELXL (Sheldrick, 2015<i>b</i>)
;
_computing_molecular_graphics
;
<i>ORTEP-3 for Windows</i> (Farrugia, 2012) and Mercury (Macrae, <i>et
al.</i>,
2008)
;
_computing_publication_material
;
<i>publCIF</i> (Westrip, 2010)
;
loop_
    _atom_site_type_symbol
    _atom_site_label
    _atom_site_fract_x
    _atom_site_fract_y
    _atom_site_fract_z
    _atom_site_U_iso_or_equiv
    _atom_site_adp_type
    _atom_site_calc_flag
    _atom_site_occupancy
    _atom_site_disorder_assembly
    _atom_site_disorder_group
    C C1 0.57871(5) 0.4490(3) 0.23560(7) 0.0219(3) Uani d 1 . .
    C C2 0.57462(5) 0.4576(3) 0.29513(7) 0.0229(3) Uani d 1 . .
    H H2 0.554463 0.364773 0.310252 0.027 Uiso calc 1 . .
    C C3 0.60677(5) 0.6356(3) 0.33229(7) 0.0222(3) Uani d 1 . .
    C C4 0.62991(5) 0.7360(3) 0.29436(7) 0.0235(3) Uani d 1 . .
    H H4 0.651702 0.856706 0.305993 0.028 Uiso calc 1 . .
    C C5 0.61519(5) 0.6246(3) 0.23236(7) 0.0221(3) Uani d 1 . .
    C C6 0.63418(5) 0.6503(3) 0.18410(7) 0.0238(3) Uani d 1 . .
    H H6 0.623184 0.548206 0.150415 0.029 Uiso calc 1 . .
    C C7 0.55041(5) 0.2988(3) 0.18388(7) 0.0218(3) Uani d 1 . .
    C C8 0.53551(5) 0.3688(3) 0.12045(7) 0.0255(3) Uani d 1 . .
    H H8 0.544591 0.512625 0.109349 0.031 Uiso calc 1 . .
    C C9 0.50730(6) 0.2255(3) 0.07390(8) 0.0303(4) Uani d 1 . .
    H H9 0.498411 0.272695 0.031741 0.036 Uiso calc 1 . .
    C C10 0.49212(6) 0.0122(3) 0.08943(8) 0.0306(4) Uani d 1 . .
    H H10 0.472725 -0.081758 0.058066 0.037 Uiso calc 1 . .
    C C11 0.50628(6) -0.0585(3) 0.15223(8) 0.0275(4) Uani d 1 . .
    H H11 0.496034 -0.199944 0.163231 0.033 Uiso calc 1 . .
    C C12 0.53569(5) 0.0812(3) 0.19877(7) 0.0235(3) Uani d 1 . .
    H H12 0.545815 0.029678 0.240537 0.028 Uiso calc 1 . .
    C C13 0.61345(5) 0.6870(3) 0.39949(7) 0.0235(3) Uani d 1 . .
    C C14 0.59996(6) 0.5279(3) 0.43855(7) 0.0269(4) Uani d 1 . .
    H H14 0.586124 0.388692 0.421668 0.032 Uiso calc 1 . .
    C C15 0.60698(6) 0.5755(3) 0.50228(8) 0.0320(4) Uani d 1 . .
    H H15 0.597703 0.468403 0.527717 0.038 Uiso calc 1 . .
    C C16 0.62776(6) 0.7819(3) 0.52829(8) 0.0331(4) Uani d 1 . .
    H H16 0.632614 0.813134 0.571065 0.040 Uiso calc 1 . .
    C C17 0.64122(6) 0.9410(3) 0.49002(8) 0.0334(4) Uani d 1 . .
    H H17 0.655280 1.079353 0.507240 0.040 Uiso calc 1 . .
    C C18 0.63390(6) 0.8956(3) 0.42650(8) 0.0293(4) Uani d 1 . .
    H H18 0.642674 1.004989 0.401210 0.035 Uiso calc 1 . .
    C C19 0.67002(5) 0.8189(3) 0.17789(7) 0.0233(3) Uani d 1 . .
    C C20 0.69945(5) 0.7614(3) 0.14047(7) 0.0255(3) Uani d 1 . .
    H H20 0.694917 0.620567 0.119385 0.031 Uiso calc 1 . .
    C C21 0.73507(6) 0.9072(3) 0.13377(7) 0.0279(4) Uani d 1 . .
    C C22 0.74101(6) 1.1205(3) 0.16461(8) 0.0302(4) Uani d 1 . .
    H H22 0.764784 1.220841 0.160703 0.036 Uiso calc 1 . .
    C C23 0.71154(6) 1.1835(3) 0.20115(7) 0.0272(4) Uani d 1 . .
    H H23 0.715732 1.325711 0.221509 0.033 Uiso calc 1 . .
    C C24 0.67616(6) 1.0360(3) 0.20731(7) 0.0248(3) Uani d 1 . .
    H H24 0.656224 1.080714 0.231134 0.030 Uiso calc 1 . .
    C C25 0.76705(7) 0.8402(4) 0.09398(10) 0.0443(5) Uani d 1 . .
    H H25A 0.759165 0.687097 0.077736 0.066 Uiso calc 1 . .
    H H25B 0.799917 0.844814 0.119636 0.066 Uiso calc 1 . .
    H H25C 0.762396 0.946296 0.059275 0.066 Uiso calc 1 . .
loop_
    _atom_site_aniso_label
    _atom_site_aniso_U_11
    _atom_site_aniso_U_22
    _atom_site_aniso_U_33
    _atom_site_aniso_U_12
    _atom_site_aniso_U_13
    _atom_site_aniso_U_23
    C1 0.0181(7) 0.0214(8) 0.0268(8) 0.0013(6) 0.0074(6) 0.0003(6)
    C2 0.0207(7) 0.0242(8) 0.0245(8) -0.0022(6) 0.0080(6) -0.0003(6)
    C3 0.0182(7) 0.0229(8) 0.0250(8) 0.0014(6) 0.0055(6) 0.0006(6)
    C4 0.0201(7) 0.0236(8) 0.0252(8) 0.0000(6) 0.0045(6) 0.0001(6)
    C5 0.0197(7) 0.0213(8) 0.0255(8) 0.0025(6) 0.0072(6) 0.0026(6)
    C6 0.0235(8) 0.0237(8) 0.0233(7) 0.0017(6) 0.0055(6) -0.0023(6)
    C7 0.0185(7) 0.0231(8) 0.0255(8) 0.0025(6) 0.0092(6) -0.0032(6)
    C8 0.0252(8) 0.0258(8) 0.0275(8) -0.0001(7) 0.0108(7) -0.0005(6)
    C9 0.0294(9) 0.0375(10) 0.0241(8) 0.0027(7) 0.0083(7) -0.0033(7)
    C10 0.0263(8) 0.0326(9) 0.0322(9) -0.0029(7) 0.0074(7) -0.0127(7)
    C11 0.0256(8) 0.0225(8) 0.0362(9) -0.0012(7) 0.0120(7) -0.0056(7)
    C12 0.0215(7) 0.0244(8) 0.0261(8) 0.0025(6) 0.0093(6) -0.0013(6)
    C13 0.0199(7) 0.0267(8) 0.0227(7) 0.0013(6) 0.0046(6) -0.0009(6)
    C14 0.0304(8) 0.0246(8) 0.0251(8) -0.0017(7) 0.0074(7) -0.0015(6)
    C15 0.0404(10) 0.0328(9) 0.0231(8) 0.0005(8) 0.0102(7) 0.0035(7)
    C16 0.0404(10) 0.0361(10) 0.0200(8) 0.0021(8) 0.0045(7) -0.0016(7)
    C17 0.0369(9) 0.0322(9) 0.0271(8) -0.0048(8) 0.0035(7) -0.0067(7)
    C18 0.0315(9) 0.0278(9) 0.0278(8) -0.0035(7) 0.0076(7) 0.0012(7)
    C19 0.0246(8) 0.0245(8) 0.0194(7) 0.0008(6) 0.0045(6) 0.0022(6)
    C20 0.0264(8) 0.0255(8) 0.0242(8) 0.0020(7) 0.0068(6) 0.0004(6)
    C21 0.0254(8) 0.0344(9) 0.0246(8) 0.0021(7) 0.0087(6) 0.0037(7)
    C22 0.0242(8) 0.0316(9) 0.0324(9) -0.0064(7) 0.0047(7) 0.0068(7)
    C23 0.0274(8) 0.0239(8) 0.0271(8) 0.0006(7) 0.0029(6) 0.0000(6)
    C24 0.0279(8) 0.0267(8) 0.0210(7) 0.0012(7) 0.0090(6) 0.0016(6)
    C25 0.0418(11) 0.0486(12) 0.0519(12) -0.0053(9) 0.0283(9) -0.0048(10)
_geom_special_details
;
 All esds (except the esd in the dihedral angle between two l.s. planes)
 are estimated using the full covariance matrix.  The cell esds are taken
 into account individually in the estimation of esds in distances, angles
 and torsion angles; correlations between esds in cell parameters are only
 used when they are defined by crystal symmetry.  An approximate (isotropic)
 treatment of cell esds is used for estimating esds involving l.s. planes.
;
loop_
    _geom_bond_atom_site_label_1
    _geom_bond_atom_site_label_2
    _geom_bond_site_symmetry_2
    _geom_bond_distance
    _geom_bond_publ_flag
    C1 C2 . 1.355(2) ?
    C1 C5 . 1.492(2) ?
    C1 C7 . 1.478(2) ?
    C2 H2 . 0.9300 ?
    C2 C3 . 1.471(2) ?
    C3 C4 . 1.354(2) ?
    C3 C13 . 1.468(2) ?
    C4 H4 . 0.9300 ?
    C4 C5 . 1.458(2) ?
    C5 C6 . 1.347(2) ?
    C6 H6 . 0.9300 ?
    C6 C19 . 1.469(2) ?
    C7 C8 . 1.397(2) ?
    C7 C12 . 1.404(2) ?
    C8 H8 . 0.9300 ?
    C8 C9 . 1.387(2) ?
    C9 H9 . 0.9300 ?
    C9 C10 . 1.391(3) ?
    C10 H10 . 0.9300 ?
    C10 C11 . 1.386(2) ?
    C11 H11 . 0.9300 ?
    C11 C12 . 1.388(2) ?
    C12 H12 . 0.9300 ?
    C13 C14 . 1.397(2) ?
    C13 C18 . 1.402(2) ?
    C14 H14 . 0.9300 ?
    C14 C15 . 1.388(2) ?
    C15 H15 . 0.9300 ?
    C15 C16 . 1.387(3) ?
    C16 H16 . 0.9300 ?
    C16 C17 . 1.384(3) ?
    C17 H17 . 0.9300 ?
    C17 C18 . 1.379(2) ?
    C18 H18 . 0.9300 ?
    C19 C20 . 1.398(2) ?
    C19 C24 . 1.403(2) ?
    C20 H20 . 0.9300 ?
    C20 C21 . 1.383(2) ?
    C21 C22 . 1.398(2) ?
    C21 C25 . 1.511(2) ?
    C22 H22 . 0.9300 ?
    C22 C23 . 1.392(2) ?
    C23 H23 . 0.9300 ?
    C23 C24 . 1.380(2) ?
    C24 H24 . 0.9300 ?
    C25 H25A . 0.9600 ?
    C25 H25B . 0.9600 ?
    C25 H25C . 0.9600 ?
loop_
    _geom_angle_atom_site_label_1
    _geom_angle_atom_site_label_2
    _geom_angle_atom_site_label_3
    _geom_angle_site_symmetry_1
    _geom_angle_site_symmetry_3
    _geom_angle
    _geom_angle_publ_flag
    C2 C1 C5 . . 106.92(13) ?
    C2 C1 C7 . . 125.48(14) ?
    C7 C1 C5 . . 127.55(13) ?
    C1 C2 H2 . . 125.0 ?
    C1 C2 C3 . . 109.94(14) ?
    C3 C2 H2 . . 125.0 ?
    C4 C3 C2 . . 108.10(14) ?
    C4 C3 C13 . . 126.58(14) ?
    C13 C3 C2 . . 125.28(14) ?
    C3 C4 H4 . . 125.4 ?
    C3 C4 C5 . . 109.10(14) ?
    C5 C4 H4 . . 125.4 ?
    C4 C5 C1 . . 105.89(13) ?
    C6 C5 C1 . . 125.53(14) ?
    C6 C5 C4 . . 128.10(15) ?
    C5 C6 H6 . . 115.9 ?
    C5 C6 C19 . . 128.29(15) ?
    C19 C6 H6 . . 115.9 ?
    C8 C7 C1 . . 122.65(14) ?
    C8 C7 C12 . . 118.00(14) ?
    C12 C7 C1 . . 119.28(14) ?
    C7 C8 H8 . . 119.7 ?
    C9 C8 C7 . . 120.56(15) ?
    C9 C8 H8 . . 119.7 ?
    C8 C9 H9 . . 119.6 ?
    C8 C9 C10 . . 120.89(16) ?
    C10 C9 H9 . . 119.6 ?
    C9 C10 H10 . . 120.4 ?
    C11 C10 C9 . . 119.15(15) ?
    C11 C10 H10 . . 120.4 ?
    C10 C11 H11 . . 119.9 ?
    C10 C11 C12 . . 120.22(16) ?
    C12 C11 H11 . . 119.9 ?
    C7 C12 H12 . . 119.4 ?
    C11 C12 C7 . . 121.14(15) ?
    C11 C12 H12 . . 119.4 ?
    C14 C13 C3 . . 120.79(14) ?
    C14 C13 C18 . . 118.05(15) ?
    C18 C13 C3 . . 121.16(14) ?
    C13 C14 H14 . . 119.7 ?
    C15 C14 C13 . . 120.67(16) ?
    C15 C14 H14 . . 119.7 ?
    C14 C15 H15 . . 119.8 ?
    C16 C15 C14 . . 120.40(16) ?
    C16 C15 H15 . . 119.8 ?
    C15 C16 H16 . . 120.3 ?
    C17 C16 C15 . . 119.43(16) ?
    C17 C16 H16 . . 120.3 ?
    C16 C17 H17 . . 119.8 ?
    C18 C17 C16 . . 120.43(16) ?
    C18 C17 H17 . . 119.8 ?
    C13 C18 H18 . . 119.5 ?
    C17 C18 C13 . . 121.01(16) ?
    C17 C18 H18 . . 119.5 ?
    C20 C19 C6 . . 118.51(14) ?
    C20 C19 C24 . . 118.07(14) ?
    C24 C19 C6 . . 123.42(14) ?
    C19 C20 H20 . . 118.9 ?
    C21 C20 C19 . . 122.15(15) ?
    C21 C20 H20 . . 118.9 ?
    C20 C21 C22 . . 118.53(15) ?
    C20 C21 C25 . . 121.35(16) ?
    C22 C21 C25 . . 120.11(16) ?
    C21 C22 H22 . . 119.8 ?
    C23 C22 C21 . . 120.38(15) ?
    C23 C22 H22 . . 119.8 ?
    C22 C23 H23 . . 119.8 ?
    C24 C23 C22 . . 120.34(16) ?
    C24 C23 H23 . . 119.8 ?
    C19 C24 H24 . . 119.8 ?
    C23 C24 C19 . . 120.48(15) ?
    C23 C24 H24 . . 119.8 ?
    C21 C25 H25A . . 109.5 ?
    C21 C25 H25B . . 109.5 ?
    C21 C25 H25C . . 109.5 ?
    H25A C25 H25B . . 109.5 ?
    H25A C25 H25C . . 109.5 ?
    H25B C25 H25C . . 109.5 ?
loop_
    _geom_hbond_atom_site_label_D
    _geom_hbond_atom_site_label_H
    _geom_hbond_atom_site_label_A
    _geom_hbond_site_symmetry_A
    _geom_hbond_distance_DH
    _geom_hbond_distance_HA
    _geom_hbond_distance_DA
    _geom_hbond_angle_DHA
    C10 H10 Cg1 2_545 0.93 2.83 3.539(2) 134
    C16 H16 Cg2 4_565 0.93 2.86 3.589(2) 136
    C23 H23 Cg2 6_555 0.93 2.90 3.547(2) 128
_shelx_space_group_comment
;
The symmetry employed for this shelxl refinement is uniquely defined
by the following loop, which should always be used as a source of
symmetry information in preference to the above space-group names.
They are only intended as comments.
;
_shelx_estimated_absorpt_T_min     0.983
_shelx_estimated_absorpt_T_max     0.988
_shelx_hkl_file
;
   4   0   0  767.26   14.79
  -4   0   0  790.23   14.89
  -4   0   0  831.81   14.19
   4   0   0  823.66   14.09
   4   0   0  813.19   14.68
   6   0   0   29.89    1.98
   6   0   0   21.15    2.23
   6   0   0   30.56    2.68
  -6   0   0   25.91    2.53
  -6   0   0   30.55    2.12
  -8   0   0 5860.13   95.48
   8   0   0 5873.15   95.42
  -8   0   0 5971.88   93.41
   8   0   0 5952.15   93.64
   8   0   0 5859.40   94.86
  10   0   0  140.93    5.85
  10   0   0  133.30    6.02
 -10   0   0  138.91    5.06
  10   0   0  127.86    3.54
  10   0   0  139.64    5.17
 -10   0   0  132.07    6.01
  12   0   0  233.72    8.81
  12   0   0  230.96    8.47
  12   0   0  231.57    7.51
 -12   0   0  237.01    8.87
  12   0   0  228.03    5.40
 -12   0   0  236.14    7.43
  14   0   0   13.47    2.87
 -14   0   0   16.16    2.92
  14   0   0   15.63    2.49
 -14   0   0   23.00    2.98
  14   0   0   19.89    1.69
  14   0   0   15.34    2.96
  16   0   0  421.58   14.06
  16   0   0  448.84   12.53
 -16   0   0  422.06   11.90
  16   0   0  432.91   13.76
  16   0   0  427.26    8.94
 -16   0   0  421.45   14.18
  18   0   0   41.12    4.61
 -18   0   0   48.94    4.72
  18   0   0   46.76    5.60
  18   0   0   33.86    4.59
 -18   0   0   31.55    4.78
  20   0   0    0.48    1.31
  20   0   0   -2.92    1.42
  20   0   0   -0.57    1.56
 -20   0   0   -0.52    1.99
 -20   0   0    3.05    1.72
 -22   0   0  105.76    9.80
  22   0   0   91.30    8.67
 -22   0   0   85.96    5.70
  22   0   0   80.86    6.96
  22   0   0   99.52    8.85
  24   0   0  126.79    8.86
  24   0   0  149.52    8.24
 -24   0   0  154.08   10.20
  24   0   0  134.92    9.59
  26   0   0   37.46    5.40
  26   0   0   37.13    6.17
  26   0   0   38.42    6.26
 -26   0   0   17.36    4.11
  28   0   0  111.34    9.31
 -28   0   0  103.20   10.90
  28   0   0   96.78   10.31
  28   0   0  123.26   11.79
 -30   0   0  158.87   14.37
  30   0   0  150.56   10.91
  30   0   0  188.51   13.15
  32   0   0  238.31   14.53
  32   0   0  216.59   14.87
 -32   0   0  208.40   14.42
  34   0   0    3.86    4.01
 -34   0   0    0.72    3.45
  34   0   0    8.85    5.21
   1  -1   0  113.73    4.02
  -1  -1   0  124.68    3.49
   1  -1   0  121.55    4.16
  -1  -1   0  122.97    3.80
  -1  -1   0  118.79    4.26
   1  -1   0  120.04    3.94
  -1   1   0  120.49    4.26
  -1   1   0  122.22    4.01
   1   1   0  121.79    3.40
   1   1   0  124.85    4.16
  -3  -1   0   14.91    1.48
  -3  -1   0   12.77    1.90
   3  -1   0   13.39    1.43
   3  -1   0   15.66    1.93
   3  -1   0   13.85    1.87
  -3  -1   0   14.92    1.60
   3   1   0   10.55    1.64
   3   1   0   13.59    1.68
   3   1   0   16.47    1.43
  -3   1   0    9.45    1.60
  -3   1   0   13.48    1.53
   3   1   0   13.68    1.50
  -5  -1   0 8438.44  133.25
   5  -1   0 8077.88  131.94
   5  -1   0 8428.97  130.83
  -5  -1   0 8386.42  131.73
   5  -1   0 8277.99  132.32
  -5  -1   0 8619.99  131.62
  -5  -1   0 8451.03  130.33
   5   1   0 8306.11  132.29
   5   1   0 8498.13  130.93
  -5   1   0 8436.04  133.01
  -5   1   0 8514.29  130.72
  -5   1   0 8503.52  133.10
   7  -1   0 2721.15   46.90
   7  -1   0 2763.77   46.17
   7  -1   0 2649.31   45.45
  -7  -1   0 2761.58   43.96
  -7  -1   0 2684.97   46.17
  -7  -1   0 2740.05   45.51
  -7   1   0 2713.73   47.46
   7   1   0 2746.68   45.17
  -7   1   0 2764.70   47.12
   7   1   0 2686.96   45.35
  -7   1   0 2713.10   44.00
   7   1   0 2670.70   47.03
   7   1   0 2732.54   45.44
  -9  -1   0  137.46    5.15
  -9  -1   0  126.60    5.58
   9  -1   0  152.57    6.42
  -9  -1   0  144.17    4.37
   9  -1   0  135.60    5.55
   9  -1   0  134.44    5.51
   9   1   0  141.45    5.01
   9   1   0  139.99    5.08
  -9   1   0  135.93    6.39
   9   1   0  141.75    6.36
   9   1   0  151.03    5.54
  -9   1   0  141.71    4.09
  -9   1   0  129.80    5.98
  11  -1   0  122.21    5.68
 -11  -1   0  122.26    5.14
  11  -1   0  114.77    6.06
 -11  -1   0  121.47    4.31
  11  -1   0  117.02    5.42
 -11  -1   0  120.39    5.85
  11   1   0  124.88    5.08
  11   1   0  123.40    4.78
  11   1   0  115.76    5.40
  11   1   0  118.82    6.26
 -11   1   0  119.54    6.43
 -11   1   0  135.13    6.24
 -11   1   0  129.47    3.78
  13  -1   0  548.04   14.19
 -13  -1   0  537.33   11.99
 -13  -1   0  556.16   15.19
  13  -1   0  540.03   15.28
 -13  -1   0  525.42   13.37
  13   1   0  532.00   14.20
  13   1   0  546.86   13.27
 -13   1   0  524.83   15.75
 -13   1   0  540.87   14.79
 -13   1   0  550.10   10.49
  13   1   0  566.89   16.01
  13   1   0  539.78   12.48
 -15  -1   0   75.20    5.50
 -15  -1   0   75.52    3.89
  15  -1   0   84.59    7.02
  15  -1   0   70.64    4.78
 -15  -1   0   72.12    4.49
  15   1   0   74.75    5.05
 -15   1   0   78.62    2.88
  15   1   0   79.01    7.12
 -15   1   0   65.51    6.29
  15   1   0   73.18    3.77
  15   1   0   69.36    4.39
 -15   1   0   69.58    5.14
 -17  -1   0   42.03    3.87
 -17  -1   0   34.77    4.70
  17  -1   0   30.23    3.80
  17  -1   0   33.78    4.82
 -17  -1   0   34.46    4.07
  17   1   0   32.26    3.16
 -17   1   0   36.91    4.50
  17   1   0   34.60    4.04
  17   1   0   46.46    5.25
 -17   1   0   25.67    4.32
  17   1   0   25.38    4.07
 -19  -1   0   24.00    4.39
 -19  -1   0   29.89    3.94
  19  -1   0   25.71    3.92
  19  -1   0   26.21    4.43
 -19  -1   0   43.44    4.15
  19  -1   0   30.72    4.68
  19   1   0   28.84    3.87
 -19   1   0   31.18    4.46
 -19   1   0   24.05    4.58
  19   1   0   30.59    4.57
  19   1   0   35.69    5.37
 -21  -1   0  130.57    8.54
  21  -1   0  128.43    7.31
  21  -1   0  125.92    8.08
  21  -1   0  140.12    8.96
 -21  -1   0  112.62    6.68
 -21   1   0  123.44    7.56
 -21   1   0  131.39    9.11
  21   1   0  143.44    9.42
  21   1   0  141.76    8.38
  21   1   0  132.14    7.16
 -23  -1   0  110.80    6.98
 -23  -1   0  128.09   10.93
  23  -1   0  127.12   10.87
  23  -1   0  123.96    8.44
  23  -1   0  106.83    7.28
  23   1   0  125.49    7.43
 -23   1   0  110.81   10.17
  23   1   0  106.09    9.77
 -23   1   0  125.74    8.07
  23   1   0  119.48    8.15
 -25  -1   0    2.92    2.14
  25  -1   0    1.13    1.92
 -25  -1   0    0.69    2.39
  25  -1   0   -0.21    2.56
  25  -1   0    1.67    2.58
 -25   1   0   -1.84    2.18
 -25   1   0   -0.29    2.19
  25   1   0   -0.48    1.96
  25   1   0    4.13    3.21
  25   1   0    0.32    2.15
 -27  -1   0   73.34    8.85
  27  -1   0   93.78   10.40
  27  -1   0   87.01    9.76
 -27  -1   0   70.46    7.46
  27  -1   0   72.97    7.57
  27   1   0   99.49   10.73
  27   1   0   76.56    7.27
  27   1   0   81.63    9.16
 -27   1   0   72.13    9.29
  29  -1   0   26.80    5.31
  29  -1   0   33.77    6.36
  29  -1   0   34.68    6.82
 -29  -1   0   21.14    5.49
  29   1   0   30.25    6.65
  29   1   0   35.48    6.53
 -29   1   0   28.78    6.29
  31  -1   0   -0.15    3.22
  31  -1   0   -2.72    3.22
 -31  -1   0    1.30    3.34
  31  -1   0    2.48    2.98
  31   1   0    5.24    3.41
 -31   1   0    0.26    3.09
  31   1   0    4.89    4.03
  33  -1   0   75.37   10.08
  33  -1   0   66.39    9.48
 -33  -1   0   50.39    8.46
  33   1   0   60.63    9.32
 -33   1   0   50.01    8.33
  33   1   0   86.53   12.06
  35  -1   0   -3.17    3.28
  35  -1   0    2.53    4.67
 -35  -1   0    2.06    4.55
  35   1   0    0.40    3.93
  35   1   0    8.41    4.70
 -35   1   0    1.34    4.15
   0  -2   0   16.70    2.11
   0  -2   0   18.17    2.58
   0  -2   0   14.08    2.47
   0  -2   0   19.14    2.54
   0   2   0   18.62    1.78
   0   2   0   14.41    2.37
   0   2   0   17.02    2.79
  -2  -2   0  716.37   16.25
  -2  -2   0  698.03   14.43
  -2  -2   0  710.89   15.39
   2  -2   0  708.45   15.81
   2  -2   0  711.15   16.37
   2  -2   0  714.02   13.34
   2  -2   0  699.00   16.24
   2  -2   0  709.33   15.13
   2   2   0  706.37   16.39
  -2   2   0  723.24   13.07
  -2   2   0  707.39   16.08
  -2   2   0  717.68   16.85
  -2   2   0  724.67   16.20
   2   2   0  716.80   14.40
  -4  -2   0    4.23    1.24
  -4  -2   0    4.87    1.46
  -4  -2   0    5.25    1.70
   4  -2   0    5.41    1.85
   4  -2   0    3.31    1.20
   4  -2   0    5.76    1.02
   4  -2   0    5.58    1.68
  -4   2   0    3.76    1.66
   4   2   0    3.38    1.32
   4   2   0    5.45    1.63
   4   2   0    4.13    1.40
  -4   2   0    6.34    1.68
  -6  -2   0   98.57    5.70
   6  -2   0   96.64    5.08
  -6  -2   0   87.80    4.54
   6  -2   0   95.19    3.74
  -6   2   0  100.10    5.74
   6   2   0   99.05    5.09
  -6   2   0  101.37    4.76
   6   2   0   91.80    3.97
   6   2   0   98.04    4.46
   6   2   0   95.21    4.81
  -6   2   0  101.02    5.64
   8  -2   0   44.23    4.43
  -8  -2   0   26.62    3.64
   8  -2   0   34.92    2.97
  -8  -2   0   35.02    3.57
   8  -2   0   33.48    3.86
  -8  -2   0   39.16    3.85
  -8  -2   0   39.25    2.71
   8   2   0   35.94    3.92
  -8   2   0   49.10    4.82
   8   2   0   39.86    3.33
   8   2   0   37.38    2.71
  -8   2   0   39.02    4.50
  -8   2   0   32.25    3.27
  10  -2   0    3.51    1.78
 -10  -2   0    3.71    1.99
  10  -2   0    3.05    1.52
 -10  -2   0    4.24    1.14
  10  -2   0    3.97    1.35
 -10  -2   0    4.57    1.65
 -10   2   0    3.62    1.75
 -10   2   0    7.09    1.63
  10   2   0    5.36    1.46
 -10   2   0    2.75    1.78
  10   2   0    3.24    1.57
 -12  -2   0  946.38   22.21
  12  -2   0  962.93   22.66
 -12  -2   0  968.28   24.49
  12  -2   0  962.74   23.26
 -12  -2   0  980.15   21.82
 -12  -2   0  986.17   19.45
  12  -2   0  970.32   21.11
  12   2   0  999.73   23.78
  12   2   0  969.82   21.14
 -12   2   0 1017.10   24.29
 -12   2   0  989.64   19.73
 -12   2   0  972.47   24.07
  12   2   0  976.49   21.72
 -14  -2   0    4.38    2.05
  14  -2   0    7.25    2.39
 -14  -2   0    6.07    1.43
  14  -2   0    4.61    1.75
 -14  -2   0    4.63    2.20
 -14  -2   0    4.60    1.81
  14  -2   0    0.74    1.58
 -14   2   0   -0.42    1.57
  14   2   0    5.42    1.68
 -14   2   0    1.80    1.99
  14   2   0    3.25    1.91
  14   2   0    3.88    1.79
 -14   2   0    5.06    1.33
 -16  -2   0   86.93    8.27
  16  -2   0   83.98    5.92
  16  -2   0   78.83    5.51
  16  -2   0   67.82    6.60
 -16  -2   0   84.02    5.41
 -16  -2   0   87.70    6.17
 -16  -2   0   86.69    4.18
  16   2   0   79.61    5.39
  16   2   0   73.88    7.16
 -16   2   0   86.91    4.18
 -16   2   0   74.71    7.08
 -16   2   0   80.01    7.67
  16   2   0   80.81    5.04
 -18  -2   0   24.96    4.43
  18  -2   0   35.08    4.96
  18  -2   0   29.47    4.28
 -18  -2   0   28.93    4.13
  18  -2   0   31.33    5.16
 -18  -2   0   34.28    5.45
  18   2   0   22.96    4.23
  18   2   0   28.92    4.15
 -18   2   0   28.48    4.84
  18   2   0   25.44    3.84
 -18   2   0   31.85    4.96
  18   2   0   30.73    3.80
  20  -2   0    0.83    1.90
  20  -2   0    1.97    2.03
  20  -2   0    0.08    1.80
 -20  -2   0    0.53    1.53
 -20  -2   0   -0.57    1.79
  20   2   0    2.43    1.82
 -20   2   0    0.08    2.11
  20   2   0    2.41    2.10
  20   2   0    1.32    1.82
 -20   2   0   -0.83    1.88
  22  -2   0   13.05    3.27
  22  -2   0    8.94    3.01
 -22  -2   0   14.21    3.25
  22  -2   0   15.46    4.03
 -22  -2   0   10.63    3.34
 -22   2   0   14.61    4.37
 -22   2   0   10.87    3.22
  22   2   0   12.06    3.43
  22   2   0   11.72    3.13
  22   2   0   11.89    3.84
  24  -2   0   52.88    7.62
 -24  -2   0   32.35    4.82
 -24  -2   0   44.87    6.91
  24  -2   0   38.65    5.82
  24  -2   0   41.70    6.03
 -24   2   0   41.53    6.34
  24   2   0   43.89    5.44
  24   2   0   54.10    6.95
  24   2   0   42.66    7.12
 -24   2   0   34.44    6.48
  26  -2   0   24.42    4.52
  26  -2   0   28.20    5.60
 -26  -2   0   24.91    5.79
  26  -2   0   29.70    5.68
  26   2   0   21.86    5.35
 -26   2   0   21.92    5.62
  26   2   0   27.95    5.33
 -26   2   0   25.13    5.51
  28  -2   0  141.57   10.74
  28  -2   0  128.73   11.21
 -28  -2   0  148.55   13.50
  28  -2   0  164.88   14.30
  28   2   0  165.07   10.74
 -28   2   0  144.00   10.50
 -28   2   0  142.72   13.79
  28   2   0  164.36   14.98
  30  -2   0    0.30    3.43
 -30  -2   0   -4.12    3.67
 -30  -2   0    1.61    3.63
  30  -2   0    2.67    3.33
  30  -2   0    6.83    4.48
  30   2   0   -2.62    2.65
 -30   2   0   -2.86    3.42
  30   2   0   -1.76    3.33
 -32  -2   0    2.03    3.40
  32  -2   0    0.39    3.92
 -32  -2   0   -1.47    3.20
  32  -2   0    0.08    3.11
  32   2   0    2.79    3.26
 -32   2   0   -0.56    3.45
  32   2   0   -1.85    4.22
  34  -2   0    2.28    3.93
 -34  -2   0    0.48    3.46
  34  -2   0    7.27    5.75
  34   2   0   -6.61    3.67
 -34   2   0    4.39    4.50
  34   2   0    0.44    4.06
   1  -3   0  214.24    9.17
  -1  -3   0  247.56    9.98
  -1  -3   0  223.83    7.63
  -1  -3   0  220.70    8.38
  -1  -3   0  226.06    9.16
   1  -3   0  214.34    7.69
   1  -3   0  220.54    9.04
   1   3   0  228.29    6.89
  -1   3   0  231.56    6.42
  -1   3   0  208.10    9.14
  -1   3   0  218.81    9.17
   1   3   0  228.18    9.27
   3  -3   0   59.20    5.21
   3  -3   0   67.56    6.01
   3  -3   0   55.39    4.01
  -3  -3   0   60.44    3.81
   3  -3   0   53.45    5.34
  -3  -3   0   61.62    4.35
   3  -3   0   58.55    2.96
  -3  -3   0   68.26    6.42
  -3  -3   0   55.69    5.19
  -3   3   0   68.88    5.81
   3   3   0   64.13    5.99
  -3   3   0   57.53    5.94
   3   3   0   60.22    5.26
  -3   3   0   65.64    6.22
   3   3   0   54.52    3.58
  -5  -3   0    0.15    0.96
  -5  -3   0    0.04    1.39
   5  -3   0    1.57    1.37
  -5  -3   0   -0.30    1.00
  -5  -3   0   -0.94    1.20
   5  -3   0   -1.96    1.30
   5  -3   0   -0.82    0.70
   5  -3   0    1.21    1.48
   5   3   0    0.86    1.02
   5   3   0    0.24    1.35
  -5   3   0   -0.02    1.33
  -5   3   0    3.18    1.58
   5   3   0   -0.59    1.10
   7  -3   0  314.08   10.65
   7  -3   0  304.28    7.93
  -7  -3   0  309.48   12.31
  -7  -3   0  316.54   10.53
  -7  -3   0  313.05    9.48
   7  -3   0  306.23   11.25
  -7   3   0  301.63   12.16
   7   3   0  288.47   10.10
  -7   3   0  314.14   10.74
   7   3   0  303.77   11.32
   7   3   0  324.65   10.44
  -9  -3   0   47.97    5.32
   9  -3   0   46.01    5.30
   9  -3   0   43.85    2.91
  -9  -3   0   49.11    5.84
  -9  -3   0   43.92    4.59
   9   3   0   46.66    4.08
  -9   3   0   47.19    5.44
   9   3   0   54.72    4.82
   9   3   0   41.10    4.55
  -9   3   0   38.75    5.07
   9   3   0   55.47    5.86
  -9   3   0   58.72    5.44
 -11  -3   0   97.46    8.83
 -11  -3   0   96.32    6.02
  11  -3   0   76.31    6.90
 -11  -3   0  100.40    6.10
  11  -3   0   87.77    4.50
  11   3   0   90.96    5.04
 -11   3   0   98.85    5.66
  11   3   0   89.88    6.17
 -11   3   0   80.01    7.29
 -11   3   0   89.55    8.22
  11   3   0   90.17    6.01
  11   3   0   97.95    5.20
 -13  -3   0  205.30   10.95
 -13  -3   0  196.72    9.01
 -13  -3   0  192.18    8.95
  13  -3   0  211.26   10.03
  13  -3   0  205.06    7.64
  13  -3   0  192.71    9.61
  13   3   0  199.49    7.98
 -13   3   0  210.33   10.47
  13   3   0  203.58    9.91
 -13   3   0  207.64   10.70
 -13   3   0  201.13    8.15
  13   3   0  189.57    7.54
  15  -3   0    3.50    2.32
 -15  -3   0    2.58    1.61
 -15  -3   0    0.49    1.63
  15  -3   0    2.23    1.65
 -15  -3   0   -1.74    1.57
  15  -3   0    0.82    1.93
  15   3   0    2.49    1.60
  15   3   0    2.11    1.52
 -15   3   0    6.07    2.27
  15   3   0    1.78    2.13
 -15   3   0    4.37    1.82
 -15   3   0    0.21    2.17
 -17  -3   0  119.73    7.31
  17  -3   0  152.16    9.28
 -17  -3   0  131.82    8.21
  17  -3   0  122.87    8.05
 -17  -3   0  132.62    9.48
  17   3   0  125.03    8.59
  17   3   0  140.12    7.29
  17   3   0  124.04    7.39
 -17   3   0  123.30    9.01
 -17   3   0  122.63   10.59
  19  -3   0    6.18    3.00
 -19  -3   0    7.99    3.10
  19  -3   0   11.14    3.33
 -19  -3   0    9.98    2.84
 -19  -3   0    9.79    3.94
  19   3   0    9.90    3.80
 -19   3   0    9.88    3.96
  19   3   0   15.10    3.20
 -19   3   0    7.86    3.32
  19   3   0    9.05    2.65
 -21  -3   0   40.14    6.05
  21  -3   0   42.15    6.09
  21  -3   0   34.87    5.96
 -21  -3   0   37.21    6.68
 -21  -3   0   36.59    5.28
  21   3   0   36.15    5.17
  21   3   0   33.41    6.10
 -21   3   0   35.20    6.09
 -21   3   0   53.46    7.55
  23  -3   0    2.39    2.94
  23  -3   0   -0.57    2.68
 -23  -3   0   -1.67    2.09
 -23  -3   0   -0.05    2.80
 -23   3   0    1.54    2.96
  23   3   0    3.48    2.72
  23   3   0    2.56    2.57
 -23   3   0   -2.04    2.40
 -25  -3   0   -0.84    3.21
  25  -3   0   -1.43    2.12
 -25  -3   0    1.74    3.10
  25  -3   0   -0.31    2.35
 -25   3   0    3.81    3.66
  25   3   0   -3.32    2.43
 -25   3   0    3.32    3.35
  27  -3   0   47.62    7.69
  27  -3   0   38.58    6.76
 -27  -3   0   30.63    7.00
 -27  -3   0   45.52    7.57
 -27   3   0   27.92    6.39
 -27   3   0   35.88    6.66
  27   3   0   42.11    7.47
 -29  -3   0    8.60    4.59
  29  -3   0   15.39    5.11
 -29  -3   0    4.92    4.09
  29  -3   0    2.87    3.17
 -29   3   0    8.10    4.35
 -29   3   0    1.96    3.43
  29   3   0   10.56    5.13
  31  -3   0    4.72    4.47
  31  -3   0    1.34    3.58
 -31  -3   0    4.41    4.15
 -31  -3   0    0.41    4.19
 -31   3   0   -1.50    3.33
  31   3   0    4.42    4.71
 -31   3   0   -3.83    5.54
   0  -4   0   18.89    3.63
   0  -4   0   21.08    4.23
   0  -4   0   15.21    3.13
   0  -4   0   21.44    3.13
   0   4   0   23.62    4.34
   0   4   0   10.85    2.97
  -2  -4   0  112.37    6.64
   2  -4   0  100.60    8.77
   2  -4   0   99.85    6.99
  -2  -4   0  107.48    5.66
   2  -4   0  100.05    6.51
   2  -4   0  106.53    5.94
  -2  -4   0   94.03    6.50
  -2  -4   0  100.04    8.82
  -2   4   0   92.89    6.98
   2   4   0   91.05    5.14
  -2   4   0   96.59    6.50
   2   4   0   97.08    7.02
  -2   4   0  104.19    8.89
  -4  -4   0    4.60    1.98
   4  -4   0    6.28    2.35
  -4  -4   0    6.64    2.60
   4  -4   0    5.17    2.22
  -4  -4   0    1.89    1.74
   4  -4   0    2.92    1.93
  -4  -4   0    5.24    1.69
   4  -4   0    4.10    1.93
   4   4   0    2.96    1.78
  -4   4   0    4.02    2.16
  -4   4   0    4.04    2.15
   4   4   0    3.85    1.84
   4   4   0    6.93    2.53
  -4   4   0    1.54    2.16
  -6  -4   0  130.12    8.96
  -6  -4   0  152.18   13.03
   6  -4   0  147.00    8.28
   6  -4   0  140.63    8.41
  -6  -4   0  143.72    7.67
   6  -4   0  147.15    7.55
  -6  -4   0  135.14    8.37
   6   4   0  155.70    8.89
  -6   4   0  146.71    8.39
   6   4   0  158.11    8.11
  -6   4   0  146.14    9.23
  -6   4   0  137.24    8.04
   6   4   0  164.88    7.57
   8  -4   0   98.33    6.41
  -8  -4   0   82.49    5.99
  -8  -4   0   93.11    9.20
   8  -4   0   74.45    7.28
   8   4   0   87.76    6.07
  -8   4   0  104.83    7.05
  -8   4   0   99.82    9.41
   8   4   0   95.96    8.81
   8   4   0   88.16    6.08
  10  -4   0  135.44    8.19
 -10  -4   0  156.35   10.16
 -10  -4   0  150.42    8.19
  10  -4   0  191.09   10.17
 -10   4   0  169.59    8.82
  10   4   0  173.47    9.57
  10   4   0  166.23    8.26
 -10   4   0  173.97   10.60
  10   4   0  181.64    9.07
 -12  -4   0   83.18    7.92
 -12  -4   0   57.11    7.57
  12  -4   0   64.79    7.21
 -12  -4   0   62.27    6.43
  12   4   0   63.25    7.14
 -12   4   0   62.15    6.48
 -12   4   0   81.66    9.22
  12   4   0   52.97    6.15
 -12   4   0   76.77    8.48
 -14  -4   0  203.46   10.42
 -14  -4   0  201.32   12.16
 -14  -4   0  209.15   10.33
  14  -4   0  201.73   11.05
  14   4   0  208.83   10.86
 -14   4   0  203.98   11.54
  14   4   0  190.08   10.36
 -14   4   0  200.07   11.97
 -14   4   0  204.70    9.78
  16  -4   0   64.14    7.54
 -16  -4   0   70.43    7.53
  16  -4   0   60.31    7.62
 -16  -4   0   59.66    6.73
 -16  -4   0   49.95    7.57
 -16   4   0   48.74    7.32
 -16   4   0   51.77    6.80
  16   4   0   47.66    6.51
  16   4   0   71.39    8.41
  18  -4   0    2.63    3.06
 -18  -4   0   -1.34    2.47
 -18  -4   0   -1.21    2.44
  18  -4   0    2.85    2.69
 -18  -4   0   -0.24    2.06
  18   4   0   -2.25    2.34
 -18   4   0   -0.23    2.95
 -18   4   0   -0.28    2.48
 -20  -4   0   10.86    4.76
  20  -4   0    1.50    2.70
  20  -4   0    9.00    3.40
  20   4   0   -1.40    1.91
  20   4   0    3.99    2.94
 -20   4   0    4.67    3.16
 -20   4   0    2.16    3.36
 -22  -4   0   11.44    4.42
  22  -4   0   12.81    4.01
  22  -4   0   12.95    4.09
 -22   4   0   11.97    4.44
  22   4   0   11.81    4.22
 -22   4   0   15.07    5.08
  24  -4   0   27.12    5.91
  24  -4   0   24.10    5.61
 -24  -4   0   25.78    6.69
 -24   4   0   27.87    6.27
  24   4   0   20.75    5.93
 -24   4   0   11.74    4.77
  26  -4   0   19.47    4.83
 -26  -4   0   14.61    5.12
  26  -4   0   19.78    5.96
 -26   4   0   12.22    4.96
  26   4   0    6.58    4.15
 -26   4   0   24.45    6.25
 -28  -4   0   19.58    5.84
  28  -4   0   13.12    4.60
  28  -4   0   16.52    5.53
 -28   4   0    8.97    5.13
 -28   4   0   11.45    4.44
  28   4   0   25.72    7.12
  -1  -5   0   -2.70    1.99
   1  -5   0    1.35    2.01
   1  -5   0   -2.15    2.33
  -1  -5   0    1.59    2.18
   1  -5   0    1.85    2.40
  -1  -5   0    3.14    2.47
   1   5   0    2.24    2.13
  -1   5   0   -0.15    1.67
   1   5   0    1.20    2.27
  -1   5   0   -1.89    2.03
  -1   5   0    0.26    2.08
   3  -5   0    5.88    2.92
   3  -5   0    5.82    2.85
  -3  -5   0    6.51    2.88
  -3  -5   0    0.51    2.56
  -3  -5   0    5.17    2.98
   3  -5   0    2.80    2.38
  -3   5   0    2.88    2.49
  -3   5   0    5.21    2.63
   3   5   0    2.31    2.28
  -3   5   0    4.42    2.66
  -5  -5   0   42.94    7.03
   5  -5   0   50.33    6.75
  -5  -5   0   42.84    6.35
   5  -5   0   51.53    6.56
  -5   5   0   44.08    6.45
  -5   5   0   32.06    5.82
  -5   5   0   31.71    5.20
   5   5   0   46.43    7.01
   5   5   0   48.03    6.06
   7  -5   0   10.21    3.83
  -7  -5   0   10.50    4.30
  -7  -5   0    6.37    3.26
   7   5   0   10.37    3.36
  -7   5   0   10.62    3.51
  -7   5   0   11.73    3.98
  -7   5   0   13.63    4.48
   7   5   0   18.89    4.67
   9  -5   0   13.76    4.38
   9  -5   0    9.64    2.94
  -9  -5   0    8.44    3.92
  -9   5   0    8.42    3.39
   9   5   0    7.61    3.37
  -9   5   0    9.85    3.94
  -9   5   0    5.95    3.51
 -11  -5   0  178.69   12.14
  11  -5   0  165.61    9.88
  11  -5   0  168.06   11.05
  11   5   0  173.43   10.98
 -11   5   0  152.38    9.64
 -11   5   0  164.00   11.67
  13  -5   0    1.43    2.45
 -13  -5   0    6.11    3.04
 -13  -5   0    3.71    3.86
  13  -5   0    2.91    3.24
 -13   5   0   -1.00    2.42
 -13   5   0    4.21    3.00
  13   5   0    4.10    2.52
 -15  -5   0    9.18    3.74
 -15  -5   0    6.21    3.85
  15  -5   0    9.56    4.05
  15  -5   0   12.10    4.50
  15   5   0   19.25    4.61
 -15   5   0    8.42    4.05
 -15   5   0    9.94    4.24
 -17  -5   0    0.22    3.09
  17  -5   0   -3.33    2.51
 -17   5   0    3.36    3.13
 -17   5   0   -4.19    2.48
  17   5   0    1.13    2.81
  17   5   0    3.77    3.25
  19  -5   0   56.94    9.29
  19  -5   0   40.85    7.05
 -19  -5   0   34.85    7.39
 -19   5   0   42.38    7.90
  19   5   0   63.12    8.86
 -19   5   0   39.71    7.65
  19   5   0   38.28    6.62
  21  -5   0   82.20   10.35
  21  -5   0   90.29   10.57
 -21  -5   0   88.58   11.74
 -21   5   0   70.69    9.91
 -21   5   0   68.44    9.51
  21   5   0   85.73   10.79
 -23  -5   0   11.82    5.16
  23  -5   0   10.81    4.21
  23  -5   0    8.57    4.41
 -23   5   0   12.43    5.56
  23   5   0   14.57    5.44
 -23   5   0   12.23    4.84
  25  -5   0   -1.61    3.00
  25  -5   0    0.41    3.67
 -25  -5   0   -0.93    3.66
  25   5   0   -0.83    3.87
 -25   5   0    3.42    4.19
 -25   5   0    2.05    3.72
   0  -6   0   12.64    4.13
   0  -6   0   14.43    4.81
   0   6   0   11.61    4.14
   0   6   0    6.85    3.55
   2  -6   0    5.08    3.30
   2  -6   0   -0.14    2.59
  -2  -6   0   15.33    5.07
  -2  -6   0    8.77    3.41
  -2   6   0    2.04    3.05
  -2   6   0    7.25    3.87
   2   6   0    1.22    2.60
  -4  -6   0   -0.68    2.77
   4  -6   0   -0.21    2.29
  -4  -6   0   -4.59    2.53
   4   6   0   -0.41    2.41
  -4   6   0   -1.09    3.14
   4   6   0    2.39    2.53
  -4   6   0    0.86    2.76
  -6  -6   0    0.77    3.39
   6  -6   0    1.87    2.71
  -6  -6   0    0.79    2.34
  -6   6   0   -0.80    2.68
   6   6   0    5.35    3.06
  -6   6   0    3.54    3.25
  -8  -6   0    8.69    4.53
   8  -6   0    7.84    3.61
  -8  -6   0   10.66    4.13
   8   6   0   20.21    5.19
  -8   6   0    9.43    4.39
  -8   6   0   12.31    4.03
  10  -6   0    2.26    3.23
 -10   6   0   -2.48    3.04
  10   6   0    2.29    2.74
 -10   6   0    2.60    2.79
  12  -6   0   -0.88    3.13
 -12  -6   0   10.10    4.44
 -12   6   0    7.50    3.79
 -12   6   0    0.74    4.18
  12   6   0    5.29    3.94
 -12   6   0    5.45    3.50
  14  -6   0    4.54    3.47
 -14  -6   0    7.27    3.84
 -14   6   0    4.64    3.78
 -14   6   0    6.47    4.07
  14   6   0    6.32    3.31
 -16  -6   0    2.04    4.22
  16  -6   0    7.94    5.47
  16   6   0   11.65    3.56
 -16   6   0   11.67    5.15
 -16   6   0    5.39    3.89
 -18  -6   0   70.28   10.57
  18  -6   0   68.07    9.98
  18   6   0   62.36    8.84
 -18   6   0   76.26   10.80
 -18   6   0   85.82   12.24
 -20  -6   0    5.75    4.66
  20  -6   0   -8.57    3.66
 -20   6   0   -0.25    4.95
  20   6   0   -3.09    3.38
 -20   6   0   -7.11    3.28
   1  -7   0   41.95    8.28
  -1  -7   0   31.80    7.41
  -1  -7   0   35.23    7.52
   1  -7   0   42.14    7.75
  -1   7   0   39.59    7.17
   1   7   0   31.24    6.66
   1   7   0   28.65    6.56
  -1   7   0   37.77    7.72
  -3  -7   0    7.67    4.32
   3  -7   0    3.53    3.78
  -3  -7   0    6.26    3.66
  -3   7   0    2.00    3.41
   3   7   0   -0.57    2.68
  -3   7   0    6.11    4.55
   5  -7   0    0.83    3.10
  -5  -7   0    6.00    4.66
  -5  -7   0    9.13    4.76
   5   7   0    1.10    3.73
  -5   7   0   11.36    4.62
  -5   7   0    8.20    4.48
   7  -7   0   30.40    6.26
  -7  -7   0   36.54    7.71
  -7  -7   0   29.43    6.50
   7   7   0   34.93    7.18
  -7   7   0   34.89    7.42
  -7   7   0   26.51    5.80
  -9  -7   0   22.14    5.74
   9  -7   0   13.78    5.15
  -9  -7   0   15.35    6.46
  -9   7   0   26.37    6.82
  -9   7   0   14.28    5.32
   9   7   0   23.84    6.07
  34   0  -1    0.32    3.20
 -34   0   1    4.36    4.35
  34   0  -1   -7.08    3.19
  32   0  -1    1.17    3.42
 -32   0   1   -1.13    2.72
  32   0  -1    0.17    3.74
 -30   0   1    1.87    2.98
  30   0  -1   -2.32    3.22
  30   0  -1   -0.24    2.91
  30   0  -1    1.98    2.87
  28   0  -1    3.39    3.24
  28   0  -1   -0.90    2.61
  28   0  -1    0.80    2.23
 -28   0   1   -0.67    2.34
  26   0  -1   -1.62    2.74
 -26   0   1   -0.26    2.48
  26   0  -1    0.96    2.12
  26   0  -1   -1.69    2.09
  24   0  -1   -0.36    2.32
 -24   0   1   -1.36    1.82
  24   0  -1    1.81    2.09
  24   0  -1   -1.49    2.23
 -22   0   1    0.35    1.87
  22   0  -1   -2.34    1.11
  22   0  -1   -0.33    1.97
 -22   0   1    1.33    1.59
  22   0  -1   -0.12    1.96
 -20   0   1    1.07    1.69
 -20   0   1    1.33    1.26
  20   0  -1   -1.00    1.24
  20   0  -1    2.11    1.96
  20   0  -1   -2.59    1.31
  18   0  -1    0.49    1.17
  18   0  -1    0.71    1.44
 -18   0   1    1.00    1.49
 -18   0   1   -0.47    1.40
  18   0  -1    0.85    1.59
 -16   0   1   -0.17    1.36
  16   0  -1    2.69    1.25
  16   0  -1   -0.01    1.25
 -16   0   1   -0.10    1.12
  16   0  -1    1.81    1.69
  14   0  -1   -0.59    0.80
  14   0  -1    0.18    1.30
 -14   0   1   -0.81    1.14
  14   0  -1   -0.88    1.20
 -14   0   1   -1.32    0.87
  12   0  -1   -1.37    1.02
  12   0  -1    1.28    0.94
 -12   0   1   -1.52    0.75
  12   0  -1    0.92    1.00
 -12   0   1   -0.17    0.85
 -10   0   1    0.19    0.82
  10   0  -1    1.78    1.10
 -10   0   1    0.86    1.08
  10   0  -1   -0.53    0.79
  10   0  -1    0.78    1.01
  -8   0   1    2.54    1.37
   8   0  -1    2.68    1.19
   8   0  -1    0.78    1.44
   8   0  -1    2.99    1.43
  -8   0   1    0.95    1.40
   6   0  -1    0.17    1.16
  -6   0   1    2.80    1.38
   6   0  -1    4.54    1.40
  -6   0   1    0.15    1.00
   4   0  -1    3.37    0.77
   4   0  -1    2.50    0.82
  -4   0   1    3.17    0.86
  -2   0  -1    0.44    0.39
   2   0   1   -0.15    0.32
   2   0   1   -0.23    0.45
   4   0   1    0.47    0.74
   4   0   1    0.58    0.57
   4   0   1    0.30    0.70
  -4   0  -1    0.82    0.72
  -4   0  -1    0.16    0.47
  -4   0  -1    1.00    0.76
  -6   0  -1    0.31    0.58
  -6   0  -1    1.53    1.16
   6   0   1    0.51    0.61
   6   0   1   -0.83    0.93
   6   0   1   -0.57    0.84
   6   0   1    1.38    0.75
  -6   0  -1   -0.85    0.76
   8   0   1    2.27    0.97
  -8   0  -1    3.20    1.42
  -8   0  -1    3.55    0.88
   8   0   1    2.50    1.28
  -8   0  -1    4.29    1.31
   8   0   1    3.17    1.39
   8   0   1    2.23    0.77
  10   0   1   -0.41    1.02
 -10   0  -1   -0.39    0.90
 -10   0  -1   -0.85    0.93
 -10   0  -1    0.44    0.66
  10   0   1    0.25    1.13
  10   0   1    0.35    0.55
  10   0   1    0.12    0.75
  12   0   1    0.31    0.56
 -12   0  -1   -0.51    0.93
  12   0   1   -0.27    1.24
  12   0   1    0.75    0.94
 -12   0  -1    0.96    0.75
 -12   0  -1   -0.04    1.04
  12   0   1    1.25    1.44
  14   0   1   -1.70    1.05
 -14   0  -1    1.24    0.86
  14   0   1    1.47    1.74
  14   0   1   -0.09    0.83
  14   0   1    0.01    0.70
 -14   0  -1   -0.44    1.22
 -14   0  -1   -1.10    0.97
 -16   0  -1    0.83    1.53
  16   0   1   -0.57    0.60
 -16   0  -1    0.42    1.13
  16   0   1   -0.17    1.01
  16   0   1    2.77    1.70
  16   0   1    2.59    1.70
 -18   0  -1   -0.05    1.87
  18   0   1   -0.53    1.05
  18   0   1   -0.94    1.47
  18   0   1    0.94    2.04
 -18   0  -1    0.72    1.50
 -20   0  -1    0.65    1.89
 -20   0  -1   -0.67    1.46
  20   0   1   -3.01    1.54
  20   0   1   -0.24    1.49
  20   0   1    0.52    1.28
  22   0   1   -1.29    1.94
  22   0   1   -1.00    1.45
  22   0   1    0.84    1.82
 -22   0  -1   -0.62    1.56
 -22   0  -1   -3.14    1.76
  24   0   1   -0.85    2.70
  24   0   1    0.19    2.33
 -24   0  -1    0.69    2.39
  24   0   1    4.05    2.30
  26   0   1    0.05    2.98
  26   0   1    3.47    2.15
 -26   0  -1    0.73    2.32
  26   0   1   -3.28    1.75
  28   0   1    1.39    2.38
  28   0   1    2.08    3.15
 -28   0  -1   -0.37    2.83
  28   0   1   -0.06    2.61
 -30   0  -1   -3.42    2.70
  30   0   1    3.38    3.23
  30   0   1    0.79    3.43
  32   0   1   -4.12    3.04
 -32   0  -1   -3.82    2.49
  32   0   1    0.20    3.62
 -34   0  -1   -1.95    3.04
  34   0   1   -6.29    2.98
  34   0   1    3.53    4.50
  35  -1  -1    8.27    4.83
  35  -1  -1   10.41    4.97
 -35  -1   1    9.88    4.89
  35   1  -1   20.59    6.35
 -35   1   1   18.05    5.69
  35   1  -1    7.70    4.62
  33  -1  -1   18.41    6.15
  33  -1  -1   10.11    4.46
 -33  -1   1   15.26    4.94
  33  -1  -1   14.71    4.74
  33   1  -1   13.11    5.46
  33   1  -1    7.62    5.17
 -33   1   1   11.00    4.33
  31  -1  -1   17.29    5.14
  31  -1  -1   25.53    6.53
  31  -1  -1   17.52    4.43
 -31  -1   1   11.40    3.99
  31   1  -1   20.66    5.19
  31   1  -1   26.17    6.36
 -31   1   1   15.48    4.93
 -29  -1   1   68.72    9.19
  29  -1  -1   61.41    8.48
  29  -1  -1   62.85    7.54
  29  -1  -1   53.26    8.27
 -29  -1   1   55.17    7.09
  29   1  -1   59.70    7.74
 -29   1   1   44.45    7.38
  29   1  -1   49.60    6.68
  29   1  -1   64.76    8.82
  27  -1  -1   45.61    7.27
 -27  -1   1   42.66    5.85
  27  -1  -1   49.08    7.17
  27  -1  -1   42.37    5.91
 -27  -1   1   38.96    6.63
  27   1  -1   35.68    6.68
  27   1  -1   37.95    5.40
 -27   1   1   42.35    7.18
  27   1  -1   47.91    6.67
  25  -1  -1   -0.82    2.39
 -25  -1   1    2.32    2.75
  25  -1  -1   -0.62    2.26
  25  -1  -1    1.26    2.06
 -25  -1   1    3.51    2.19
  25   1  -1    1.92    2.69
  25   1  -1    2.87    2.46
 -25   1   1    5.02    3.17
 -25   1   1   -1.58    2.02
  25   1  -1    3.72    2.48
 -23  -1   1   22.21    4.12
 -23  -1   1   16.81    4.26
  23  -1  -1   19.30    4.15
  23  -1  -1   15.09    3.90
  23  -1  -1   24.82    4.47
 -23   1   1   18.61    4.48
 -23   1   1   18.74    3.99
  23   1  -1   17.90    3.88
  23   1  -1   19.53    3.74
  23   1  -1   16.53    4.77
 -21  -1   1   12.86    3.06
  21  -1  -1   13.90    3.12
 -21  -1   1   12.05    3.55
  21  -1  -1   14.28    3.70
 -21   1   1   14.55    3.35
 -21   1   1   14.26    3.72
  21   1  -1   13.06    3.31
  21   1  -1   10.04    3.15
  21   1  -1   17.28    3.61
  19  -1  -1   -0.86    1.03
 -19  -1   1    0.35    1.82
  19  -1  -1   -0.18    1.69
 -19  -1   1   -0.89    0.96
 -19  -1   1   -1.22    1.50
 -19   1   1    1.00    1.70
 -19   1   1   -1.06    1.86
  19   1  -1   -0.58    1.61
  19   1  -1    1.29    1.55
  19   1  -1   -1.17    1.36
 -17  -1   1   74.31    3.84
  17  -1  -1   83.05    7.28
 -17  -1   1   71.28    4.77
 -17  -1   1   72.64    6.82
  17  -1  -1   58.79    5.44
  17   1  -1   65.32    4.65
 -17   1   1   66.23    6.72
  17   1  -1   73.10    6.49
  17   1  -1   79.78    7.33
 -17   1   1   77.58    5.42
  17   1  -1   66.88    3.61
 -15  -1   1    2.22    1.03
 -15  -1   1    1.92    1.14
  15  -1  -1    0.89    1.37
  15  -1  -1    5.28    2.21
 -15  -1   1    0.22    1.40
 -15   1   1    0.89    1.66
  15   1  -1    1.52    1.42
  15   1  -1    0.58    1.28
 -15   1   1    1.89    1.61
  15   1  -1    4.61    1.96
  15   1  -1    1.33    0.90
 -13  -1   1  329.61   11.65
  13  -1  -1  339.02   10.86
  13  -1  -1  334.51   11.32
  13  -1  -1  349.89   10.67
 -13  -1   1  362.90   11.39
 -13  -1   1  367.67    8.34
  13   1  -1  354.81   10.87
 -13   1   1  347.39    6.93
  13   1  -1  338.78    8.89
 -13   1   1  355.48   12.14
 -13   1   1  333.97   10.95
  13   1  -1  363.02   10.23
  13   1  -1  353.81   12.01
  11  -1  -1  891.26   20.30
 -11  -1   1  925.11   19.89
 -11  -1   1  904.76   16.32
  11  -1  -1  903.89   19.35
  11  -1  -1  886.84   19.35
  11   1  -1  888.41   20.78
  11   1  -1  882.72   17.62
 -11   1   1  908.99   15.63
 -11   1   1  905.93   20.03
  11   1  -1  887.95   18.67
 -11   1   1  905.50   21.09
  11   1  -1  901.65   19.39
   9  -1  -1 2094.47   37.16
  -9  -1   1 2130.13   33.78
  -9  -1   1 2076.93   36.95
   9  -1  -1 2084.21   37.74
   9  -1  -1 2051.89   36.45
   9   1  -1 2025.03   38.18
   9   1  -1 2050.10   36.66
  -9   1   1 2039.74   38.55
  -9   1   1 2108.04   33.82
  -9   1   1 2104.68   37.83
   9   1  -1 2053.26   36.18
   9   1  -1 2066.76   35.60
   7  -1  -1  642.67   14.08
  -7  -1   1  637.03   13.52
   7  -1  -1  646.16   14.39
  -7  -1   1  658.47   11.66
   7  -1  -1  663.29   13.26
  -7   1   1  659.63   14.82
   7   1  -1  634.84   14.68
   7   1  -1  645.39   13.66
  -7   1   1  631.15   15.08
   7   1  -1  635.94   13.29
   7   1  -1  646.65   13.55
  -7   1   1  667.57   12.23
  -5  -1   1 1807.05   30.46
   5  -1  -1 1784.18   31.36
   5  -1  -1 1815.48   29.66
  -5   1   1 1809.31   30.04
   5   1  -1 1773.51   31.65
  -5   1   1 1755.04   32.19
   5   1  -1 1810.96   30.71
  -5   1   1 1810.77   32.11
   5   1  -1 1843.60   30.08
  -3  -1   1    2.45    0.97
  -3  -1   1    2.40    1.17
   3  -1  -1    2.34    1.25
   3  -1  -1    0.40    0.84
   3  -1  -1    1.93    0.97
  -3  -1   1    3.44    0.86
  -3   1   1    2.58    1.20
  -3   1   1    3.45    0.93
  -3   1   1    2.18    1.14
   3   1  -1    5.37    1.04
   1  -1  -1  358.12    8.49
  -1  -1   1  355.07    7.86
   1  -1  -1  357.02    8.30
  -1  -1   1  354.46    7.80
   1  -1  -1  346.04    7.46
  -1  -1   1  354.49    8.14
  -1  -1   1  341.35    8.27
   1   1  -1  340.11    8.13
   1   1  -1  352.74    7.49
  -1   1   1  350.93    8.41
   1   1  -1  355.08    8.02
   1  -1   1   49.80    2.50
  -1  -1  -1   45.22    2.49
   1  -1   1   47.13    2.81
   1  -1   1   46.04    2.32
  -1  -1  -1   50.72    3.04
  -1  -1  -1   45.79    2.81
   1  -1   1   49.85    2.27
  -1  -1  -1   52.92    2.60
  -1   1  -1   50.14    2.54
  -1   1  -1   51.56    2.16
   1   1   1   50.81    2.10
  -1   1  -1   50.34    2.35
   1   1   1   52.83    2.68
  -1   1  -1   46.22    2.70
   3  -1   1 9838.01  151.65
   3  -1   1 9913.45  151.51
   3  -1   1 9999.00  150.50
  -3  -1  -1 9510.77  150.63
  -3  -1  -1 9619.14  152.35
  -3  -1  -1 9848.59  150.54
  -3  -1  -1 9709.30  151.39
   3   1   1 9728.63  150.93
   3   1   1 9697.42  149.38
  -3   1  -1 9288.79  151.96
  -3   1  -1 9765.68  150.84
   3   1   1 9595.13  151.35
  -5  -1  -1  240.76    7.73
  -5  -1  -1  236.36    6.19
   5  -1   1  255.68    7.04
   5  -1   1  250.00    6.79
   5  -1   1  243.62    7.39
  -5  -1  -1  248.17    7.23
  -5  -1  -1  249.82    6.40
  -5   1  -1  259.45    7.82
   5   1   1  243.86    6.01
  -5   1  -1  243.70    6.22
  -5   1  -1  260.78    7.63
   5   1   1  246.11    7.30
  -7  -1  -1 2487.63   41.55
  -7  -1  -1 2433.43   44.02
  -7  -1  -1 2527.42   41.24
   7  -1   1 2483.02   42.62
   7  -1   1 2484.81   43.80
  -7  -1  -1 2497.76   43.39
   7  -1   1 2512.33   42.68
   7   1   1 2498.82   42.18
   7   1   1 2485.79   41.70
  -7   1  -1 2452.98   43.94
  -7   1  -1 2505.54   43.91
  -7   1  -1 2473.44   40.83
   7   1   1 2442.36   41.18
   7   1   1 2517.98   43.82
  -9  -1  -1    6.91    1.85
   9  -1   1    8.66    1.87
   9  -1   1    7.94    1.74
   9  -1   1    5.67    1.79
  -9  -1  -1    8.09    1.41
  -9  -1  -1    7.58    1.42
  -9   1  -1    8.27    1.97
   9   1   1    7.93    1.60
  -9   1  -1    6.06    1.72
   9   1   1    5.31    1.90
   9   1   1    7.97    1.49
   9   1   1    8.50    1.46
  -9   1  -1    7.68    1.28
 -11  -1  -1   91.06    5.32
 -11  -1  -1  101.47    4.23
 -11  -1  -1   98.77    4.46
  11  -1   1   96.65    4.93
  11  -1   1   93.51    5.49
 -11   1  -1  106.42    5.60
  11   1   1   97.73    4.37
  11   1   1   95.40    5.68
 -11   1  -1   99.85    5.80
  11   1   1  106.17    4.49
 -11   1  -1   94.82    3.48
  11   1   1   94.36    4.83
  13  -1   1   46.87    5.30
 -13  -1  -1   44.66    4.70
 -13  -1  -1   47.09    4.02
 -13  -1  -1   45.66    3.05
  13  -1   1   43.93    4.14
 -13   1  -1   40.98    4.41
 -13   1  -1   40.42    4.92
  13   1   1   44.92    4.84
 -13   1  -1   43.94    2.41
  13   1   1   37.82    3.44
  13   1   1   46.58    4.50
  13   1   1   42.94    2.96
  15  -1   1  203.43    8.01
  15  -1   1  187.55    8.85
 -15  -1  -1  186.97    7.26
 -15  -1  -1  214.61    7.25
 -15  -1  -1  197.03    9.03
  15   1   1  183.76    6.64
  15   1   1  193.39    7.30
 -15   1  -1  190.89    8.48
  15   1   1  184.81    8.03
  15   1   1  195.25    9.36
 -15   1  -1  200.85    5.50
 -15   1  -1  180.07    9.10
 -17  -1  -1   89.15    5.13
  17  -1   1   97.80    5.89
  17  -1   1   79.23    6.07
 -17  -1  -1   88.25    6.43
 -17  -1  -1   94.57    4.93
  17  -1   1   85.29    7.73
  17   1   1   92.12    4.55
  17   1   1   89.28    5.90
 -17   1  -1  102.77    6.41
  17   1   1   87.54    5.11
 -17   1  -1  104.98    7.33
  17   1   1   70.56    6.86
  19  -1   1    7.80    2.59
 -19  -1  -1    7.63    2.57
 -19  -1  -1   14.52    2.62
 -19  -1  -1   10.72    2.51
  19  -1   1    9.83    2.99
  19  -1   1   10.13    2.65
  19   1   1   11.56    3.36
  19   1   1   13.37    3.35
  19   1   1    8.83    2.39
 -19   1  -1    6.72    2.66
 -19   1  -1   13.82    3.35
  21  -1   1   22.43    4.44
  21  -1   1   21.15    4.38
  21  -1   1   18.24    3.64
 -21  -1  -1   16.39    4.23
 -21  -1  -1   13.58    2.74
 -21   1  -1   25.87    4.98
  21   1   1   17.17    3.85
  21   1   1   17.74    3.25
  21   1   1   16.61    4.13
 -21   1  -1   22.11    3.99
  23  -1   1   16.74    4.15
  23  -1   1   10.69    3.68
 -23  -1  -1    8.49    2.73
 -23  -1  -1   13.79    4.06
  23  -1   1   19.87    4.62
 -23   1  -1   15.72    3.81
  23   1   1   17.47    4.14
 -23   1  -1    5.85    3.35
  23   1   1    9.06    2.89
  23   1   1    9.22    2.88
  25  -1   1   15.65    3.69
  25  -1   1   14.97    4.29
  25  -1   1   21.39    4.88
 -25  -1  -1   21.26    4.85
 -25  -1  -1   18.95    3.56
  25   1   1   21.31    4.37
  25   1   1   20.76    4.15
 -25   1  -1   19.73    4.50
  25   1   1   14.30    4.75
 -25   1  -1   14.04    4.91
 -27  -1  -1   -3.12    2.82
  27  -1   1    1.91    2.42
  27  -1   1   -0.62    3.78
  27  -1   1    1.90    2.66
 -27   1  -1   -7.24    1.85
  27   1   1    4.47    3.00
  27   1   1    0.51    2.85
  29  -1   1   13.51    5.07
 -29  -1  -1   17.66    5.26
  29  -1   1   15.00    3.94
  29  -1   1   12.34    4.61
 -29   1  -1   17.22    5.16
  29   1   1   30.00    7.01
  29   1   1   24.68    5.51
  31  -1   1   20.06    5.49
  31  -1   1   23.73    6.32
 -31  -1  -1   22.00    5.46
  31   1   1   38.86    7.57
  31   1   1   16.47    4.81
 -31   1  -1   23.23    5.76
  33  -1   1  109.51   12.87
  33  -1   1  106.61   13.03
 -33  -1  -1   89.07   11.21
  33   1   1   86.62   10.45
  33   1   1  101.33   12.38
 -33   1  -1   93.44   11.98
 -34  -2   1    2.95    4.28
 -34  -2   1   -5.65    3.55
  34  -2  -1    0.21    4.31
  34  -2  -1    4.45    3.66
  34   2  -1   -7.94    3.49
  34   2  -1    0.44    3.99
 -34   2   1   -3.52    3.29
  32  -2  -1   14.78    5.13
 -32  -2   1    7.71    3.97
  32  -2  -1   10.46    4.24
  32   2  -1   18.71    6.15
 -32   2   1    5.05    4.02
  32   2  -1   13.92    4.50
  30  -2  -1    3.69    3.43
  30  -2  -1    1.53    4.10
  30  -2  -1   -0.69    2.83
 -30  -2   1   -0.14    3.00
  30   2  -1   -3.85    2.65
  30   2  -1    0.77    3.52
 -30   2   1   -0.77    2.98
 -28  -2   1  113.64   11.34
  28  -2  -1  107.86   10.09
  28  -2  -1  118.85   12.00
  28  -2  -1  120.52   10.97
 -28   2   1  115.72   10.69
  28   2  -1  124.09   13.05
  28   2  -1  114.16   10.98
  26  -2  -1   39.62    5.98
 -26  -2   1   38.19    5.70
  26  -2  -1   31.84    5.42
 -26  -2   1   41.71    6.62
  26  -2  -1   41.40    6.99
  26   2  -1   38.85    6.74
  26   2  -1   30.94    5.35
 -26   2   1   28.72    6.13
 -26   2   1   29.00    5.50
  26   2  -1   36.19    5.62
  24  -2  -1   60.44    8.05
  24  -2  -1   35.84    5.67
 -24  -2   1   55.33    6.72
 -24  -2   1   50.53    7.10
  24  -2  -1   37.01    5.66
  24   2  -1   34.59    6.20
 -24   2   1   55.06    7.24
  24   2  -1   36.38    5.27
 -24   2   1   45.69    7.00
  24   2  -1   40.47    5.77
  22  -2  -1   13.64    3.27
 -22  -2   1   15.31    3.57
  22  -2  -1   12.69    3.11
  22  -2  -1   17.97    4.26
 -22  -2   1   18.12    4.12
  22   2  -1   14.38    3.22
 -22   2   1   15.88    4.12
  22   2  -1   13.60    4.19
 -22   2   1   17.52    4.41
  22   2  -1   20.01    4.02
 -20  -2   1  222.75    9.84
 -20  -2   1  229.47   10.87
  20  -2  -1  203.53    9.64
  20  -2  -1  211.02   10.11
  20  -2  -1  213.86   11.08
 -20   2   1  211.53   10.94
  20   2  -1  223.28   10.20
  20   2  -1  213.32   11.43
  20   2  -1  222.22    9.66
 -20   2   1  205.84   11.51
 -18  -2   1   23.82    3.70
  18  -2  -1   17.75    3.56
  18  -2  -1   20.23    3.40
  18  -2  -1   11.28    2.87
 -18  -2   1   31.87    4.87
 -18   2   1   28.11    4.93
  18   2  -1   18.65    3.31
  18   2  -1   13.51    3.47
  18   2  -1   23.92    3.34
  18   2  -1   20.17    3.65
 -18   2   1   20.92    4.09
  16  -2  -1  188.01    8.88
  16  -2  -1  188.21    8.19
 -16  -2   1  183.06    8.31
  16  -2  -1  196.46    9.47
 -16  -2   1  191.54    8.88
  16   2  -1  184.70    7.68
  16   2  -1  188.94    9.73
 -16   2   1  191.61    6.19
  16   2  -1  194.34    8.44
 -16   2   1  194.67    9.71
 -14  -2   1   87.55    3.78
 -14  -2   1   74.29    4.96
 -14  -2   1   79.26    5.32
  14  -2  -1   81.47    4.88
  14  -2  -1   75.55    5.33
 -14  -2   1   86.98    7.95
  14  -2  -1   76.72    5.67
  14   2  -1   91.85    6.49
 -14   2   1   74.85    6.89
  14   2  -1   86.90    5.27
  14   2  -1   86.04    4.97
 -14   2   1   81.15    6.05
 -14   2   1   85.55    3.97
 -12  -2   1    2.00    1.51
  12  -2  -1    1.05    1.11
 -12  -2   1    2.09    1.46
  12  -2  -1    1.20    1.69
  12  -2  -1    1.78    1.55
 -12  -2   1    2.63    0.94
 -12  -2   1   -0.27    1.33
  12   2  -1    3.02    1.37
  12   2  -1    2.38    1.71
 -12   2   1    1.26    1.59
 -12   2   1    2.54    1.04
  12   2  -1    0.37    1.06
 -12   2   1    0.36    1.41
  10  -2  -1   38.86    4.14
 -10  -2   1   33.66    3.61
  10  -2  -1   37.93    3.19
 -10  -2   1   36.14    4.42
  10  -2  -1   33.54    4.01
 -10   2   1   36.12    3.35
  10   2  -1   37.15    2.58
 -10   2   1   28.77    4.01
  10   2  -1   32.58    3.82
  10   2  -1   29.43    3.15
 -10   2   1   32.43    4.02
  -8  -2   1  244.53    9.41
   8  -2  -1  236.65    6.53
   8  -2  -1  238.34    8.56
  -8  -2   1  236.86    7.75
   8   2  -1  244.04    7.58
  -8   2   1  215.06    8.82
   8   2  -1  236.14    8.62
  -8   2   1  244.71    9.49
   8   2  -1  236.97    6.91
  -8   2   1  244.49    7.61
   6  -2  -1    1.86    1.32
   6  -2  -1   -0.07    0.62
  -6  -2   1    1.98    1.48
   6  -2  -1    3.79    1.36
  -6  -2   1    1.05    0.93
   6  -2  -1    1.06    1.20
   6   2  -1    1.93    1.10
   6   2  -1   -0.22    0.74
   6   2  -1   -0.28    0.73
   6   2  -1    0.12    0.85
  -6   2   1    0.50    1.20
  -6   2   1    1.05    1.31
  -6   2   1    1.34    1.08
  -4  -2   1   59.56    3.94
   4  -2  -1   53.06    3.87
  -4  -2   1   56.95    4.09
  -4  -2   1   59.41    3.26
   4  -2  -1   59.10    4.02
   4  -2  -1   54.51    3.69
   4  -2  -1   57.86    3.38
  -4  -2   1   59.89    3.45
  -4   2   1   61.28    3.75
   4   2  -1   61.09    3.50
   4   2  -1   57.80    3.53
   4   2  -1   55.37    3.75
  -4   2   1   60.08    4.38
  -2  -2   1  167.49    6.74
   2  -2  -1  164.44    6.35
  -2  -2   1  157.17    5.62
   2  -2  -1  156.95    6.59
   2  -2  -1  153.08    5.18
  -2  -2   1  161.89    5.50
   2  -2  -1  147.49    6.15
  -2  -2   1  152.64    6.34
   2   2  -1  149.95    5.93
  -2   2   1  150.85    6.52
   2   2  -1  156.88    6.40
   2   2  -1  152.00    5.28
  -2   2   1  157.34    6.22
   0  -2   1   74.32    4.38
   0  -2   1   74.57    4.02
   0  -2  -1   74.02    4.65
   0  -2  -1   79.17    3.36
   0  -2  -1   81.48    4.28
   0  -2   1   77.59    3.86
   0  -2  -1   76.12    4.25
   0   2  -1   75.79    4.37
   0   2   1   73.76    4.22
   0   2   1   81.76    3.02
   0   2  -1   86.27    3.49
   0   2   1   78.56    4.48
  -2  -2  -1   53.45    4.73
   2  -2   1   57.70    3.57
   2  -2   1   52.59    2.84
  -2  -2  -1   57.19    2.73
   2  -2   1   62.25    4.14
   2  -2   1   59.78    3.56
   2  -2   1   52.10    3.60
  -2  -2  -1   56.83    3.63
  -2   2  -1   56.54    3.77
   2   2   1   54.94    3.72
  -2   2  -1   57.29    2.77
  -2   2  -1   54.23    3.53
   2   2   1   61.03    3.06
  -2   2  -1   54.22    3.93
   4  -2   1 1450.77   24.88
   4  -2   1 1411.19   27.67
  -4  -2  -1 1347.46   26.54
  -4  -2  -1 1375.69   28.58
  -4  -2  -1 1366.46   26.77
  -4  -2  -1 1390.07   24.56
   4   2   1 1373.88   26.55
   4   2   1 1394.45   24.18
   4   2   1 1363.23   27.46
  -4   2  -1 1344.06   28.17
   4   2   1 1394.25   25.95
  -4   2  -1 1401.55   27.47
  -4   2  -1 1422.03   26.93
  -6  -2  -1   45.56    3.99
   6  -2   1   59.85    6.24
  -6  -2  -1   46.08    3.14
  -6  -2  -1   49.29    3.38
   6  -2   1   47.69    2.98
  -6  -2  -1   34.67    4.01
   6  -2   1   50.76    4.64
  -6   2  -1   51.07    3.45
   6   2   1   54.28    3.75
   6   2   1   47.89    3.45
  -6   2  -1   53.64    5.17
   6   2   1   46.54    2.61
   6   2   1   44.88    3.18
  -8  -2  -1  959.29   20.44
  -8  -2  -1  947.10   22.92
  -8  -2  -1  991.79   21.41
  -8  -2  -1  992.72   19.74
   8  -2   1 1001.47   19.83
   8  -2   1  976.54   21.50
   8  -2   1  937.78   21.65
  -8   2  -1  956.04   19.99
  -8   2  -1 1003.52   22.92
   8   2   1  954.28   21.39
   8   2   1  950.44   18.90
  -8   2  -1  933.75   22.00
 -10  -2  -1  294.01   11.34
 -10  -2  -1  298.71    9.40
  10  -2   1  309.59    9.43
 -10  -2  -1  314.12    8.85
  10  -2   1  291.71   10.08
 -10  -2  -1  302.31   10.26
 -10   2  -1  313.29    8.92
 -10   2  -1  292.96   11.19
 -10   2  -1  301.09   10.99
  10   2   1  300.96    8.84
  10   2   1  298.44   10.58
 -12  -2  -1 1512.38   29.86
 -12  -2  -1 1480.35   33.31
  12  -2   1 1543.18   31.26
  12  -2   1 1532.08   32.51
 -12  -2  -1 1487.87   28.15
 -12  -2  -1 1483.68   31.29
  12  -2   1 1532.98   30.19
 -12   2  -1 1463.11   32.68
  12   2   1 1482.57   29.13
 -12   2  -1 1501.79   32.92
 -12   2  -1 1516.30   28.27
  12   2   1 1488.26   30.30
  12   2   1 1477.04   32.08
 -14  -2  -1  313.28   10.39
 -14  -2  -1  315.35   11.74
  14  -2   1  295.60   10.70
  14  -2   1  327.99   11.48
 -14  -2  -1  304.66   12.73
  14  -2   1  316.96   12.19
 -14  -2  -1  308.24    9.04
  14   2   1  306.96   10.48
  14   2   1  331.42   12.48
  14   2   1  303.14   10.19
 -14   2  -1  321.12    8.98
 -14   2  -1  315.87   12.47
 -14   2  -1  316.59   12.60
  16  -2   1  316.17   11.51
  16  -2   1  323.84   12.98
 -16  -2  -1  340.07   11.22
  16  -2   1  302.76   11.68
 -16  -2  -1  303.76   13.20
 -16  -2  -1  323.48   12.38
 -16  -2  -1  312.86    9.48
  16   2   1  323.01   11.08
  16   2   1  323.88   10.99
  16   2   1  339.12   13.36
 -16   2  -1  341.47   13.24
 -16   2  -1  316.52   13.37
 -16   2  -1  330.71    9.01
 -18  -2  -1   99.90    6.00
  18  -2   1  102.79    6.70
  18  -2   1  101.70    9.02
 -18  -2  -1  107.04    7.32
 -18  -2  -1   81.82    8.33
  18  -2   1  100.71    6.71
  18   2   1   96.56    8.86
 -18   2  -1  100.30    8.89
  18   2   1   91.68    5.77
  18   2   1   94.42    5.62
  18   2   1   98.76    6.28
 -18   2  -1  110.03    9.99
 -20  -2  -1   64.35    6.14
 -20  -2  -1   51.52    7.03
 -20  -2  -1   60.02    7.01
  20  -2   1   56.80    6.37
  20  -2   1   63.93    7.47
  20  -2   1   55.79    6.15
 -20   2  -1   54.62    6.80
  20   2   1   55.52    7.03
  20   2   1   59.66    5.87
  20   2   1   60.48    6.27
 -20   2  -1   50.67    6.65
  22  -2   1   98.03    8.80
 -22  -2  -1   91.71    9.56
  22  -2   1  104.80    7.72
  22  -2   1   96.88    9.53
 -22  -2  -1   90.59    6.30
 -22  -2  -1   86.63    8.77
  22   2   1   81.75    7.87
 -22   2  -1  113.62    9.92
  22   2   1   98.89    6.69
  22   2   1   78.00    8.71
 -22   2  -1   80.62    9.11
  24  -2   1    7.79    3.60
 -24  -2  -1    7.36    3.53
  24  -2   1    5.05    2.72
 -24  -2  -1    6.24    3.72
  24  -2   1    4.78    2.95
 -24   2  -1    8.96    3.89
  24   2   1    7.93    3.67
  24   2   1    9.88    3.23
 -24   2  -1    8.55    3.52
  26  -2   1   -0.30    2.43
 -26  -2  -1    0.37    3.03
 -26  -2  -1    0.89    2.83
  26  -2   1    3.74    3.00
  26  -2   1    4.60    3.51
 -26   2  -1    3.05    2.56
  26   2   1   -1.03    2.60
  26   2   1    2.94    2.41
 -26   2  -1    3.56    3.47
  28  -2   1    1.94    3.09
  28  -2   1    0.92    3.02
 -28  -2  -1   -0.63    3.20
 -28  -2  -1    8.83    4.24
 -28   2  -1    3.78    3.60
 -28   2  -1   13.32    4.50
  28   2   1   10.34    3.46
  28   2   1    0.80    3.73
 -30  -2  -1   17.59    5.66
  30  -2   1   15.92    4.24
 -30  -2  -1   13.98    4.52
  30  -2   1   11.23    5.12
  30   2   1   19.08    5.15
  30   2   1    9.67    4.67
 -30   2  -1   18.57    5.50
  32  -2   1    0.65    3.73
  32  -2   1   -0.57    3.39
  32  -2   1    3.22    4.83
 -32  -2  -1    3.71    4.17
 -32  -2  -1   -1.99    3.72
 -32   2  -1   -2.43    3.20
  32   2   1   -3.67    3.37
  32   2   1   -1.48    2.82
  31  -3  -1   -4.73    3.32
 -31  -3   1    2.56    4.29
  31  -3  -1   -4.28    2.75
 -31   3   1   -0.10    3.72
  31   3  -1   -1.90    3.17
 -29  -3   1   34.31    7.24
 -29  -3   1   24.92    6.39
  29  -3  -1   33.78    6.99
  29  -3  -1   24.31    5.29
 -29   3   1   30.35    7.32
 -29   3   1   31.60    6.58
  29   3  -1   40.97    8.29
  27  -3  -1  116.61   10.82
  27  -3  -1  108.67   11.10
 -27  -3   1  141.08   14.21
 -27  -3   1  128.42   12.23
 -27   3   1  105.69   11.18
 -27   3   1  100.63   11.75
  27   3  -1  129.43   13.48
 -25  -3   1  161.18   10.54
 -25  -3   1  161.52   14.78
  25  -3  -1  145.88   10.68
  25  -3  -1  174.04   11.06
  25   3  -1  166.77   12.06
 -25   3   1  165.62   11.46
 -25   3   1  143.60   13.34
  25   3  -1  146.55    9.47
  23  -3  -1   11.96    3.76
  23  -3  -1   13.09    4.10
 -23  -3   1    9.50    3.37
 -23  -3   1    9.13    4.47
 -23  -3   1    7.95    3.60
  23   3  -1    6.97    3.58
 -23   3   1    4.11    3.13
  23   3  -1   15.07    3.61
 -23   3   1   14.82    4.28
 -21  -3   1   21.71    4.20
 -21  -3   1   33.91    5.40
 -21  -3   1   29.32    6.00
  21  -3  -1   43.09    6.39
  21  -3  -1   33.76    5.41
 -21   3   1   40.02    6.55
  21   3  -1   30.35    5.49
 -21   3   1   45.66    7.08
  21   3  -1   32.48    4.82
  19  -3  -1    1.95    2.44
 -19  -3   1    3.64    2.09
  19  -3  -1    1.58    2.01
 -19  -3   1    6.28    3.48
 -19  -3   1    1.85    2.01
 -19   3   1    0.42    2.47
  19   3  -1    1.61    1.98
  19   3  -1    4.25    2.69
 -19   3   1    2.42    2.50
  19   3  -1    3.11    1.92
 -17  -3   1    6.75    3.14
 -17  -3   1    4.67    2.19
 -17  -3   1    7.03    2.75
  17  -3  -1    7.73    3.26
  17  -3  -1    8.09    3.24
 -17   3   1    4.56    2.65
 -17   3   1    9.01    3.35
  17   3  -1    9.33    3.03
  17   3  -1    7.35    2.32
  17   3  -1    7.24    2.29
  15  -3  -1    0.41    1.66
  15  -3  -1   -2.06    1.50
 -15  -3   1    0.30    1.57
 -15  -3   1    1.26    2.08
 -15  -3   1   -0.52    1.33
 -15   3   1    1.40    1.52
  15   3  -1    0.20    1.56
 -15   3   1    0.19    1.70
  15   3  -1    0.57    1.50
  15   3  -1   -2.38    1.14
 -15   3   1    0.86    1.37
 -13  -3   1    4.07    2.04
  13  -3  -1    8.09    2.39
 -13  -3   1    2.31    2.28
  13  -3  -1    5.57    2.64
  13  -3  -1   11.11    2.71
 -13  -3   1    5.33    2.05
 -13   3   1    3.50    1.76
  13   3  -1    3.41    2.18
  13   3  -1    7.38    2.18
 -13   3   1    8.32    3.10
  13   3  -1    2.83    1.46
 -13   3   1    4.64    2.44
 -11  -3   1    3.03    1.95
  11  -3  -1    4.27    1.46
 -11  -3   1    4.33    1.87
  11  -3  -1    6.58    2.56
  11   3  -1    4.55    1.57
  11   3  -1    4.92    1.74
 -11   3   1    6.38    2.26
 -11   3   1    5.50    2.01
 -11   3   1    5.26    2.52
  11   3  -1    4.80    1.90
  11   3  -1    6.02    2.21
  -9  -3   1  207.95    8.22
   9  -3  -1  201.80    6.00
  -9  -3   1  213.35   10.19
   9  -3  -1  204.24    8.64
   9  -3  -1  189.96    8.94
   9   3  -1  206.19    7.62
   9   3  -1  201.85    7.76
  -9   3   1  197.76    8.21
   9   3  -1  203.86    9.02
  -9   3   1  200.62   10.00
  -9   3   1  203.27    9.56
   9   3  -1  202.73    8.66
   7  -3  -1  140.78    7.61
   7  -3  -1  151.09    7.56
  -7  -3   1  148.84    6.54
  -7  -3   1  154.32    7.66
  -7  -3   1  139.73    7.94
   7  -3  -1  147.63    4.38
  -7  -3   1  142.56    6.37
   7  -3  -1  148.37    6.84
   7   3  -1  149.19    6.59
  -7   3   1  151.47    7.15
   7   3  -1  140.70    7.45
  -7   3   1  147.46    7.95
   7   3  -1  154.85    7.14
  -7   3   1  148.18    8.30
   5  -3  -1   77.52    2.84
  -5  -3   1   81.18    6.99
   5  -3  -1   87.85    5.82
  -5  -3   1   78.30    4.50
   5  -3  -1   75.40    4.62
   5  -3  -1   84.65    5.66
  -5  -3   1   84.44    5.60
  -5  -3   1   78.47    4.63
   5  -3  -1   73.88    5.19
   5   3  -1   80.61    4.75
  -5   3   1   74.52    6.28
  -5   3   1   70.42    6.52
   5   3  -1   74.63    5.31
   5   3  -1   72.76    4.78
  -3  -3   1  103.43    6.43
   3  -3  -1   91.93    4.74
   3  -3  -1   97.53    5.88
   3  -3  -1   93.96    3.37
  -3  -3   1   97.34    5.09
   3  -3  -1  101.45    6.05
  -3  -3   1   99.54    5.18
   3  -3  -1   92.81    6.15
  -3  -3   1   98.26    5.96
   3   3  -1   93.54    5.65
  -3   3   1   91.45    5.77
   3   3  -1  100.31    4.95
   3   3  -1   99.55    6.15
  -3   3   1   86.72    6.09
   1  -3  -1   -0.70    1.32
   1  -3  -1    4.49    1.62
  -1  -3   1    1.47    1.27
  -1  -3   1    3.11    1.68
   1  -3  -1    4.85    1.86
   1  -3  -1    3.18    1.42
  -1  -3   1    2.90    1.34
  -1  -3   1    3.93    1.83
   1   3  -1    3.63    1.30
   1   3  -1    1.90    1.76
  -1   3   1    1.37    1.42
  -1   3   1    2.85    1.08
  -1   3   1    1.83    1.44
   1  -3   1  150.44    6.64
  -1  -3  -1  160.57    7.30
   1  -3   1  140.15    6.37
  -1  -3  -1  140.81    7.74
  -1  -3  -1  137.88    5.50
   1  -3   1  141.01    7.24
   1  -3   1  141.72    7.38
  -1   3  -1  138.73    7.25
  -1   3  -1  140.27    7.36
  -1   3  -1  151.14    5.36
   1   3   1  149.22    7.50
   1   3   1  151.68    5.29
   1   3   1  150.21    8.63
  -1   3  -1  145.58    6.69
   3  -3   1   12.72    2.61
   3  -3   1   12.80    2.73
   3  -3   1   13.35    2.02
  -3  -3  -1    8.64    2.64
   3  -3   1   12.09    2.57
  -3  -3  -1   12.02    2.10
  -3  -3  -1   15.15    2.78
   3  -3   1    9.93    2.62
  -3   3  -1   11.59    2.45
   3   3   1   13.50    2.14
  -3   3  -1    8.18    2.54
  -3   3  -1    7.76    2.47
   3   3   1    8.66    2.44
  -5  -3  -1   14.48    2.87
   5  -3   1   16.02    2.07
   5  -3   1   13.53    2.68
  -5  -3  -1   14.09    3.34
  -5  -3  -1   15.83    2.27
   5  -3   1   17.59    3.35
   5   3   1   15.57    2.50
  -5   3  -1   13.16    2.96
   5   3   1   16.51    2.93
  -5   3  -1   14.17    2.68
   5   3   1   12.08    2.74
  -5   3  -1   16.31    3.06
  -7  -3  -1  118.97    6.47
  -7  -3  -1  116.13    6.31
   7  -3   1  119.54    6.81
  -7  -3  -1  112.28    5.11
   7  -3   1  117.64    4.98
  -7  -3  -1  108.03    7.25
   7   3   1  124.44    6.99
  -7   3  -1  125.15    6.47
   7   3   1  126.23    6.31
  -7   3  -1  120.11    7.45
   7   3   1  113.15    6.09
  -9  -3  -1  317.90   11.17
   9  -3   1  323.91   11.91
  -9  -3  -1  319.26   13.06
   9  -3   1  312.00    9.23
  -9  -3  -1  306.39   11.16
  -9   3  -1  331.73   13.11
   9   3   1  302.46   11.50
   9   3   1  312.66    9.08
   9   3   1  307.78   10.37
  -9   3  -1  318.37   10.90
   9   3   1  321.25   11.24
  11  -3   1   16.56    3.28
  11  -3   1   13.87    3.23
  11  -3   1   14.76    2.52
 -11  -3  -1   12.66    2.81
 -11  -3  -1   11.77    3.64
 -11  -3  -1   14.78    2.98
  11   3   1   18.40    3.50
  11   3   1   14.88    3.18
  11   3   1   21.08    3.00
 -11   3  -1   15.71    2.96
 -11   3  -1   19.50    3.69
  11   3   1   13.05    2.27
 -11   3  -1    9.11    2.74
  13  -3   1   -1.83    1.15
  13  -3   1   -0.74    2.00
 -13  -3  -1    0.99    1.64
 -13  -3  -1   -0.29    1.48
  13  -3   1   -1.43    1.64
 -13  -3  -1   -0.95    1.00
 -13  -3  -1   -0.35    1.83
  13   3   1    2.70    1.43
  13   3   1    1.65    1.91
  13   3   1    3.33    1.38
 -13   3  -1   -1.32    1.70
 -13   3  -1   -1.31    1.60
 -13   3  -1    0.41    1.20
  15  -3   1   15.14    3.77
 -15  -3  -1   16.84    3.71
 -15  -3  -1   16.02    3.23
  15  -3   1    8.34    2.27
 -15  -3  -1    8.19    3.02
  15  -3   1   10.07    3.02
  15   3   1    7.00    2.50
  15   3   1    9.13    2.94
 -15   3  -1    6.04    2.44
  15   3   1   11.72    2.50
 -15   3  -1   12.35    3.62
 -15   3  -1   13.24    2.68
 -17  -3  -1  212.50   12.03
 -17  -3  -1  175.00    8.78
  17  -3   1  179.65   10.39
 -17  -3  -1  192.35   10.21
  17  -3   1  192.41    9.88
  17  -3   1  200.97   10.21
  17   3   1  186.55   10.50
  17   3   1  209.80    9.74
  17   3   1  191.23    8.54
 -17   3  -1  197.37   11.35
 -17   3  -1  194.60   11.24
 -19  -3  -1  651.30   19.11
  19  -3   1  668.82   22.04
 -19  -3  -1  618.59   22.78
  19  -3   1  645.02   20.42
 -19  -3  -1  679.86   21.22
 -19   3  -1  644.19   22.22
  19   3   1  619.31   21.45
 -19   3  -1  633.34   22.32
  19   3   1  681.57   18.81
  19   3   1  655.13   19.38
 -21  -3  -1   39.50    6.23
 -21  -3  -1   32.29    6.57
  21  -3   1   33.21    5.90
  21  -3   1   35.47    5.94
 -21   3  -1   31.31    5.78
 -21   3  -1   32.60    5.92
  21   3   1   25.89    5.73
 -23  -3  -1   -2.48    2.32
  23  -3   1   -5.72    2.38
 -23  -3  -1   -1.19    2.26
  23  -3   1   -1.03    1.94
 -23   3  -1   -2.89    2.54
 -23   3  -1   -2.07    2.50
  23   3   1   -1.81    2.66
 -25  -3  -1    0.01    3.49
  25  -3   1    2.66    3.13
 -25  -3  -1    1.94    3.53
  25  -3   1    3.92    3.49
  25   3   1   -0.32    2.52
 -25   3  -1    3.84    3.75
 -25   3  -1    2.30    3.12
  27  -3   1   63.37    8.84
  27  -3   1   59.90    9.11
 -27  -3  -1   57.91    8.66
 -27  -3  -1   37.56    7.28
  27   3   1   48.29    8.51
 -27   3  -1   57.85    9.24
 -27   3  -1   48.73    7.63
  29  -3   1   15.53    4.78
 -29  -3  -1   11.47    4.79
 -29  -3  -1    4.58    4.17
  29  -3   1   11.62    4.21
  29   3   1   11.98    5.28
 -29   3  -1   -0.05    3.83
 -29   3  -1    4.67    4.18
  31  -3   1    7.95    4.24
 -31  -3  -1   14.36    5.68
 -31  -3  -1    2.65    3.84
  31  -3   1    7.61    5.18
  31   3   1   21.29    6.57
 -31   3  -1    1.74    4.92
  30  -4  -1    7.80    5.21
 -30   4   1    6.93    4.08
  28  -4  -1   11.94    4.81
  28  -4  -1    9.55    4.46
 -28  -4   1   -2.65    3.29
 -28   4   1    7.58    4.92
  28   4  -1    6.47    4.59
 -28   4   1    7.38    4.45
 -26  -4   1   -4.62    3.09
  26  -4  -1    2.59    3.32
  26  -4  -1    4.00    3.49
 -26   4   1    2.38    3.83
  26   4  -1    3.22    3.23
 -26   4   1    4.05    3.19
 -24  -4   1    3.62    4.00
  24  -4  -1   -2.16    2.70
  24  -4  -1    6.54    3.49
 -24   4   1    5.45    3.65
 -24   4   1    2.46    3.02
  24   4  -1    0.16    2.71
  22  -4  -1   78.67    9.23
  22  -4  -1   83.93    9.64
 -22  -4   1   70.21    9.62
  22   4  -1  100.21   11.30
 -22   4   1   76.53    9.86
 -22   4   1   72.00    9.40
 -20  -4   1   37.81    5.95
  20  -4  -1   37.72    6.62
  20  -4  -1   32.11    5.56
 -20  -4   1   39.90    7.37
  20   4  -1   37.41    5.60
 -20   4   1   32.17    6.74
 -20   4   1   36.04    6.61
  20   4  -1   31.52    5.99
  18  -4  -1   47.97    6.71
 -18  -4   1   46.15    7.68
 -18  -4   1   57.59    7.18
  18  -4  -1   50.97    6.88
 -18   4   1   67.51    9.16
  18   4  -1   53.11    8.04
 -18   4   1   46.40    7.01
  18   4  -1   66.80    8.21
 -16  -4   1   37.28    5.65
 -16  -4   1   30.51    5.88
 -16  -4   1   35.65    6.95
  16  -4  -1   30.93    5.73
  16   4  -1   25.60    4.88
 -16   4   1   34.73    6.32
  16   4  -1   43.19    7.96
 -16   4   1   30.53    5.48
 -14  -4   1  128.76    8.52
 -14  -4   1  132.72   11.99
  14  -4  -1  113.59    9.86
 -14   4   1  120.19    7.39
  14   4  -1  115.57    8.25
 -14   4   1  121.75   11.07
  14   4  -1  112.88    8.01
 -14   4   1  106.47    9.73
 -12  -4   1    0.94    1.97
  12  -4  -1    3.30    2.22
 -12  -4   1    2.60    2.12
  12  -4  -1    1.54    2.49
  12   4  -1    0.70    1.93
  12   4  -1    4.95    2.47
 -12   4   1    1.84    1.93
 -12   4   1    2.71    2.27
 -12   4   1   -0.87    1.90
  10  -4  -1   30.66    4.52
 -10  -4   1   31.35    6.21
 -10  -4   1   34.48    4.60
  10  -4  -1   37.58    5.96
 -10  -4   1   21.76    4.87
 -10   4   1   32.43    5.25
  10   4  -1   28.40    4.83
 -10   4   1   23.70    4.99
 -10   4   1   29.61    4.44
  10   4  -1   31.03    4.28
  10   4  -1   30.33    4.57
   8  -4  -1  445.77   15.87
   8  -4  -1  457.79   14.50
  -8  -4   1  451.83   14.14
  -8  -4   1  442.13   16.89
  -8  -4   1  444.25   15.65
  -8  -4   1  446.49   13.51
   8   4  -1  444.18   16.16
  -8   4   1  424.72   16.81
  -8   4   1  448.15   15.19
   8   4  -1  445.68   14.31
   8   4  -1  463.01   14.64
   6  -4  -1   96.42    6.71
   6  -4  -1   97.07    5.95
  -6  -4   1  102.58    6.28
  -6  -4   1   94.62    8.74
  -6  -4   1   91.35    8.07
   6  -4  -1   99.98    7.16
  -6  -4   1   96.64    5.79
   6   4  -1  101.45    8.97
  -6   4   1   83.38    7.95
   6   4  -1  115.30    6.93
   6   4  -1  102.11    6.13
  -6   4   1   98.47    6.93
   4  -4  -1   35.62    4.11
   4  -4  -1   29.05    4.45
  -4  -4   1   38.68    5.20
  -4  -4   1   28.32    4.82
  -4  -4   1   24.94    3.81
   4  -4  -1   26.93    4.35
  -4  -4   1   33.77    3.92
   4  -4  -1   37.16    5.02
   4   4  -1   37.17    4.00
  -4   4   1   29.76    4.58
   4   4  -1   36.56    4.79
  -4   4   1   28.94    4.56
  -4   4   1   21.90    4.14
   4   4  -1   30.48    4.93
  -2  -4   1   17.59    3.01
   2  -4  -1   21.68    4.08
   2  -4  -1   17.74    3.27
  -2  -4   1   17.06    3.65
  -2  -4   1   20.25    3.96
   2  -4  -1   22.15    3.06
   2  -4  -1   17.16    3.49
  -2  -4   1   21.50    3.51
  -2   4   1   26.45    4.13
   2   4  -1   19.92    2.89
   2   4  -1   26.66    4.70
  -2   4   1   22.15    4.21
  -2   4   1   17.33    3.55
   0  -4  -1   26.94    4.70
   0  -4   1   33.71    4.90
   0  -4  -1   36.59    3.87
   0  -4   1   38.10    5.47
   0  -4   1   36.34    4.12
   0  -4  -1   35.73    4.74
   0  -4  -1   44.70    5.36
   0  -4   1   38.10    4.61
   0   4  -1   34.35    4.71
   0   4   1   43.05    5.43
   0   4  -1   29.85    4.58
   0   4   1   43.93    5.93
   0   4  -1   26.90    4.70
  -2  -4  -1    1.96    1.52
   2  -4   1    4.35    2.09
  -2  -4  -1    2.02    2.03
   2  -4   1    3.65    1.94
   2  -4   1    1.09    1.87
  -2  -4  -1    3.21    1.77
  -2  -4  -1    2.40    2.18
   2  -4   1    1.24    1.63
  -2   4  -1    2.51    1.92
  -2   4  -1    2.53    1.72
   2   4   1    3.75    1.95
  -2   4  -1    2.08    1.91
   4  -4   1   20.43    3.98
  -4  -4  -1   23.40    4.82
   4  -4   1   20.36    3.82
   4  -4   1   20.93    3.45
  -4  -4  -1   22.03    3.95
   4  -4   1   19.17    3.64
   4   4   1   17.80    2.86
  -4   4  -1   20.28    3.72
  -4   4  -1   16.04    3.58
   4   4   1   19.53    3.42
  -4   4  -1    9.51    3.09
   4   4   1   17.50    3.61
  -6  -4  -1   90.17    8.66
   6  -4   1   99.47    6.42
  -6  -4  -1  101.33    6.83
   6  -4   1   93.48    8.36
  -6   4  -1   96.34    6.80
  -6   4  -1  108.96    9.83
   6   4   1  104.42    6.80
  -6   4  -1   96.44    6.96
   6   4   1   99.50    6.20
   6   4   1   87.50    8.42
   8  -4   1    3.84    2.26
  -8  -4  -1    8.53    2.69
  -8  -4  -1    7.66    2.54
   8  -4   1   10.31    2.83
  -8  -4  -1    8.10    3.22
  -8   4  -1    4.30    2.24
  -8   4  -1    7.45    3.00
   8   4   1   10.80    3.33
   8   4   1    6.89    2.41
  -8   4  -1    4.90    2.26
   8   4   1    7.41    2.39
 -10  -4  -1  195.74    9.55
 -10  -4  -1  191.25    9.63
  10  -4   1  207.86   10.58
 -10  -4  -1  172.27   10.87
 -10   4  -1  200.27   11.32
  10   4   1  194.22    9.37
  10   4   1  175.32    8.80
 -10   4  -1  211.74   10.00
  10   4   1  191.08   10.22
 -12  -4  -1    5.28    2.76
 -12  -4  -1   12.59    3.10
  12  -4   1   13.80    3.94
 -12  -4  -1   15.52    3.65
  12   4   1   16.07    3.95
 -12   4  -1   15.90    3.63
  12   4   1   15.20    3.65
 -12   4  -1   13.25    3.83
 -14  -4  -1  555.32   21.46
 -14  -4  -1  585.94   18.69
  14  -4   1  633.48   20.41
  14  -4   1  576.52   19.63
 -14  -4  -1  597.92   18.97
 -14   4  -1  571.97   20.13
 -14   4  -1  597.31   17.65
  14   4   1  594.55   19.70
 -14   4  -1  549.54   21.06
  14   4   1  583.17   19.23
 -16  -4  -1   24.09    4.88
 -16  -4  -1   38.53    5.58
  16  -4   1   37.02    6.06
  16  -4   1   32.90    5.64
 -16  -4  -1   31.53    6.43
 -16   4  -1   30.21    5.70
  16   4   1   36.81    6.00
  16   4   1   36.41    5.76
 -16   4  -1   32.02    6.11
  18  -4   1   -0.02    2.34
  18  -4   1   -0.99    2.46
 -18  -4  -1   -0.20    3.14
 -18  -4  -1    4.21    2.92
  18   4   1    2.50    2.79
 -18   4  -1    1.77    3.32
 -18   4  -1    3.06    2.88
  20  -4   1    4.36    2.94
  20  -4   1    0.13    2.60
 -20  -4  -1    4.39    2.86
 -20  -4  -1   -0.05    2.64
 -20   4  -1    1.13    3.44
  20   4   1   -1.02    2.73
  20   4   1    4.17    2.34
 -22  -4  -1    4.71    3.44
  22  -4   1   -3.20    2.66
 -22  -4  -1    3.10    3.27
  22  -4   1    0.92    3.08
 -22   4  -1    7.55    4.10
 -22   4  -1    0.65    2.91
  22   4   1   -0.28    2.71
  24  -4   1    5.72    4.04
  24  -4   1   10.98    4.39
 -24  -4  -1   15.69    5.32
 -24   4  -1   11.47    4.90
  24   4   1   19.92    5.55
 -24   4  -1   13.89    4.67
  26  -4   1   59.70    9.10
 -26  -4  -1   54.52    8.95
  26  -4   1   41.18    6.95
 -26   4  -1   56.39    9.21
 -26   4  -1   57.56    9.36
  26   4   1   46.57    8.04
 -28  -4  -1   10.08    5.40
  28  -4   1    6.28    3.94
  28  -4   1    4.25    3.87
  28   4   1    3.75    3.92
 -28   4  -1    5.38    4.94
 -28   4  -1   11.92    5.16
  25  -5  -1   11.70    5.46
  25  -5  -1   11.28    5.61
 -25  -5   1   11.14    5.41
 -25   5   1    9.54    5.09
 -25   5   1   16.16    5.54
  25   5  -1    7.60    4.58
  23  -5  -1   13.34    4.03
  23  -5  -1    5.04    4.11
 -23  -5   1    2.64    3.70
 -23   5   1    7.07    4.90
 -23   5   1    5.48    3.59
  23   5  -1    7.28    4.03
  21  -5  -1    2.74    3.37
 -21  -5   1   12.15    4.97
  21  -5  -1    9.76    4.50
 -21   5   1   13.89    5.34
 -21   5   1   15.00    5.55
  21   5  -1   10.13    2.79
  21   5  -1   10.35    4.46
  19  -5  -1   12.13    4.35
 -19  -5   1   15.64    5.02
  19   5  -1   11.78    4.32
 -19   5   1   13.00    4.70
  19   5  -1   11.17    3.54
 -19   5   1    6.92    3.91
 -17  -5   1   11.72    4.17
  17  -5  -1    2.54    3.00
  17  -5  -1    2.20    4.57
 -17  -5   1    4.74    3.25
 -17   5   1    9.90    4.20
  17   5  -1    2.41    2.83
 -17   5   1    6.79    3.65
  17   5  -1    6.07    3.42
 -15  -5   1    9.86    4.00
  15  -5  -1    3.45    3.17
  15  -5  -1    1.39    2.68
 -15  -5   1    5.98    3.77
  15   5  -1    3.11    2.31
  15   5  -1    4.03    2.87
 -15   5   1    7.86    3.93
 -15   5   1    1.00    3.49
  13  -5  -1   -3.00    1.95
 -13  -5   1   -0.08    2.46
  13  -5  -1   -2.51    2.24
 -13   5   1    0.68    2.67
 -13   5   1   -1.26    2.10
  13   5  -1    3.31    3.01
 -13   5   1   -1.41    2.18
 -11  -5   1   73.51   10.84
  11  -5  -1   54.80    6.93
  11  -5  -1   57.93    7.61
 -11  -5   1   71.83    9.31
 -11   5   1   52.93    7.84
  11   5  -1   75.30    8.95
 -11   5   1   65.69    7.60
   9  -5  -1   95.33    9.40
  -9  -5   1  107.62   10.91
  -9  -5   1  123.74   11.21
   9   5  -1   97.04    9.88
  -9   5   1  104.84    9.61
  -9   5   1   99.11   10.26
  -7  -5   1   28.24    5.43
  -7  -5   1   31.98    5.89
   7  -5  -1   31.58    5.23
   7  -5  -1   23.24    4.67
  -7   5   1   26.33    5.23
   7   5  -1   38.91    5.47
   7   5  -1   26.29    5.29
  -7   5   1   30.05    5.60
  -7   5   1   32.26    5.49
   5  -5  -1   30.18    5.14
   5  -5  -1   17.70    4.34
  -5  -5   1   23.88    5.20
  -5  -5   1   16.40    4.52
   5  -5  -1   13.37    4.08
  -5   5   1   19.90    5.05
  -5   5   1   16.68    4.32
   5   5  -1   15.30    3.92
  -5   5   1   13.53    3.73
   5   5  -1   20.19    4.46
   3  -5  -1   61.73    7.26
  -3  -5   1   47.22    6.74
  -3  -5   1   47.11    6.85
   3  -5  -1   54.39    6.99
   3  -5  -1   49.76    6.63
  -3   5   1   75.53    8.51
   3   5  -1   47.74    6.32
   3   5  -1   50.74    7.09
  -3   5   1   55.49    7.36
  -3   5   1   63.77    7.25
  -1  -5   1    9.25    3.75
  -1  -5   1   15.34    4.32
   1  -5  -1    8.49    3.10
  -1  -5   1   16.32    4.26
   1  -5  -1    9.41    3.58
   1  -5  -1    8.35    3.38
  -1   5   1   18.59    4.51
   1   5  -1   11.12    4.69
   1   5  -1   12.43    3.96
  -1   5   1   17.64    4.45
  -1   5   1   13.09    4.11
  -1  -5  -1  164.25   10.56
   1  -5   1  146.72    9.79
  -1  -5  -1  145.02    8.79
  -1  -5  -1  161.96    9.86
   1  -5   1  145.40    8.66
   1  -5   1  155.53   10.08
   1   5   1  131.30    9.14
  -1   5  -1  145.47    8.98
  -1   5  -1  132.56    9.53
   1   5   1  158.83   10.09
  -1   5  -1  134.23    9.27
  -3  -5  -1   -1.67    1.66
   3  -5   1    0.02    2.07
  -3  -5  -1   -5.21    1.78
   3  -5   1   -2.81    1.89
   3  -5   1    0.29    2.15
  -3  -5  -1   -1.16    1.86
  -3   5  -1    1.54    2.15
  -3   5  -1   -2.01    2.07
  -3   5  -1    3.82    2.46
   3   5   1    2.66    2.60
   5  -5   1  311.92   14.41
  -5  -5  -1  292.77   13.32
   5  -5   1  283.55   12.36
  -5  -5  -1  323.29   13.47
  -5  -5  -1  303.06   15.05
   5   5   1  288.42   14.23
  -5   5  -1  315.24   13.56
  -5   5  -1  302.42   13.92
   5   5   1  305.68   13.81
  -5   5  -1  302.85   15.15
   7  -5   1   18.66    4.12
   7  -5   1   14.05    3.89
  -7  -5  -1   21.51    5.19
  -7  -5  -1   13.18    3.60
   7   5   1   15.38    4.40
  -7   5  -1   14.83    4.77
   7   5   1   11.68    3.47
  -7   5  -1   15.18    3.76
  -7   5  -1   11.04    3.41
   9  -5   1    4.72    2.84
   9  -5   1    2.53    3.19
  -9  -5  -1    5.64    3.42
   9   5   1    6.28    3.61
  -9   5  -1    8.11    3.61
  -9   5  -1    0.99    2.21
  -9   5  -1    9.40    3.66
   9   5   1   10.06    3.61
 -11  -5  -1   27.20    5.18
  11  -5   1   15.92    3.83
 -11  -5  -1   21.13    5.64
  11  -5   1   19.03    5.19
 -11   5  -1   24.43    5.29
 -11   5  -1   18.04    4.05
  11   5   1   19.10    4.72
 -11   5  -1   29.35    6.25
  13  -5   1    3.08    3.58
  13  -5   1   -4.12    2.24
 -13  -5  -1   -2.14    2.16
 -13  -5  -1    4.06    2.95
 -13   5  -1    1.71    2.82
 -13   5  -1   -1.48    2.04
  13   5   1   -0.51    2.20
  15  -5   1    1.27    3.04
 -15  -5  -1    4.17    4.06
  15   5   1    8.10    3.30
 -15   5  -1   -0.60    2.72
 -15   5  -1    6.09    3.85
 -17  -5  -1   10.88    4.54
  17  -5   1    5.39    3.70
  17  -5   1    8.78    4.37
 -17   5  -1    2.61    3.36
  17   5   1    5.32    4.13
 -17   5  -1    5.75    4.00
  17   5   1    0.55    3.03
 -19  -5  -1    4.29    3.48
  19  -5   1    6.38    3.86
  19  -5   1    4.39    3.34
 -19   5  -1    5.67    3.50
  19   5   1    5.71    3.75
  19   5   1    4.36    2.98
 -19   5  -1    3.01    3.58
 -21  -5  -1  133.21   14.68
  21  -5   1  133.32   12.46
  21  -5   1  117.08   11.96
  21   5   1  143.34   13.62
 -21   5  -1  121.95   12.93
 -21   5  -1  116.30   12.66
 -23  -5  -1   28.10    7.31
  23  -5   1   36.32    7.25
  23  -5   1   30.31    6.48
 -23   5  -1   29.34    6.54
 -23   5  -1   29.38    7.18
  23   5   1   33.62    6.92
 -25  -5  -1    0.17    3.56
  25  -5   1    1.24    4.27
  25  -5   1   -1.56    3.37
 -25   5  -1    1.75    4.24
 -25   5  -1    0.67    4.08
  25   5   1    8.21    4.11
 -20  -6   1   -2.02    3.68
  20  -6  -1    3.78    4.01
  20   6  -1    1.28    2.94
 -20   6   1   -9.29    3.34
 -20   6   1    0.26    4.51
  18  -6  -1    0.60    3.44
 -18  -6   1    1.11    3.53
 -18   6   1   -0.39    3.32
  18   6  -1   -2.77    2.37
 -18   6   1    0.74    3.66
  16  -6  -1   52.93    8.51
 -16  -6   1   59.82   10.40
 -16   6   1   44.79    8.47
 -16   6   1   46.88    8.23
  16   6  -1   42.31    7.63
 -14  -6   1    5.85    3.81
  14  -6  -1    1.44    3.28
 -14   6   1    4.38    3.61
  14   6  -1   -2.39    3.25
  12  -6  -1    7.52    4.11
 -12  -6   1   10.30    4.81
 -12   6   1    3.93    3.40
  12   6  -1    1.64    2.78
 -12   6   1    1.10    3.18
 -10  -6   1   -1.35    2.93
 -10  -6   1   -0.65    3.34
  10  -6  -1    1.76    3.10
 -10   6   1    3.64    2.67
 -10   6   1   -3.43    2.97
 -10   6   1    0.96    3.49
  10   6  -1   -0.03    3.24
   8  -6  -1    3.73    3.18
  -8  -6   1    6.33    4.22
  -8  -6   1    8.10    3.58
   8   6  -1    2.67    3.23
  -8   6   1    8.08    3.95
  -8   6   1    4.29    3.65
  -8   6   1   -1.48    3.36
   6  -6  -1   47.34    7.82
  -6  -6   1   37.69    6.85
  -6  -6   1   34.36    7.10
  -6   6   1   36.76    7.34
   6   6  -1   34.25    6.60
  -6   6   1   25.13    5.47
   4  -6  -1    6.16    3.58
  -4  -6   1    7.32    3.77
  -4  -6   1    9.16    3.96
   4  -6  -1    7.50    3.56
   4   6  -1    6.17    3.34
  -4   6   1   11.79    3.98
  -4   6   1    9.32    3.85
   4   6  -1    8.32    3.65
   2  -6  -1    4.16    3.61
  -2  -6   1    6.71    4.22
  -2  -6   1    5.09    4.13
   2  -6  -1    6.83    4.11
  -2   6   1    5.07    3.30
  -2   6   1    4.24    3.61
   2   6  -1    7.45    3.76
   0  -6  -1   37.01    6.92
   0  -6   1   46.20    7.66
   0  -6  -1   43.68    7.27
   0  -6   1   38.38    6.62
   0   6  -1   38.20    7.20
   0   6  -1   43.13    6.96
   0   6   1   35.40    6.22
   0   6   1   32.81    6.23
   2  -6   1   26.87    6.20
  -2  -6  -1   24.28    5.32
   2  -6   1   15.62    4.78
  -2  -6  -1   24.19    6.17
   2   6   1   35.16    6.57
  -2   6  -1   17.45    4.75
  -2   6  -1   21.30    5.86
  -4  -6  -1    2.04    3.27
  -4  -6  -1    5.32    3.68
   4  -6   1   -0.41    3.01
  -4   6  -1    1.44    3.30
   4   6   1    0.29    2.76
  -4   6  -1    0.32    2.60
  -6  -6  -1   73.08    9.94
  -6  -6  -1   69.49    8.59
   6  -6   1   66.70    9.03
   6   6   1   79.43   10.06
   6   6   1   75.58   11.82
  -6   6  -1   71.12    8.99
  -6   6  -1   78.94   10.25
   8  -6   1   17.60    5.11
  -8  -6  -1    7.35    4.01
  -8   6  -1   10.17    4.13
   8   6   1   10.76    4.45
  -8   6  -1   13.60    4.44
 -10  -6  -1   -1.43    2.79
  10  -6   1   -1.06    2.66
 -10   6  -1    4.93    3.28
  10   6   1    0.61    2.35
 -10   6  -1    0.49    2.78
  12  -6   1   38.61    7.20
 -12  -6  -1   32.83    7.28
 -12   6  -1   30.62    7.01
 -12   6  -1   32.33    6.38
  12   6   1   40.82    7.86
 -14  -6  -1    3.16    3.47
  14  -6   1   -0.95    3.27
  14   6   1   10.33    3.99
 -14   6  -1    8.85    4.45
  16  -6   1    7.25    3.83
 -16  -6  -1    5.34    3.52
 -16   6  -1   -2.10    3.22
 -16   6  -1   -3.19    4.62
  16   6   1    1.28    2.79
 -18  -6  -1   -4.03    3.35
  18  -6   1    3.56    3.28
  18   6   1    2.02    2.96
 -18   6  -1   -3.11    4.28
 -18   6  -1    6.07    4.84
 -11   7   1    7.07    3.92
  11   7  -1    4.74    3.82
   9  -7  -1   27.31    6.41
  -9  -7   1   22.82    6.48
  -9  -7   1   33.12    6.86
   9   7  -1   32.46    7.34
  -9   7   1   25.68    6.04
  -9   7   1   34.71    7.83
   7  -7  -1   15.83    5.21
  -7  -7   1   22.33    5.86
  -7  -7   1    7.20    5.34
   7   7  -1   16.04    5.54
  -7   7   1   11.76    4.29
  -7   7   1   25.60    7.07
   5  -7  -1   -0.44    3.38
  -5  -7   1    2.75    3.50
  -5  -7   1    2.75    4.26
  -5   7   1   -3.97    2.97
  -5   7   1    1.77    3.39
   5   7  -1    1.99    3.88
   3  -7  -1   21.25    5.57
  -3  -7   1   18.19    5.87
  -3  -7   1   18.64    5.47
  -3   7   1   12.28    4.66
  -3   7   1   25.76    6.46
   3   7  -1   22.92    6.32
  -1  -7   1    7.77    4.06
  -1  -7   1    5.61    3.97
   1  -7  -1   12.18    4.50
   1  -7  -1   10.84    4.85
   1   7  -1    5.67    3.69
   1   7  -1   12.77    4.97
  -1   7   1    9.97    4.86
  -1   7   1    9.83    3.95
   1  -7   1   33.08    6.78
  -1  -7  -1   22.08    5.62
  -1  -7  -1   22.54    5.96
   1  -7   1   25.99    6.96
  -1   7  -1   24.14    5.78
   1   7   1   34.08    6.84
   1   7   1   26.62    6.71
  -1   7  -1   22.36    5.44
  -3  -7  -1   21.28    6.09
   3  -7   1   26.20    5.97
  -3  -7  -1   24.85    6.42
  -3   7  -1   22.18    6.02
  -3   7  -1   20.46    6.03
   3   7   1   13.27    5.24
  -5  -7  -1    2.89    3.83
   5  -7   1   -4.51    3.32
  -5  -7  -1    2.02    4.27
  -5   7  -1   -1.69    3.08
   5   7   1    1.36    3.48
  -5   7  -1   -0.20    3.50
   7  -7   1   46.26    8.00
  -7  -7  -1   60.43   10.18
  -7  -7  -1   64.25    9.53
  -7   7  -1   66.10    9.75
  -7   7  -1   59.29    8.97
   7   7   1   51.06    8.63
   9  -7   1   10.79    5.06
  -9  -7  -1   -2.74    3.61
  -9   7  -1   12.00    4.96
  -9   7  -1    3.73    3.29
   9   7   1    1.85    3.71
  36   0  -2   31.34    7.35
  36   0  -2   22.50    7.91
 -36   0   2   29.42    7.06
  34   0  -2   17.86    5.31
  34   0  -2   16.09    5.79
 -34   0   2    3.31    3.38
  32   0  -2   21.66    5.94
  32   0  -2   17.13    5.03
 -32   0   2   20.25    5.19
  32   0  -2    7.86    3.99
  30   0  -2   71.59    8.94
 -30   0   2   94.07   10.46
  30   0  -2   70.91    9.23
  30   0  -2   72.90    7.98
  28   0  -2   60.83    7.11
  28   0  -2   65.49    8.47
  28   0  -2   62.18    8.02
 -28   0   2   49.06    7.33
  26   0  -2   93.96    9.64
 -26   0   2   81.66    8.78
  26   0  -2  113.76   10.75
  26   0  -2  105.32    7.43
 -24   0   2  196.90   11.09
  24   0  -2  210.29   11.58
  24   0  -2  203.96    9.97
  24   0  -2  193.67   10.79
 -22   0   2    0.77    2.08
  22   0  -2   -1.71    1.93
 -22   0   2   -0.37    2.17
  22   0  -2   -0.62    1.36
  22   0  -2    0.09    1.77
 -20   0   2   31.03    3.64
  20   0  -2   23.13    4.17
  20   0  -2   32.61    4.99
 -20   0   2   22.45    4.00
  20   0  -2   26.68    3.84
  18   0  -2    2.37    1.46
 -18   0   2    4.48    1.67
  18   0  -2    8.33    2.44
  18   0  -2    1.98    1.61
 -18   0   2    3.04    2.06
 -16   0   2   33.00    3.31
  16   0  -2   31.08    4.22
  16   0  -2   36.95    4.60
 -16   0   2   27.78    3.92
  16   0  -2   26.01    3.54
 -14   0   2    2.82    1.18
  14   0  -2    1.62    1.30
  14   0  -2    2.70    1.54
  14   0  -2    1.98    1.56
 -14   0   2    1.56    1.46
  12   0  -2   -0.27    0.99
  12   0  -2    1.28    0.98
 -12   0   2    1.26    0.94
  12   0  -2   -0.43    1.02
 -12   0   2    0.99    1.20
 -10   0   2  226.11    6.14
  10   0  -2  222.61    7.07
  10   0  -2  216.28    7.43
 -10   0   2  211.88    7.52
  10   0  -2  216.85    7.60
  -8   0   2 7446.90  116.80
   8   0  -2 7293.13  116.81
   8   0  -2 7202.78  116.55
   8   0  -2 7334.90  115.98
  -8   0   2 7444.06  114.49
   6   0  -2 7000.89  110.14
  -6   0   2 7303.61  108.68
   6   0  -2 6632.83  111.01
   6   0  -2 6875.98  109.65
  -6   0   2 7161.68  110.16
  -4   0   2 1167.00   19.78
   4   0  -2 1142.68   19.67
   4   0  -2 1118.16   19.88
   0   0  -2 2274.80   35.82
   0   0   2 2211.68   36.24
   0   0  -2 2255.84   36.64
   2   0   2   20.95    1.63
  -2   0  -2   19.38    1.63
   2   0   2   18.44    1.69
  -2   0  -2   20.27    1.30
  -2   0  -2   19.36    1.67
   4   0   2  125.17    4.21
   4   0   2  118.55    4.49
  -4   0  -2  128.18    3.73
  -4   0  -2  131.29    4.26
   4   0   2  132.87    3.28
   6   0   2 2823.31   46.39
   6   0   2 2743.69   47.07
  -6   0  -2 2662.24   45.83
   6   0   2 2812.85   44.43
  -6   0  -2 2751.65   44.50
  -6   0  -2 2725.19   46.99
  -8   0  -2  254.02    6.22
   8   0   2  244.78    7.71
  -8   0  -2  235.29    7.26
   8   0   2  254.67    6.50
   8   0   2  241.03    8.21
   8   0   2  255.32    6.42
  -8   0  -2  236.63    8.13
 -10   0  -2   76.29    4.15
 -10   0  -2   76.41    3.21
  10   0   2   70.09    3.16
  10   0   2   72.55    4.45
  10   0   2   72.43    4.74
  10   0   2   74.61    3.53
 -10   0  -2   66.16    4.56
  12   0   2   18.59    2.43
 -12   0  -2   17.66    1.95
 -12   0  -2   21.64    2.89
 -12   0  -2   13.02    2.73
  12   0   2   17.81    2.88
  12   0   2   16.24    1.96
  12   0   2   13.52    2.76
  14   0   2   38.42    2.57
  14   0   2   40.24    4.59
  14   0   2   36.07    4.24
  14   0   2   42.21    3.79
 -14   0  -2   44.24    4.42
 -14   0  -2   37.46    2.56
 -14   0  -2   43.01    5.01
 -16   0  -2    0.26    1.55
 -16   0  -2    2.57    1.53
  16   0   2    2.59    1.39
  16   0   2    2.60    1.70
  16   0   2    1.65    1.00
  16   0   2    2.61    1.73
 -16   0  -2    1.32    0.94
  18   0   2    0.40    1.53
 -18   0  -2   -0.81    1.42
  18   0   2    1.95    1.47
  18   0   2   -1.95    1.34
 -18   0  -2   -0.71    1.33
  20   0   2  517.43   14.82
 -20   0  -2  488.69   17.83
  20   0   2  506.03   17.09
  20   0   2  514.55   18.08
 -20   0  -2  519.16   15.40
  22   0   2  109.36   10.16
  22   0   2   92.04    6.18
 -22   0  -2  100.59    9.96
  22   0   2  108.49    7.87
 -22   0  -2   98.74    6.73
  24   0   2  165.18   10.73
 -24   0  -2  154.61   10.54
  24   0   2  157.07   10.04
  24   0   2  169.71    8.70
 -26   0  -2  218.68   13.35
  26   0   2  217.98   11.69
  26   0   2  257.73   14.06
  26   0   2  242.31   13.04
  28   0   2   -3.15    2.66
  28   0   2    6.89    3.40
 -28   0  -2    5.49    3.16
 -30   0  -2    0.36    3.13
  30   0   2    1.41    2.77
  30   0   2    6.46    3.94
  32   0   2   47.51    8.78
  32   0   2   36.09    7.12
 -32   0  -2   34.64    7.85
  34   0   2   27.38    7.35
 -34   0  -2    9.20    4.96
  34   0   2    8.17    4.85
 -35  -1   2    7.71    5.29
  35  -1  -2    7.04    4.13
  35  -1  -2   23.19    6.04
  35  -1  -2    9.62    5.06
 -35   1   2   18.33    5.59
  35   1  -2   16.95    6.44
  35   1  -2   12.31    4.97
  33  -1  -2   87.69   10.44
  33  -1  -2   91.86    9.69
 -33  -1   2   83.88   10.75
  33  -1  -2   92.42   10.99
  33   1  -2   86.23   11.21
 -33   1   2   89.97   11.62
  33   1  -2   97.05   11.68
  31  -1  -2    3.82    3.44
  31  -1  -2    0.91    3.37
  31  -1  -2    3.15    3.45
 -31  -1   2   -1.75    2.80
 -31  -1   2    1.75    3.38
  31   1  -2   -2.81    3.28
  31   1  -2    3.40    3.83
  31   1  -2   -3.24    2.62
 -31   1   2   -1.57    2.11
  29  -1  -2   24.13    5.45
 -29  -1   2   21.42    4.81
  29  -1  -2   14.66    4.58
  29  -1  -2   27.06    5.38
 -29  -1   2   14.96    4.96
  29   1  -2   10.32    3.67
 -29   1   2   25.99    6.17
  29   1  -2   21.94    5.38
  29   1  -2   21.26    5.31
 -27  -1   2    6.75    3.64
  27  -1  -2   13.03    3.28
  27  -1  -2   11.72    3.93
  27  -1  -2   10.51    3.79
 -27  -1   2    6.17    2.94
  27   1  -2    7.11    3.02
  27   1  -2    6.24    2.97
  27   1  -2   11.28    4.08
 -27   1   2    9.21    3.71
  25  -1  -2    9.46    3.30
 -25  -1   2    4.55    2.99
  25  -1  -2    3.40    2.64
 -25  -1   2    3.09    2.02
  25  -1  -2    4.82    2.53
  25   1  -2    5.31    2.56
 -25   1   2    6.19    3.04
  25   1  -2    1.71    2.54
 -25   1   2    5.82    3.12
  25   1  -2    7.10    3.12
  23  -1  -2    0.92    2.20
 -23  -1   2    0.23    1.56
  23  -1  -2    2.98    1.86
  23   1  -2    2.44    2.13
  23   1  -2    5.44    3.14
 -23   1   2    2.89    1.94
  23   1  -2   -0.41    1.91
 -23   1   2   -0.53    2.20
  21  -1  -2    0.61    1.64
  21  -1  -2    3.28    2.33
 -21  -1   2   -0.14    1.44
  21   1  -2    0.96    1.59
 -21   1   2    1.00    1.74
  21   1  -2    0.03    2.02
  21   1  -2   -1.88    1.55
 -21   1   2    1.03    1.81
  19  -1  -2   17.14    3.62
 -19  -1   2   23.63    4.20
  19  -1  -2   23.36    3.93
  19   1  -2   17.80    3.75
  19   1  -2   28.47    4.47
  19   1  -2   23.37    3.65
 -19   1   2   17.97    3.70
 -19   1   2   22.36    3.57
 -17  -1   2  190.63    5.84
 -17  -1   2  179.98    8.65
  17  -1  -2  176.64    8.79
  17  -1  -2  176.49    8.06
  17   1  -2  192.21    8.03
  17   1  -2  179.63    8.44
  17   1  -2  183.64    9.39
 -17   1   2  185.26    9.48
  17   1  -2  181.46    6.00
 -17   1   2  187.97    8.31
  15  -1  -2  682.93   17.21
 -15  -1   2  676.65   13.28
  15  -1  -2  644.66   17.92
  15  -1  -2  657.89   17.23
 -15  -1   2  674.65   17.64
 -15   1   2  685.41   18.98
  15   1  -2  686.40   14.40
  15   1  -2  664.05   18.66
 -15   1   2  680.13   17.30
  15   1  -2  661.17   17.32
  15   1  -2  670.88   16.56
  13  -1  -2 1409.32   29.76
 -13  -1   2 1486.85   24.56
  13  -1  -2 1410.91   28.72
 -13  -1   2 1446.69   29.19
  13  -1  -2 1415.72   28.88
  13   1  -2 1481.43   28.41
  13   1  -2 1461.18   29.31
  13   1  -2 1460.56   26.34
 -13   1   2 1470.15   29.32
  13   1  -2 1453.76   30.69
 -13   1   2 1410.78   30.71
  11  -1  -2  365.51   10.55
  11  -1  -2  352.87   10.88
 -11  -1   2  366.35   10.36
 -11  -1   2  365.04    7.24
  11  -1  -2  363.19   10.13
  11   1  -2  360.69   11.42
  11   1  -2  357.48    8.99
  11   1  -2  371.91   10.59
 -11   1   2  360.86   10.74
 -11   1   2  368.15    7.22
 -11   1   2  375.66   11.83
  11   1  -2  357.76   10.04
   9  -1  -2  205.72    7.25
   9  -1  -2  211.31    6.60
   9  -1  -2  196.25    6.86
  -9  -1   2  214.38    7.27
  -9  -1   2  212.69    6.76
   9   1  -2  213.42    7.11
  -9   1   2  217.87    8.11
   9   1  -2  220.61    7.96
   9   1  -2  213.85    6.28
   9   1  -2  199.90    6.68
  -9   1   2  215.50    5.07
  -9   1   2  206.23    7.36
   7  -1  -2  120.32    4.77
  -7  -1   2  108.83    4.03
   7  -1  -2  107.94    4.77
   7  -1  -2  107.88    3.94
  -7  -1   2  107.53    4.60
  -7   1   2  105.78    5.11
   7   1  -2  102.86    4.13
  -7   1   2  113.43    3.50
   7   1  -2  102.80    4.88
   7   1  -2  107.78    4.50
  -7   1   2  110.33    4.92
   7   1  -2  108.19    4.47
   5  -1  -2   52.15    3.10
  -5  -1   2   56.49    2.47
  -5  -1   2   51.55    3.03
   5  -1  -2   58.63    2.23
   5  -1  -2   49.59    3.45
   5   1  -2   55.38    2.95
  -5   1   2   56.62    2.57
  -5   1   2   57.06    3.70
  -5   1   2   51.18    3.27
   5   1  -2   51.47    3.23
   3  -1  -2  393.17    8.99
  -3  -1   2  398.90    9.53
  -3  -1   2  416.54    9.42
   3  -1  -2  404.50    9.85
   3  -1  -2  415.37    8.38
   3   1  -2  398.20    9.28
  -3   1   2  416.87    8.97
   3   1  -2  405.96    9.28
   3   1  -2  410.02    8.27
   3   1  -2  413.39    9.11
   1  -1  -2 2190.99   37.32
  -1  -1   2 2145.03   37.05
   1  -1  -2 2161.80   37.11
   1  -1  -2 2195.11   37.10
  -1  -1   2 2186.75   36.14
   1   1  -2 2118.31   36.74
   1   1  -2 2225.95   36.36
  -1   1   2 2219.11   37.15
  -1   1   2 2196.00   36.67
   1   1  -2 2239.62   36.38
  -1  -1  -2  329.21    8.35
  -1  -1  -2  329.48    8.72
   1  -1   2  350.86    8.45
  -1  -1  -2  326.82    7.26
   1  -1   2  332.67    7.24
   1  -1   2  342.96    8.01
  -1  -1  -2  344.53    8.21
  -1   1  -2  340.57    7.37
  -1   1  -2  325.41    8.00
  -1   1  -2  326.20    7.59
   1   1   2  340.64    8.25
   1   1   2  338.49    7.24
  -1   1  -2  342.27    8.46
   3  -1   2  228.52    6.97
  -3  -1  -2  237.55    6.34
  -3  -1  -2  225.08    5.59
   3  -1   2  233.04    6.45
  -3  -1  -2  215.64    7.02
   3  -1   2  225.78    6.57
  -3   1  -2  240.62    6.58
  -3   1  -2  236.56    6.33
   3   1   2  236.51    6.44
  -3   1  -2  220.18    6.96
   3   1   2  230.43    6.64
  -5  -1  -2 2252.61   36.63
   5  -1   2 2235.75   38.13
  -5  -1  -2 2176.75   39.49
  -5  -1  -2 2215.97   37.55
   5  -1   2 2223.31   38.43
  -5  -1  -2 2224.20   39.02
   5  -1   2 2178.23   39.02
   5   1   2 2202.66   38.76
  -5   1  -2 2236.51   39.42
  -5   1  -2 2298.99   37.43
   5   1   2 2231.95   36.51
   7  -1   2 1006.87   19.42
  -7  -1  -2  965.42   18.00
   7  -1   2  946.98   20.53
  -7  -1  -2  954.42   20.85
  -7  -1  -2  983.30   18.82
  -7  -1  -2  977.73   20.56
  -7   1  -2  988.31   20.75
   7   1   2  962.42   18.54
  -7   1  -2  955.67   20.62
   7   1   2  985.51   17.81
   7   1   2  994.50   20.75
  -7   1  -2 1018.35   18.39
   7   1   2  952.52   19.22
  -9  -1  -2   91.99    4.14
  -9  -1  -2   94.06    3.91
   9  -1   2   98.78    4.69
  -9  -1  -2   91.44    5.21
  -9   1  -2   94.90    5.40
  -9   1  -2   92.95    5.22
   9   1   2   96.78    5.46
   9   1   2  101.02    4.54
  -9   1  -2  100.61    3.83
   9   1   2  101.21    4.48
   9   1   2  107.74    4.02
  11  -1   2   32.05    3.31
  11  -1   2   36.18    4.34
 -11  -1  -2   33.68    4.20
 -11  -1  -2   35.60    3.17
 -11  -1  -2   33.83    3.27
 -11   1  -2   32.45    2.63
  11   1   2   33.75    4.12
 -11   1  -2   36.85    4.36
 -11   1  -2   31.60    3.77
  11   1   2   34.69    3.38
  11   1   2   31.53    2.85
  11   1   2   33.07    3.54
 -13  -1  -2   46.66    5.14
  13  -1   2   35.73    4.50
 -13  -1  -2   42.59    3.76
  13  -1   2   33.79    4.32
 -13  -1  -2   41.86    3.69
  13  -1   2   32.45    3.59
  13   1   2   38.37    3.41
 -13   1  -2   35.41    4.55
 -13   1  -2   40.42    2.49
  13   1   2   37.03    4.77
 -13   1  -2   43.43    4.77
  13   1   2   44.78    3.07
  13   1   2   35.12    3.83
  15  -1   2 1144.50   27.02
 -15  -1  -2 1168.14   27.42
 -15  -1  -2 1150.44   23.78
  15  -1   2 1153.66   24.93
 -15  -1  -2 1194.65   24.09
  15  -1   2 1164.85   27.43
 -15   1  -2 1176.96   21.63
  15   1   2 1151.12   23.44
  15   1   2 1163.02   27.97
  15   1   2 1178.63   23.67
  15   1   2 1153.71   25.64
 -15   1  -2 1167.35   26.56
 -15   1  -2 1196.73   28.34
 -17  -1  -2    2.30    1.70
  17  -1   2    3.61    2.39
 -17  -1  -2    5.79    1.63
 -17  -1  -2    4.95    1.82
  17  -1   2    5.17    2.07
  17  -1   2    3.38    2.17
 -17   1  -2    4.97    2.09
 -17   1  -2    6.67    2.44
  17   1   2    5.26    2.40
  17   1   2    4.00    1.50
  17   1   2    3.56    1.61
  17   1   2    0.68    1.45
  19  -1   2  248.87   11.52
 -19  -1  -2  253.10    9.34
  19  -1   2  247.16    9.88
 -19  -1  -2  236.20    8.99
  19  -1   2  227.00   11.11
 -19  -1  -2  233.75   11.38
  19   1   2  224.24   11.60
  19   1   2  231.70    8.97
 -19   1  -2  244.87   11.88
 -19   1  -2  239.44   10.79
  19   1   2  242.85   10.49
 -21  -1  -2   54.30    5.52
  21  -1   2   59.41    7.40
  21  -1   2   50.71    5.49
 -21  -1  -2   57.30    7.11
  21  -1   2   62.73    7.35
  21   1   2   55.43    6.35
 -21   1  -2   64.96    7.08
  21   1   2   52.87    5.34
 -21   1  -2   48.68    6.38
  21   1   2   51.63    6.80
 -23  -1  -2    0.98    2.20
  23  -1   2    4.25    2.82
  23  -1   2    2.87    2.48
 -23  -1  -2    1.68    1.84
  23  -1   2    3.77    2.47
  23   1   2    3.58    2.48
 -23   1  -2    4.12    2.84
  23   1   2    4.23    2.46
  23   1   2    4.92    3.20
 -23   1  -2    4.75    2.65
  25  -1   2   50.17    6.06
  25  -1   2   59.78    7.86
 -25  -1  -2   43.96    7.00
  25  -1   2   49.96    6.99
  25   1   2   56.93    8.18
  25   1   2   56.41    7.10
 -25   1  -2   37.03    6.69
 -25   1  -2   46.78    6.46
  27  -1   2    3.83    3.23
  27  -1   2   20.29    5.07
 -27  -1  -2    9.02    3.60
  27  -1   2   14.52    4.48
 -27   1  -2    7.37    3.95
  27   1   2    9.14    4.09
  27   1   2   13.76    4.30
  29  -1   2   23.99    6.31
  29  -1   2   22.26    5.86
  29   1   2   20.92    5.68
  29   1   2   17.77    4.93
 -29   1  -2   21.19    5.92
  31  -1   2   54.24    8.65
  31  -1   2   47.87    8.68
 -31  -1  -2   37.74    6.96
 -31   1  -2   46.14    8.43
  31   1   2   50.14    7.68
  31   1   2   63.73    9.58
 -33  -1  -2   -0.35    3.14
  33  -1   2    6.55    4.88
  33  -1   2    7.28    4.50
  33   1   2   10.88    4.84
  33   1   2    9.35    5.16
 -33   1  -2    2.74    4.04
 -34  -2   2   -0.09    3.92
  34  -2  -2    2.45    4.12
  34  -2  -2   -1.02    3.58
 -34   2   2   -0.26    4.01
  34   2  -2   -0.12    4.15
  34   2  -2    3.06    3.84
 -32  -2   2    8.68    4.49
  32  -2  -2   13.24    5.30
  32  -2  -2   24.85    6.09
 -32   2   2   13.87    4.42
  32   2  -2   15.32    5.86
  32   2  -2   16.82    5.05
  30  -2  -2    3.30    3.09
  30  -2  -2    4.60    3.16
 -30  -2   2   -4.20    2.34
  30  -2  -2    2.38    6.38
  30   2  -2    5.18    4.20
 -30   2   2   -2.12    2.37
  30   2  -2    1.40    2.69
 -28  -2   2    1.81    2.88
  28  -2  -2    1.08    2.81
 -28  -2   2    2.78    3.35
  28  -2  -2    2.35    2.97
  28  -2  -2   -1.29    2.89
 -28   2   2    1.99    3.37
  28   2  -2   -0.55    2.75
  28   2  -2    4.29    2.58
 -28   2   2    6.22    3.70
  28   2  -2    3.16    3.22
 -26  -2   2  243.58   11.94
  26  -2  -2  259.23   12.77
  26  -2  -2  250.32   13.65
  26  -2  -2  229.49   11.95
 -26  -2   2  251.67   13.10
  26   2  -2  246.65   11.61
  26   2  -2  251.74   12.64
 -26   2   2  218.83   13.59
  26   2  -2  235.82   14.18
 -26   2   2  219.10   12.01
  24  -2  -2  120.62    8.23
 -24  -2   2  114.78    7.92
 -24  -2   2  124.61   10.87
  24  -2  -2  117.79   10.66
  24  -2  -2  116.23    8.06
 -24   2   2  122.95    8.78
  24   2  -2  121.44    7.95
  24   2  -2  116.25   11.05
  24   2  -2  113.41    8.02
 -24   2   2  115.25   11.31
  22  -2  -2    2.21    2.20
  22  -2  -2    9.10    3.03
 -22  -2   2    6.46    2.33
 -22  -2   2    2.28    2.21
  22  -2  -2    2.87    2.07
  22   2  -2    1.41    2.15
  22   2  -2    2.73    2.32
 -22   2   2   -0.74    2.12
 -22   2   2    5.27    3.10
  22   2  -2    0.19    1.97
 -20  -2   2   61.62    6.86
  20  -2  -2   58.17    6.66
 -20  -2   2   64.49    7.20
  20  -2  -2   56.74    5.97
  20  -2  -2   55.84    6.34
  20   2  -2   63.33    6.39
 -20   2   2   44.07    6.18
  20   2  -2   42.68    6.16
  20   2  -2   72.80    7.16
 -20   2   2   58.19    6.75
 -18  -2   2  106.17    6.74
  18  -2  -2  102.22    7.06
  18  -2  -2  103.39    6.82
  18  -2  -2  102.91    6.32
  18   2  -2  105.70    7.71
  18   2  -2  105.44    6.48
  18   2  -2  103.05    5.64
 -18   2   2  105.21    7.38
 -18   2   2  113.05    8.01
  18   2  -2   81.72    5.99
 -16  -2   2  406.76   13.21
  16  -2  -2  387.22   12.09
  16  -2  -2  406.72   14.11
  16  -2  -2  422.12   13.68
 -16   2   2  410.17    9.91
  16   2  -2  400.95   13.09
  16   2  -2  405.86   12.92
 -16   2   2  392.92   14.87
 -16   2   2  428.81   14.74
  16   2  -2  427.21   15.09
  16   2  -2  404.09   12.17
 -14  -2   2    4.64    1.81
  14  -2  -2    6.21    2.13
 -14  -2   2    8.24    1.35
  14  -2  -2   11.38    2.70
  14  -2  -2    8.05    1.76
 -14   2   2    5.25    2.21
  14   2  -2    7.11    1.39
 -14   2   2    6.27    2.38
  14   2  -2    5.36    2.31
  14   2  -2    8.63    1.90
 -14   2   2    9.13    1.66
  14   2  -2    7.06    2.05
  12  -2  -2  367.90   12.04
  12  -2  -2  359.61    9.94
 -12  -2   2  371.05   13.05
  12  -2  -2  382.13   12.18
 -12  -2   2  373.93   11.07
 -12   2   2  384.53    9.76
  12   2  -2  370.71   11.21
 -12   2   2  386.49   13.08
  12   2  -2  393.43   11.44
 -12   2   2  364.01   13.16
  12   2  -2  373.86   12.75
  12   2  -2  374.97    8.59
  10  -2  -2   37.12    2.63
 -10  -2   2   33.57    4.28
 -10  -2   2   46.48    4.11
 -10  -2   2   31.66    4.06
  10  -2  -2   30.56    3.71
  10   2  -2   31.31    2.18
 -10   2   2   36.01    4.57
 -10   2   2   26.85    3.70
  10   2  -2   29.73    3.29
 -10   2   2   30.93    2.99
  10   2  -2   32.55    4.04
   8  -2  -2   78.44    3.06
  -8  -2   2   72.58    4.55
   8  -2  -2   85.78    7.61
  -8  -2   2   70.75    4.95
   8  -2  -2   74.43    4.71
  -8  -2   2   75.75    3.94
   8   2  -2   75.39    4.77
  -8   2   2   80.63    5.37
   8   2  -2   81.06    3.58
  -8   2   2   72.84    3.95
   8   2  -2   82.25    4.36
  -8   2   2   76.43    5.19
  -6  -2   2   60.68    4.08
   6  -2  -2   62.60    3.74
  -6  -2   2   67.15    4.52
  -6  -2   2   65.96    3.36
   6  -2  -2   64.40    4.14
   6  -2  -2   58.81    4.30
   6   2  -2   68.66    4.18
  -6   2   2   66.64    3.88
   6   2  -2   68.27    3.45
   6   2  -2   67.62    3.73
  -6   2   2   68.44    4.60
   6   2  -2   70.24    4.28
  -6   2   2   59.28    5.18
   4  -2  -2  145.94    6.42
  -4  -2   2  134.03    6.08
  -4  -2   2  149.66    6.44
  -4  -2   2  150.08    5.89
   4  -2  -2  134.02    5.08
   4  -2  -2  144.60    5.98
  -4  -2   2  158.75    5.05
   4  -2  -2  146.00    6.51
   4   2  -2  155.96    5.88
   4   2  -2  145.93    5.48
  -4   2   2  152.90    5.98
  -4   2   2  131.71    6.35
   4   2  -2  147.31    6.25
  -2  -2   2  547.82   13.10
  -2  -2   2  570.73   13.78
  -2  -2   2  544.61   11.75
   2  -2  -2  574.22   14.04
   2  -2  -2  560.57   11.37
  -2  -2   2  535.45   13.90
   2  -2  -2  568.44   14.44
   2  -2  -2  546.76   13.20
   2   2  -2  531.30   13.64
  -2   2   2  523.67   13.96
   2   2  -2  557.19   12.47
  -2   2   2  560.02   13.65
   2   2  -2  535.55   13.10
   0  -2  -2   27.45    3.30
   0  -2   2   26.14    3.20
   0  -2   2   37.37    3.05
   0  -2  -2   26.23    3.18
   0  -2  -2   37.66    1.99
   0  -2   2   27.65    3.02
   0   2   2   28.53    3.34
   0   2  -2   30.56    2.88
   0   2   2   33.03    3.55
   0   2  -2   36.54    3.76
   0   2   2   26.45    1.89
   2  -2   2    0.97    1.18
   2  -2   2    0.17    0.96
   2  -2   2    1.55    1.38
  -2   2  -2    2.58    1.41
  -2   2  -2    1.49    1.16
   2   2   2    2.94    1.02
   2   2   2    3.56    1.36
  -2   2  -2    0.20    0.77
  -2   2  -2    2.87    1.14
  -4  -2  -2  183.68    7.22
  -4  -2  -2  199.62    8.23
   4  -2   2  201.65    6.44
   4  -2   2  186.52    7.49
  -4  -2  -2  184.05    6.82
  -4  -2  -2  191.99    6.67
  -4   2  -2  196.61    7.86
   4   2   2  194.82    4.95
   4   2   2  192.05    6.51
  -4   2  -2  200.75    7.18
   4   2   2  194.58    7.41
   4   2   2  193.59    7.02
  -4   2  -2  197.16    7.11
   6  -2   2  121.87    5.96
  -6  -2  -2  119.42    5.18
  -6  -2  -2  114.01    5.15
  -6  -2  -2  119.92    5.83
   6  -2   2  124.18    5.18
  -6  -2  -2  115.16    6.41
   6  -2   2  116.53    5.87
   6   2   2  122.69    5.88
  -6   2  -2  126.96    5.56
   6   2   2  123.65    4.10
   6   2   2  131.13    5.76
  -6   2  -2  102.35    5.94
   8  -2   2  124.27    6.19
  -8  -2  -2  131.72    5.60
  -8  -2  -2  135.36    5.65
  -8  -2  -2  137.32    7.28
  -8  -2  -2  136.05    6.55
   8  -2   2  143.99    5.99
   8  -2   2  137.59    6.82
   8   2   2  135.53    6.47
  -8   2  -2  137.05    7.29
  -8   2  -2  134.62    5.69
   8   2   2  123.23    6.48
  -8   2  -2  137.60   10.18
   8   2   2  134.04    4.86
 -10  -2  -2   20.25    2.63
  10  -2   2   20.42    3.18
 -10  -2  -2   18.03    2.52
  10  -2   2   23.78    3.15
 -10  -2  -2   20.42    3.22
 -10  -2  -2   22.06    3.94
  10  -2   2   23.64    3.41
 -10   2  -2   23.63    2.91
  10   2   2   20.99    3.33
  10   2   2   23.85    2.73
 -10   2  -2   17.01    3.21
 -10   2  -2   30.24    4.11
  12  -2   2  184.27    8.90
  12  -2   2  170.40    7.59
  12  -2   2  175.81    7.89
 -12  -2  -2  169.04    6.54
 -12  -2  -2  176.21    6.92
 -12  -2  -2  172.78    8.24
 -12  -2  -2  167.04    8.76
 -12   2  -2  169.01    6.46
 -12   2  -2  168.68    8.72
 -12   2  -2  177.85    8.90
  12   2   2  178.49    6.80
  12   2   2  170.17    7.44
  12   2   2  167.87    8.49
 -14  -2  -2   23.13    4.16
  14  -2   2   28.45    4.57
 -14  -2  -2   16.31    2.55
 -14  -2  -2   20.45    3.09
  14  -2   2   12.52    2.65
  14  -2   2   17.28    3.28
 -14  -2  -2   17.74    3.64
  14   2   2   17.34    3.69
 -14   2  -2   17.10    3.59
 -14   2  -2   17.27    3.44
  14   2   2   19.19    3.01
 -14   2  -2   17.46    2.54
  14   2   2   17.83    2.99
  16  -2   2   51.74    5.75
  16  -2   2   58.71    5.97
  16  -2   2   53.59    6.48
 -16  -2  -2   49.43    5.98
 -16  -2  -2   56.35    5.16
 -16  -2  -2   49.13    6.48
 -16  -2  -2   51.41    3.76
 -16   2  -2   52.45    4.23
 -16   2  -2   42.48    5.60
 -16   2  -2   52.02    6.29
  16   2   2   49.48    5.04
  16   2   2   46.05    5.71
  16   2   2   54.45    5.43
  18  -2   2    9.11    2.93
  18  -2   2    2.76    2.03
  18  -2   2    3.52    2.07
 -18  -2  -2    3.89    2.60
 -18  -2  -2    3.61    2.38
 -18  -2  -2    9.02    2.29
  18   2   2    6.92    2.47
 -18   2  -2    4.08    2.27
 -18   2  -2    3.52    2.48
  18   2   2    7.59    3.02
  18   2   2    6.14    2.17
  20  -2   2  256.23   11.82
 -20  -2  -2  215.86   11.42
  20  -2   2  233.55   10.72
 -20  -2  -2  223.93    9.59
  20  -2   2  253.35   12.58
 -20  -2  -2  250.74   13.13
 -20   2  -2  223.44   12.34
 -20   2  -2  234.80   11.77
  20   2   2  243.42   12.69
  20   2   2  245.48    9.82
  20   2   2  245.78   10.63
  22  -2   2   32.30    5.34
  22  -2   2   31.65    5.61
 -22  -2  -2   42.77    6.37
 -22  -2  -2   31.00    6.05
  22  -2   2   28.17    4.61
 -22   2  -2   31.06    5.42
  22   2   2   27.24    5.39
  22   2   2   39.86    5.51
 -22   2  -2   26.39    5.64
  24  -2   2    6.35    3.42
  24  -2   2    3.05    2.79
 -24  -2  -2   -0.82    3.03
 -24  -2  -2    3.49    2.79
  24   2   2    9.95    3.15
 -24   2  -2   -2.52    2.53
 -24   2  -2   -0.56    2.20
  24   2   2    2.95    3.25
 -26  -2  -2   29.52    6.20
  26  -2   2   33.50    6.34
  26  -2   2   25.43    4.77
 -26  -2  -2   24.06    5.77
 -26   2  -2   20.62    5.29
  26   2   2   22.07    4.59
 -26   2  -2   24.69    5.74
  26   2   2   26.22    6.32
 -28  -2  -2   10.94    4.12
  28  -2   2   13.47    4.18
 -28  -2  -2   13.70    5.12
  28  -2   2   17.55    4.86
  28   2   2   18.25    5.38
 -28   2  -2   13.19    4.65
 -28   2  -2   14.88    4.76
  28   2   2   16.53    4.71
 -30  -2  -2   11.48    4.81
  30  -2   2   16.34    4.89
  30  -2   2   11.33    4.71
 -30  -2  -2   15.14    4.78
  30   2   2   17.21    4.85
 -30   2  -2   13.67    5.03
  30   2   2   12.15    5.01
 -32  -2  -2   13.23    5.69
  32  -2   2   12.02    5.57
  32  -2   2   21.32    6.58
 -32  -2  -2   13.01    5.66
  32   2   2   16.59    5.65
 -32   2  -2   10.85    5.10
  31  -3  -2   30.00    6.50
 -31  -3   2   24.49    6.65
  31  -3  -2   32.65    7.74
 -31   3   2   17.50    5.98
  31   3  -2   22.88    6.20
  29  -3  -2   -2.24    2.35
  29  -3  -2    0.90    2.95
 -29  -3   2   -0.58    3.04
  29   3  -2   -0.31    3.20
 -29   3   2    6.89    4.01
 -29   3   2   -0.63    3.48
 -27  -3   2    3.74    4.27
 -27  -3   2   -0.39    3.05
  27  -3  -2    3.67    3.20
  27  -3  -2    0.76    2.96
 -27   3   2    4.58    3.47
  27   3  -2    5.09    3.95
 -27   3   2    2.47    3.38
  27   3  -2   -2.01    2.29
  25  -3  -2   42.63    6.58
 -25  -3   2   42.12    6.35
 -25  -3   2   36.95    6.00
  25  -3  -2   49.45    7.59
 -25  -3   2   39.42    7.23
  25   3  -2   46.27    7.62
  25   3  -2   46.14    6.17
 -25   3   2   37.25    6.89
 -25   3   2   46.90    7.30
 -23  -3   2    0.16    2.52
  23  -3  -2    1.12    2.76
 -23  -3   2   -1.36    2.02
 -23  -3   2   -1.62    2.10
  23  -3  -2    1.83    2.49
  23   3  -2    0.03    2.27
 -23   3   2   -1.66    2.49
  23   3  -2    0.72    2.14
 -23   3   2   -0.96    2.85
 -21  -3   2  154.78   10.95
  21  -3  -2  137.69    9.27
  21  -3  -2  170.15   10.50
 -21  -3   2  149.64    9.00
 -21  -3   2  152.36    9.08
 -21   3   2  142.93   10.59
  21   3  -2  164.81    9.04
  21   3  -2  147.14   10.18
 -21   3   2  158.09   10.51
 -19  -3   2  137.29    9.89
  19  -3  -2  154.92    9.42
 -19  -3   2  139.29    8.21
 -19  -3   2  124.54    8.04
  19  -3  -2  146.27    9.11
  19   3  -2  160.14    8.44
  19   3  -2  157.29    9.96
  19   3  -2  130.12    7.75
 -19   3   2  159.60   10.48
 -19   3   2  143.19    9.71
  17  -3  -2   21.67    4.00
  17  -3  -2   30.83    5.11
 -17  -3   2   31.07    4.76
 -17  -3   2   26.71    5.35
  17   3  -2   29.00    4.28
 -17   3   2   26.32    5.38
  17   3  -2   25.89    4.94
 -17   3   2   27.15    5.05
  17   3  -2   24.44    3.84
  15  -3  -2    1.44    1.58
 -15  -3   2    3.35    2.29
 -15  -3   2    1.18    1.56
  15  -3  -2    0.62    1.86
  15   3  -2    2.19    1.77
  15   3  -2    1.40    1.89
 -15   3   2   -0.22    1.87
  15   3  -2    2.76    1.67
 -15   3   2    2.92    2.01
 -15   3   2    0.94    1.57
 -13  -3   2  101.12    5.98
 -13  -3   2  121.36    7.97
  13  -3  -2  104.94    6.93
 -13   3   2  105.47    5.78
 -13   3   2  106.60    7.51
  13   3  -2  103.96    6.05
 -13   3   2  108.66    7.74
  13   3  -2  105.18    7.05
 -11  -3   2   -1.24    0.99
 -11  -3   2    0.05    1.56
  11  -3  -2    1.98    1.59
  11  -3  -2    1.22    1.64
  11   3  -2    1.35    1.08
  11   3  -2   -0.58    1.17
  11   3  -2   -0.79    1.29
 -11   3   2   -0.75    1.55
 -11   3   2   -0.79    1.10
 -11   3   2    1.88    1.58
  11   3  -2    1.07    1.40
   9  -3  -2   16.46    2.92
  -9  -3   2   16.46    3.44
   9  -3  -2   15.93    3.10
  -9  -3   2   16.77    3.25
   9  -3  -2   18.08    2.14
  -9  -3   2   18.38    2.73
   9   3  -2   16.65    3.46
   9   3  -2   17.79    2.65
   9   3  -2   18.03    2.93
  -9   3   2   14.47    3.38
   9   3  -2   19.99    3.35
  -9   3   2   18.97    3.70
  -9   3   2   18.68    3.16
   7  -3  -2   -0.53    1.22
   7  -3  -2    0.41    1.41
  -7  -3   2    0.01    1.37
   7  -3  -2    1.02    1.68
  -7  -3   2    1.18    1.14
  -7  -3   2    0.35    1.61
  -7  -3   2    0.23    1.22
  -7   3   2   -0.62    1.39
  -7   3   2    0.57    1.49
  -7   3   2   -1.71    1.00
   7   3  -2   -0.25    1.01
   7   3  -2   -0.37    1.30
   7   3  -2    0.63    1.43
  -5  -3   2  158.01    7.88
  -5  -3   2  180.34    7.38
   5  -3  -2  174.83    6.80
   5  -3  -2  174.90    8.32
   5  -3  -2  175.97    8.50
  -5  -3   2  201.75    7.15
   5  -3  -2  179.60    8.01
  -5  -3   2  179.99    8.60
   5   3  -2  183.78    8.46
  -5   3   2  178.43    7.93
  -5   3   2  176.88    8.84
   5   3  -2  186.59    7.60
  -5   3   2  192.05    8.75
   5   3  -2  189.21    7.49
  -3  -3   2  287.86    9.62
   3  -3  -2  266.18    8.18
  -3  -3   2  275.19    8.75
   3  -3  -2  265.15   10.75
  -3  -3   2  274.02   10.56
  -3  -3   2  284.01   10.73
   3  -3  -2  264.99    9.97
   3  -3  -2  282.51   10.44
   3   3  -2  282.89   10.04
  -3   3   2  273.36   10.20
   3   3  -2  272.21   10.46
  -3   3   2  267.02   10.67
   3   3  -2  277.40    8.83
   1  -3  -2  497.12   14.46
   1  -3  -2  463.56   11.25
  -1  -3   2  488.56   13.42
   1  -3  -2  507.20   14.26
  -1  -3   2  488.87   12.72
  -1  -3   2  471.99   14.32
  -1  -3   2  476.49   14.59
   1  -3  -2  476.86   15.14
   1   3  -2  495.32   12.27
  -1   3   2  491.14   14.57
  -1   3   2  502.16   10.00
  -1   3   2  458.78   14.62
   1   3  -2  487.90   14.62
   1  -3   2   31.05    3.48
   1  -3   2   31.71    4.37
   1  -3   2   27.92    3.68
   1  -3   2   29.55    3.77
  -1  -3  -2   25.71    3.60
  -1  -3  -2   28.86    4.23
  -1  -3  -2   33.19    2.41
  -1   3  -2   26.54    3.31
  -1   3  -2   28.99    3.95
   1   3   2   34.13    4.45
   1   3   2   34.55    2.85
  -1   3  -2   29.38    4.19
  -1   3  -2   29.22    2.97
   1   3   2   29.92    3.97
  -3  -3  -2   61.87    3.21
  -3  -3  -2   67.72    7.07
   3  -3   2   60.15    5.30
   3  -3   2   64.33    5.48
  -3  -3  -2   64.59    5.55
   3  -3   2   59.75    3.71
   3  -3   2   54.62    5.45
  -3  -3  -2   55.00    5.87
  -3   3  -2   51.93    4.69
  -3   3  -2   48.54    5.16
   3   3   2   54.36    5.58
   3   3   2   65.09    3.74
  -3   3  -2   67.93    6.12
  -5  -3  -2  134.74    6.95
  -5  -3  -2  123.25    4.72
   5  -3   2  125.89    5.39
  -5  -3  -2  115.37    6.14
   5  -3   2  128.86    7.19
  -5  -3  -2  122.52    7.59
   5   3   2  129.32    5.87
   5   3   2  132.88    7.13
  -5   3  -2  120.51    7.30
   5   3   2  130.99    6.68
  -5   3  -2  129.07    6.69
  -5   3  -2  125.67    6.71
   7  -3   2  600.30   17.06
  -7  -3  -2  569.23   18.19
   7  -3   2  573.88   14.00
  -7  -3  -2  595.52   16.58
  -7  -3  -2  571.98   15.68
  -7  -3  -2  557.73   13.07
   7   3   2  583.30   15.49
   7   3   2  600.07   17.06
  -7   3  -2  551.11   17.42
  -7   3  -2  580.67   16.06
  -7   3  -2  573.75   16.59
   7   3   2  571.01   15.69
   9  -3   2   23.31    3.94
  -9  -3  -2   24.21    3.47
  -9  -3  -2   24.95    3.91
  -9  -3  -2   20.94    3.38
   9  -3   2   25.75    4.06
  -9  -3  -2   25.75    4.41
   9  -3   2   23.64    3.01
  -9   3  -2   31.28    4.24
   9   3   2   26.63    3.64
   9   3   2   17.67    3.15
   9   3   2   22.10    3.66
  -9   3  -2   28.90    4.75
   9   3   2   26.64    2.78
  11  -3   2   61.21    6.17
 -11  -3  -2   65.69    7.22
 -11  -3  -2   69.45    4.85
  11  -3   2   58.56    4.29
 -11  -3  -2   68.15    6.53
 -11  -3  -2   61.37    4.44
  11  -3   2   53.57    5.84
 -11   3  -2   54.37    6.43
  11   3   2   58.19    5.84
  11   3   2   63.74    3.85
  11   3   2   66.00    6.54
 -11   3  -2   72.72    6.09
  11   3   2   62.73    5.47
  13  -3   2  411.63   15.17
  13  -3   2  424.05   14.71
 -13  -3  -2  431.36   16.69
 -13  -3  -2  413.96   14.63
 -13  -3  -2  410.79   13.27
 -13  -3  -2  413.61   12.67
  13  -3   2  429.52   13.05
 -13   3  -2  446.31   13.11
  13   3   2  410.11   11.76
 -13   3  -2  425.79   15.65
 -13   3  -2  437.97   16.37
  13   3   2  423.37   14.97
 -15  -3  -2    2.00    1.76
  15  -3   2   -2.25    2.07
  15  -3   2   -0.08    1.43
 -15  -3  -2    2.28    2.31
  15  -3   2   -0.79    1.79
 -15  -3  -2    3.53    1.71
 -15   3  -2    0.87    1.52
  15   3   2    5.32    1.64
 -15   3  -2   -2.90    1.73
  15   3   2    4.73    2.27
 -15   3  -2    2.97    2.38
  17  -3   2   77.17    8.28
 -17  -3  -2   60.06    8.04
 -17  -3  -2   50.08    5.65
  17  -3   2   58.57    6.67
  17  -3   2   58.39    6.24
 -17  -3  -2   72.23    7.78
 -17   3  -2   68.53    8.29
  17   3   2   60.20    6.58
  17   3   2   39.98    5.79
 -17   3  -2   52.09    7.15
 -19  -3  -2   46.19    7.30
  19  -3   2   32.89    5.17
  19  -3   2   34.06    6.86
  19  -3   2   43.10    6.71
 -19  -3  -2   38.97    6.19
 -19   3  -2   35.29    6.03
  19   3   2   25.16    5.42
  19   3   2   38.41    5.19
 -19   3  -2   35.28    5.97
 -21  -3  -2   -0.96    3.11
  21  -3   2    3.10    3.43
 -21  -3  -2    2.56    2.41
  21  -3   2    4.50    2.41
 -21   3  -2    4.61    3.39
 -21   3  -2   10.92    3.84
  21   3   2    6.80    3.42
  23  -3   2   13.44    4.35
 -23  -3  -2   13.03    3.88
  23  -3   2   11.92    3.97
 -23  -3  -2   14.61    4.57
 -23   3  -2   10.79    3.95
  23   3   2   10.42    4.21
 -23   3  -2    6.69    3.18
  25  -3   2   18.99    4.81
 -25  -3  -2   24.15    6.14
  25  -3   2   19.09    5.16
 -25  -3  -2    5.36    4.14
  25   3   2   20.71    5.91
 -25   3  -2   14.63    5.03
 -25   3  -2   16.74    5.01
 -27  -3  -2   28.01    6.46
 -27  -3  -2   25.02    6.09
  27  -3   2   31.48    6.19
  27  -3   2   35.63    7.04
  27   3   2   26.44    6.52
 -27   3  -2   14.86    5.18
 -27   3  -2   26.88    6.59
 -29  -3  -2    4.81    4.13
  29  -3   2   18.99    5.29
 -29  -3  -2    5.78    4.28
  29  -3   2    5.77    3.74
 -29   3  -2   11.00    5.12
 -29   3  -2    7.82    4.30
  29   3   2    9.05    4.80
 -31  -3  -2    0.31    4.05
  31  -3   2   -1.42    3.94
 -31  -3  -2    4.67    4.59
  31  -3   2    2.81    3.38
 -31   3  -2    2.72    4.35
 -31   3  -2   -3.67    3.93
  31   3   2    2.18    4.58
 -30  -4   2    0.04    4.35
  30  -4  -2    3.57    3.62
  30  -4  -2    4.93    4.23
  30   4  -2    4.60    3.97
 -30   4   2    1.85    3.92
 -30   4   2   -2.34    4.25
  28  -4  -2   13.99    5.55
  28  -4  -2   20.01    6.00
 -28  -4   2    8.19    4.66
  28   4  -2   19.08    5.67
 -28   4   2   12.54    4.84
 -28   4   2   14.72    5.55
 -26  -4   2   -1.44    2.56
  26  -4  -2    1.54    2.95
  26  -4  -2    0.20    2.98
 -26   4   2    8.93    3.99
  26   4  -2    0.01    3.60
 -26   4   2    0.30    3.48
  24  -4  -2   -2.62    2.84
  24  -4  -2    3.00    3.23
 -24  -4   2    4.28    3.68
 -24   4   2   -0.33    3.37
 -24   4   2   -3.12    3.28
  24   4  -2   -0.09    2.70
 -22  -4   2    2.25    2.21
 -22  -4   2    3.89    3.08
  22  -4  -2    1.85    3.24
  22  -4  -2   -1.09    2.51
  22   4  -2   -1.62    2.85
 -22   4   2   -0.94    2.98
 -22   4   2   -0.93    2.61
  20  -4  -2  124.02   11.17
 -20  -4   2  104.11   11.24
  20  -4  -2  125.12   11.28
 -20  -4   2  118.78   10.39
  20   4  -2  131.28    8.57
  20   4  -2  117.02   10.82
 -20   4   2  105.92   11.58
 -20   4   2   99.31   10.84
 -18  -4   2    4.54    2.58
  18  -4  -2    6.32    3.01
  18  -4  -2    1.08    2.38
 -18  -4   2    4.16    2.78
  18   4  -2   -0.05    2.17
 -18   4   2   -0.75    2.94
  18   4  -2    5.98    3.28
 -18   4   2    1.99    2.67
  16  -4  -2    3.24    2.63
 -16  -4   2    5.38    3.37
 -16   4   2    5.13    3.40
  16   4  -2    1.56    3.50
  16   4  -2    6.16    3.33
 -16   4   2    4.39    2.71
 -14  -4   2  115.83   11.16
  14  -4  -2   79.18    7.50
  14  -4  -2   91.94    8.62
 -14   4   2  109.23    6.88
  14   4  -2   97.60    9.04
 -14   4   2  103.34   10.01
 -14   4   2  116.13   10.76
  14   4  -2  100.80    9.34
  12  -4  -2    6.30    3.01
 -12  -4   2    3.84    2.02
 -12  -4   2   10.48    3.29
 -12  -4   2    7.44    3.39
  12  -4  -2    9.09    2.82
 -12   4   2    7.11    2.43
 -12   4   2    9.34    3.38
  12   4  -2    4.38    2.27
 -12   4   2    3.52    2.15
  12   4  -2    1.86    2.27
 -10  -4   2    2.37    1.82
 -10  -4   2    2.36    2.45
  10  -4  -2   -0.09    1.67
 -10  -4   2    1.92    1.63
  10  -4  -2   -0.07    1.84
 -10  -4   2    1.55    1.96
 -10   4   2   -0.89    1.56
  10   4  -2    2.07    1.59
  10   4  -2    1.97    2.01
 -10   4   2    0.13    1.91
  10   4  -2    1.65    1.71
 -10   4   2    1.53    2.14
  -8  -4   2   68.40    4.98
   8  -4  -2   63.18    5.93
  -8  -4   2   69.25    7.45
   8  -4  -2   73.71    7.25
   8  -4  -2   56.95    6.67
  -8  -4   2   67.90    7.59
  -8  -4   2   66.78    6.13
  -8   4   2   78.23    7.41
   8   4  -2   67.49    6.29
  -8   4   2   64.72    7.72
   8   4  -2   56.81    6.77
   8   4  -2   63.50    6.08
  -8   4   2   51.96    6.06
   6  -4  -2    6.29    2.42
  -6  -4   2    3.43    1.96
   6  -4  -2    3.40    1.97
   6  -4  -2    4.60    1.90
  -6  -4   2    5.13    1.98
  -6  -4   2    1.89    1.81
  -6  -4   2    3.35    2.35
   6   4  -2    1.44    1.83
   6   4  -2    2.56    1.67
  -6   4   2    3.33    2.30
  -6   4   2    3.87    2.24
   6   4  -2    5.60    2.00
   4  -4  -2   24.38    3.29
  -4  -4   2   31.13    4.84
   4  -4  -2   21.40    3.79
   4  -4  -2   23.41    3.87
  -4  -4   2   23.73    3.34
  -4  -4   2   28.13    4.75
  -4  -4   2   24.76    3.71
   4  -4  -2   26.55    4.59
  -4   4   2   23.57    4.24
   4   4  -2   28.42    3.70
   4   4  -2   23.57    4.31
  -4   4   2   23.53    4.16
   4   4  -2   22.82    3.94
  -2  -4   2    7.17    2.72
   2  -4  -2    6.01    2.37
   2  -4  -2    7.02    2.65
  -2  -4   2    8.72    2.93
   2  -4  -2    7.26    2.47
   2  -4  -2    8.34    1.90
  -2  -4   2    6.93    2.36
  -2  -4   2    7.58    2.31
   2   4  -2    6.70    2.64
  -2   4   2   14.07    3.33
  -2   4   2    9.15    2.79
   2   4  -2    8.43    2.07
   0  -4   2   49.46    5.17
   0  -4   2   53.60    5.92
   0  -4   2   41.51    4.66
   0  -4  -2   49.52    5.82
   0  -4   2   53.52    6.17
   0  -4  -2   45.77    5.93
   0  -4  -2   46.84    5.30
   0   4  -2   49.77    5.07
   0   4   2   46.76    5.93
   0   4  -2   45.82    5.60
   0   4   2   45.33    5.52
   0   4  -2   56.87    4.01
   0   4  -2   53.61    6.38
   2  -4   2   10.79    2.76
   2  -4   2    9.22    2.47
  -2  -4  -2   11.04    3.10
   2  -4   2    6.31    2.32
  -2  -4  -2   11.80    3.06
   2  -4   2    4.99    2.58
  -2   4  -2    8.63    2.75
  -2   4  -2    6.18    2.78
   2   4   2    6.52    2.23
  -2   4  -2    7.94    2.48
  -4  -4  -2   22.63    3.92
   4  -4   2   29.72    4.87
   4  -4   2   28.19    4.25
   4  -4   2   25.20    4.16
  -4  -4  -2   20.50    4.25
   4   4   2   21.13    4.37
   4   4   2   16.96    2.93
  -4   4  -2   20.72    4.35
  -4   4  -2   17.69    3.32
  -4   4  -2   23.27    4.26
  -6  -4  -2    1.83    2.45
   6  -4   2    4.39    2.48
  -6  -4  -2   -0.33    1.64
   6  -4   2    1.72    1.68
  -6  -4  -2    2.69    1.95
   6   4   2   -1.44    1.21
  -6   4  -2    4.53    2.10
  -6   4  -2   -1.28    1.51
  -6   4  -2   -0.87    1.67
   6   4   2   -0.60    1.73
   6   4   2    0.36    1.52
   8  -4   2  221.29   10.83
  -8  -4  -2  221.79   10.50
  -8  -4  -2  178.96    9.23
  -8  -4  -2  193.64   11.32
   8   4   2  213.23   10.76
  -8   4  -2  226.41   10.48
  -8   4  -2  199.68   11.09
   8   4   2  210.11    9.12
  -8   4  -2  211.25   10.37
   8   4   2  197.63    9.49
 -10  -4  -2  123.58    9.08
 -10  -4  -2  123.77    7.99
 -10  -4  -2  119.78    7.34
  10  -4   2  120.02    9.94
  10   4   2  125.40    8.36
 -10   4  -2   86.13    8.46
 -10   4  -2  111.08    7.35
  10   4   2  123.13    7.43
  10   4   2  118.30    7.43
 -12  -4  -2   19.41    4.94
 -12  -4  -2   20.83    4.30
  12  -4   2   26.89    4.84
  12  -4   2   22.96    4.54
 -12  -4  -2   27.09    4.34
  12   4   2   26.83    4.84
  12   4   2   30.30    5.13
 -12   4  -2   21.05    4.17
 -12   4  -2   18.29    4.14
  12   4   2   18.19    3.60
  14  -4   2    1.35    2.39
 -14  -4  -2   -0.47    2.15
  14  -4   2    3.05    2.97
 -14  -4  -2    2.81    2.36
 -14  -4  -2    0.06    1.76
 -14   4  -2    0.58    2.31
  14   4   2   -0.12    2.07
  14   4   2   -0.87    1.98
 -14   4  -2   -1.15    1.93
 -14   4  -2   -0.17    1.79
 -16  -4  -2    3.31    2.95
 -16  -4  -2    4.60    2.61
  16  -4   2    7.08    3.28
  16  -4   2    6.75    3.43
  16   4   2    8.01    3.14
  16   4   2    3.51    2.52
 -16   4  -2   12.38    4.28
 -16   4  -2    3.92    3.11
  18  -4   2   57.89    8.11
  18  -4   2   48.70    6.97
 -18  -4  -2   56.65    8.97
 -18  -4  -2   57.96    7.58
 -18   4  -2   59.59    8.05
  18   4   2   52.23    7.05
 -18   4  -2   43.84    7.42
  20  -4   2    2.38    3.21
  20  -4   2    3.09    2.79
 -20  -4  -2    4.22    3.67
 -20  -4  -2    2.00    2.56
 -20   4  -2    2.24    3.30
  20   4   2    5.21    2.51
  20   4   2    2.61    2.93
 -20   4  -2    7.84    3.80
  22  -4   2   29.28    5.91
 -22  -4  -2   23.50    6.56
 -22  -4  -2   31.57    6.31
  22  -4   2   23.17    4.93
  22   4   2   31.65    6.81
 -22   4  -2   23.34    5.27
 -22   4  -2   20.44    5.74
  24  -4   2   10.43    4.55
  24  -4   2    7.51    3.67
 -24  -4  -2    8.37    4.25
 -24  -4  -2   12.09    5.08
 -24   4  -2    5.03    3.39
  24   4   2    4.25    3.73
 -24   4  -2    6.21    4.12
  26  -4   2    4.30    3.00
 -26  -4  -2    4.21    4.04
  26  -4   2    9.86    4.57
 -26   4  -2    1.67    4.14
  26   4   2    8.52    4.10
 -26   4  -2    0.46    3.20
 -28  -4  -2    2.49    3.86
  28  -4   2   -2.76    3.76
  28  -4   2    0.22    3.26
  28   4   2    3.03    4.12
 -28   4  -2   -5.23    3.27
 -28   4  -2    2.06    3.85
  25  -5  -2   14.05    4.83
 -25  -5   2    6.15    4.77
  25  -5  -2    8.64    4.03
  25   5  -2   14.23    5.31
 -25   5   2   10.19    5.07
 -25   5   2    8.04    3.86
  23  -5  -2   18.07    4.65
 -23  -5   2    8.64    4.39
  23  -5  -2    8.84    4.44
 -23   5   2    6.23    3.92
 -23   5   2    8.20    4.92
  23   5  -2   11.59    4.93
  21  -5  -2    4.59    2.90
 -21  -5   2    2.86    3.25
 -21   5   2   -3.29    3.12
 -21   5   2    6.08    4.19
  21   5  -2    1.12    1.89
  21   5  -2    2.40    3.23
 -19  -5   2    1.30    3.41
 -19  -5   2   -0.02    2.95
  19  -5  -2   -4.41    2.85
  19   5  -2    0.41    2.53
  19   5  -2    2.04    3.20
 -19   5   2   -2.09    3.05
 -19   5   2   -1.39    3.16
  17  -5  -2   -0.88    2.68
 -17  -5   2   -0.41    2.86
  17  -5  -2   -0.47    2.69
 -17   5   2   -4.14    2.36
  17   5  -2   -1.62    2.65
  17   5  -2   -0.09    2.52
 -17   5   2    1.03    3.02
  15  -5  -2    6.14    3.38
 -15  -5   2    9.77    3.95
  15  -5  -2   10.55    3.87
  15   5  -2    9.58    3.30
  15   5  -2    7.41    3.47
 -15   5   2   11.37    4.67
 -15   5   2    5.20    3.39
  13  -5  -2    6.72    3.59
 -13  -5   2    4.77    3.37
 -13  -5   2    8.29    3.69
 -13   5   2    6.11    3.74
 -13   5   2    3.51    2.98
  13   5  -2    3.65    3.31
  13   5  -2    3.86    2.83
 -13   5   2    5.49    2.75
  11  -5  -2    8.14    3.42
 -11  -5   2    5.07    2.91
 -11  -5   2   12.24    4.33
 -11   5   2    7.53    3.69
 -11   5   2    3.33    2.63
  11   5  -2   11.93    4.03
 -11   5   2   10.43    4.08
  -9  -5   2   29.96    5.63
  -9  -5   2   31.50    5.81
   9  -5  -2   26.23    5.15
   9   5  -2   27.47    5.54
  -9   5   2   21.46    4.76
  -9   5   2   23.42    5.01
  -7  -5   2    4.43    2.65
   7  -5  -2   -2.80    2.20
   7  -5  -2   -0.19    1.84
  -7  -5   2    1.44    2.13
  -7   5   2    0.23    1.83
   7   5  -2    5.39    3.00
   7   5  -2   -2.80    1.69
  -7   5   2   -1.38    2.34
   5  -5  -2  118.25   10.34
   5  -5  -2  124.64    8.83
  -5  -5   2  122.46   11.17
   5  -5  -2  104.92   10.01
  -5  -5   2  123.24   10.90
  -5   5   2  107.99   10.00
   5   5  -2  113.16   10.60
  -5   5   2  115.32   10.10
   5   5  -2  108.55    7.96
  -5   5   2  106.54   10.29
   3  -5  -2  171.75   10.78
   3  -5  -2  187.35   10.49
  -3  -5   2  208.55   11.65
  -3  -5   2  201.18   11.27
   3  -5  -2  196.18   10.90
  -3   5   2  170.50   10.95
   3   5  -2  172.18   10.72
   3   5  -2  186.89   10.81
  -3   5   2  186.25   10.76
  -3   5   2  225.13   11.86
  -1  -5   2   47.71    6.81
  -1  -5   2   52.70    6.74
   1  -5  -2   59.67    7.92
   1  -5  -2   62.76    7.45
   1  -5  -2   58.19    7.01
  -1   5   2   69.97    8.42
  -1   5   2   50.94    7.09
   1   5  -2   57.18    7.25
  -1  -5  -2    4.06    2.42
   1  -5   2    7.46    3.04
  -1  -5  -2    3.09    2.26
   1  -5   2    4.71    2.52
  -1  -5  -2    5.58    2.84
   1   5   2    4.19    2.26
   1   5   2   10.00    3.18
  -1   5  -2    7.76    3.69
  -1   5  -2    2.01    2.31
  -3  -5  -2   19.40    4.44
  -3  -5  -2   26.05    4.64
   3  -5   2   20.59    4.42
   3  -5   2   14.93    3.35
   3  -5   2   19.22    4.95
  -3  -5  -2   15.60    4.74
  -3   5  -2   20.37    4.94
   3   5   2   23.08    4.94
  -3   5  -2   18.55    4.53
  -3   5  -2   17.04    4.49
   5  -5   2  141.04    9.79
  -5  -5  -2  173.68   11.39
   5  -5   2  127.56    8.26
  -5  -5  -2  150.90    9.55
   5   5   2  154.10    9.55
  -5   5  -2  152.89    9.67
  -5   5  -2  142.34    9.06
  -5   5  -2  148.39   10.63
   5   5   2  145.61    9.77
  -7  -5  -2    2.46    2.31
   7  -5   2   -0.68    2.26
  -7  -5  -2    5.54    2.98
  -7  -5  -2   -2.20    2.87
   7  -5   2   -2.79    2.35
  -7   5  -2    2.06    2.56
  -7   5  -2    7.35    2.91
   7   5   2    0.04    1.92
  -7   5  -2    0.94    2.11
   7   5   2   -1.12    1.71
  -9  -5  -2    7.20    3.19
   9  -5   2    3.12    2.85
  -9  -5  -2    1.58    2.67
  -9  -5  -2    6.33    3.40
   9  -5   2    4.20    3.19
   9   5   2    6.28    2.98
  -9   5  -2   -0.59    2.53
  -9   5  -2    2.89    2.83
   9   5   2    7.11    3.10
  -9   5  -2    2.04    2.56
  11  -5   2  125.21   11.68
 -11  -5  -2  101.06    9.12
  11  -5   2  101.50    9.94
 -11  -5  -2  107.75    9.69
 -11   5  -2   90.20    9.07
 -11   5  -2   89.31   10.69
 -11   5  -2  102.34    9.80
  11   5   2   79.73    9.27
 -13  -5  -2    6.56    3.50
  13  -5   2    8.84    3.63
 -13   5  -2   14.18    3.79
 -13   5  -2    8.20    3.93
  13   5   2   10.19    3.75
  15  -5   2    3.82    3.30
 -15  -5  -2    4.90    3.90
  15   5   2    1.08    2.24
 -15   5  -2    2.14    3.03
  17  -5   2    0.77    3.19
  17  -5   2    1.25    2.75
 -17  -5  -2    1.22    3.94
  17   5   2   -0.72    2.33
 -17   5  -2    0.21    3.67
 -17   5  -2    4.84    3.45
 -19  -5  -2   21.02    5.96
  19  -5   2   25.86    5.98
  19  -5   2   26.89    5.72
  19   5   2   15.75    5.25
 -19   5  -2   23.97    6.57
 -19   5  -2   24.36    6.14
  19   5   2   21.18    4.92
  21  -5   2   68.31    9.55
  21  -5   2   56.40    8.39
 -21  -5  -2   54.80    9.34
 -21   5  -2   33.46    6.40
  21   5   2   51.90    8.30
 -21   5  -2   47.44    8.37
 -23  -5  -2   27.18    7.35
  23  -5   2   13.73    5.23
  23  -5   2   29.85    6.90
 -23   5  -2   19.39    6.07
  23   5   2   17.40    5.64
 -23   5  -2   22.99    6.64
  20  -6  -2    1.49    3.64
 -20  -6   2    4.76    4.24
 -20   6   2    1.51    4.22
  20   6  -2    5.65    4.19
 -20   6   2   -1.58    3.77
 -18  -6   2   19.65    6.20
  18  -6  -2   18.98    5.13
 -18   6   2   16.67    6.18
 -18   6   2   15.23    5.44
  18   6  -2   14.97    4.30
 -16  -6   2    1.64    3.73
 -16  -6   2    3.89    2.87
  16  -6  -2    7.01    3.71
 -16   6   2    9.92    5.04
 -16   6   2   -2.42    3.20
  16   6  -2   11.67    4.75
  14  -6  -2   59.09    8.94
 -14  -6   2   42.87    7.95
 -14  -6   2   48.69    8.19
  14   6  -2   40.91    7.32
 -14   6   2   41.22    7.58
  12  -6  -2   14.59    4.36
 -12  -6   2   16.14    5.20
 -12  -6   2   14.15    4.34
 -12   6   2   11.30    3.84
 -12   6   2   18.73    5.80
  12   6  -2   13.30    4.15
 -10  -6   2   18.15    5.02
 -10  -6   2   16.86    5.30
  10  -6  -2   25.70    5.59
  10   6  -2   14.90    4.97
 -10   6   2   15.47    5.54
 -10   6   2   15.17    4.93
  -8  -6   2   30.97    6.98
  -8  -6   2   24.46    6.24
   8  -6  -2   18.36    4.80
  -8   6   2   21.78    5.94
   8   6  -2   27.04    6.08
  -8   6   2   21.77    5.84
  -8   6   2   19.09    4.65
  -6  -6   2   39.00    7.32
   6  -6  -2   49.03    7.53
  -6  -6   2   33.19    6.37
   6  -6  -2   34.86    6.32
   6   6  -2   57.01    8.73
  -6   6   2   36.75    6.77
  -6   6   2   58.24    8.61
  -6   6   2   42.59    7.15
   4  -6  -2    7.79    3.72
  -4  -6   2    6.69    3.82
   4  -6  -2    9.33    3.67
   4  -6  -2    3.57    3.15
  -4  -6   2   10.20    4.03
   4   6  -2   -3.34    2.35
  -4   6   2    5.52    3.31
   4   6  -2    9.72    3.76
  -4   6   2    7.65    3.43
  -4   6   2   10.87    5.16
  -2  -6   2    4.99    3.50
   2  -6  -2    8.31    3.97
  -2  -6   2   23.35    5.60
   2  -6  -2   24.40    5.21
  -2   6   2    7.67    4.15
   2   6  -2    9.67    4.38
  -2   6   2   14.28    5.16
   0  -6  -2    4.85    3.72
   0  -6   2    3.53    2.81
   0  -6   2    7.44    3.93
   0  -6  -2    2.99    2.77
   0   6  -2    4.53    3.10
   0   6   2   -1.35    2.41
   0   6   2    5.09    3.30
   0   6  -2    3.47    3.20
  -2  -6  -2   12.61    3.99
  -2  -6  -2   11.66    4.72
   2  -6   2   18.93    4.97
   2  -6   2   19.62    4.94
  -2   6  -2   10.81    3.91
   2   6   2   10.19    3.98
  -2   6  -2    8.20    3.66
   2   6   2   17.75    5.02
  -4  -6  -2   48.07    8.18
  -4  -6  -2   48.70    7.48
   4  -6   2   53.50    8.25
  -4   6  -2   36.54    6.81
  -4   6  -2   48.48    7.81
   6  -6   2    0.15    2.67
  -6  -6  -2    1.40    3.44
   6   6   2   -1.75    2.69
  -6   6  -2    5.48    3.29
  -6   6  -2    2.99    3.35
   6   6   2    8.16    3.68
  -8  -6  -2   25.10    6.17
  -8  -6  -2   26.28    5.50
   8  -6   2   21.69    5.39
   8   6   2   32.71    6.67
  -8   6  -2   20.01    5.26
  -8   6  -2   27.36    6.20
  10  -6   2   15.55    4.90
 -10  -6  -2    9.87    4.48
 -10   6  -2   12.50    4.57
  10   6   2    9.55    4.14
 -10   6  -2    8.09    4.15
 -12  -6  -2   39.49    7.43
  12  -6   2   29.58    6.45
 -12   6  -2   30.60    7.10
  12   6   2   39.76    7.64
 -12   6  -2   29.62    5.98
 -14  -6  -2    8.48    4.70
  14  -6   2    7.24    3.78
 -14   6  -2   11.38    5.14
  14   6   2    8.22    3.42
 -16  -6  -2    1.11    3.37
  16  -6   2    6.93    4.40
 -16   6  -2    1.96    3.66
  16   6   2   17.97    5.00
 -18  -6  -2    3.48    3.71
  18  -6   2    6.54    4.32
 -18   6  -2    6.07    4.63
  18   6   2    3.98    2.82
  11  -7  -2   -1.75    3.44
 -11   7   2    5.53    3.68
  11   7  -2    3.30    4.33
  -9  -7   2   -0.44    3.81
   9  -7  -2    0.52    3.16
  -9  -7   2    1.84    4.25
  -9   7   2   -5.43    3.06
   9   7  -2   -4.40    2.95
  -9   7   2    8.37    3.96
   7  -7  -2    8.59    4.58
  -7  -7   2    4.48    3.79
  -7  -7   2   11.63    5.40
   7   7  -2    9.09    3.80
  -7   7   2    4.00    4.13
  -7   7   2   13.42    5.23
  -5  -7   2    1.90    3.92
   5  -7  -2   -0.41    3.22
  -5  -7   2   -2.56    3.36
  -5   7   2   -1.84    2.74
  -5   7   2   -3.08    3.17
   5   7  -2    1.24    3.92
  -3  -7   2    1.56    3.51
  -3  -7   2    4.27    3.76
   3  -7  -2    2.96    3.20
   3   7  -2    2.55    3.31
  -3   7   2   -1.22    2.49
  -3   7   2    2.77    3.74
   1  -7  -2   -1.52    3.16
  -1  -7   2    1.65    3.67
   1  -7  -2   -4.41    2.56
  -1  -7   2   -1.30    3.28
  -1   7   2   -0.20    2.85
   1   7  -2   -1.81    2.93
  -1   7   2   -0.32    2.92
   1   7  -2    5.62    3.79
   1  -7   2    4.79    3.23
  -1  -7  -2    0.64    3.59
   1  -7   2    4.39    4.25
  -1  -7  -2    3.55    4.17
  -1   7  -2    6.02    3.83
  -1   7  -2    1.48    3.36
   1   7   2    4.58    3.34
   1   7   2    4.37    3.79
   3  -7   2    1.31    4.48
  -3  -7  -2   -2.62    3.21
  -3  -7  -2    4.79    3.25
  -3   7  -2   -0.90    3.17
  -3   7  -2    4.18    3.46
   3   7   2    3.12    3.57
   5  -7   2    0.03    2.85
  -5  -7  -2    4.47    4.23
  -5  -7  -2    0.42    3.69
  -5   7  -2   -0.40    2.93
   5   7   2    2.50    3.30
  -5   7  -2    4.43    3.76
   7  -7   2   39.93    7.57
  -7  -7  -2   26.14    6.96
  -7   7  -2   25.76    6.69
  -7   7  -2   23.13    6.45
   7   7   2   18.42    5.43
   9  -7   2   55.43    9.26
  -9  -7  -2   67.10   11.01
  -9   7  -2   45.93    7.97
   9   7   2   58.99    9.24
  -9   7  -2   52.02    9.32
  36   0  -3    1.34    4.55
 -36   0   3   -3.76    3.58
  36   0  -3   -4.49    3.17
  34   0  -3   -3.03    2.98
  34   0  -3    3.75    3.95
 -34   0   3   -0.06    2.87
 -34   0   3    1.88    3.81
  34   0  -3    0.27    3.73
  32   0  -3    0.04    2.65
  32   0  -3   -0.66    3.61
 -32   0   3   -2.19    2.88
  32   0  -3    2.03    3.00
  30   0  -3    2.53    2.53
  30   0  -3   -0.01    2.61
  30   0  -3    5.37    3.85
 -30   0   3   -3.84    2.66
 -28   0   3   -3.92    2.04
  28   0  -3    0.38    1.92
  28   0  -3    0.16    3.10
  28   0  -3   -1.95    2.40
  26   0  -3   -0.68    1.91
  26   0  -3    3.76    2.24
  26   0  -3   -3.38    2.18
 -26   0   3   -0.18    2.03
  24   0  -3    3.33    2.49
  24   0  -3    2.48    2.00
  24   0  -3    2.06    2.43
 -24   0   3    2.23    2.25
 -22   0   3   -1.49    1.46
  22   0  -3   -2.98    1.81
  22   0  -3   -0.23    1.72
  22   0  -3   -1.66    1.46
  20   0  -3   -1.60    1.05
  20   0  -3    2.46    1.93
 -20   0   3   -0.70    1.65
 -20   0   3    0.99    1.33
  20   0  -3    2.62    1.84
 -18   0   3    0.23    1.56
  18   0  -3   -0.77    1.31
  18   0  -3    0.16    1.51
 -18   0   3    0.71    1.15
  18   0  -3   -0.28    1.30
 -16   0   3    0.27    1.29
  16   0  -3    0.12    1.00
 -16   0   3   -0.25    0.87
  16   0  -3   -1.89    1.02
  16   0  -3   -0.58    1.10
  14   0  -3    0.18    1.20
  14   0  -3   -0.44    1.12
 -14   0   3    1.51    1.53
 -14   0   3    0.47    0.84
  14   0  -3   -0.61    1.00
  12   0  -3    2.69    1.41
 -12   0   3    1.60    1.29
  12   0  -3    0.34    0.90
  12   0  -3    0.73    1.05
 -12   0   3   -0.03    0.81
  10   0  -3    1.58    1.19
  10   0  -3    2.16    1.24
 -10   0   3    1.68    0.80
 -10   0   3   -0.86    0.92
  10   0  -3    1.41    1.06
  -8   0   3    0.84    0.99
  -8   0   3    0.78    0.78
   8   0  -3   -2.11    0.80
   8   0  -3    1.18    0.93
   8   0  -3   -0.17    0.87
   6   0  -3    0.90    0.80
  -6   0   3    1.08    0.97
   6   0  -3    0.29    0.94
  -6   0   3   -0.06    0.66
   4   0  -3    0.19    0.52
   4   0  -3    0.14    0.63
   4   0  -3   -0.32    0.40
  -4   0   3    0.06    0.73
   4   0  -3    0.26    0.46
   4   0  -3    1.92    0.76
  -2   0   3    0.54    0.47
   2   0  -3   -0.09    0.48
   0   0   3    0.10    0.63
   0   0  -3    0.84    0.54
   0   0   3    0.74    0.76
   0   0  -3    0.99    0.55
  -2   0  -3   -0.71    0.79
   2   0   3    0.07    0.80
  -2   0  -3    1.13    0.67
  -2   0  -3    0.17    0.74
   2   0   3    0.43    0.82
   4   0   3    1.24    1.24
  -4   0  -3    0.09    0.91
  -4   0  -3   -0.19    1.07
   4   0   3   -0.37    0.97
  -4   0  -3    0.46    0.79
   4   0   3    1.32    0.67
   6   0   3    0.29    0.63
   6   0   3    0.97    1.22
   6   0   3    1.32    1.22
  -6   0  -3    0.16    0.77
   8   0   3    0.71    1.13
  -8   0  -3    1.68    1.20
   8   0   3    0.81    0.77
  -8   0  -3   -0.45    0.86
  -8   0  -3   -0.19    0.79
   8   0   3   -0.29    1.07
  10   0   3    0.11    0.86
 -10   0  -3    0.96    1.50
 -10   0  -3    0.40    0.81
  10   0   3   -0.60    1.14
  10   0   3    0.32    1.19
 -10   0  -3    0.01    1.02
  10   0   3    0.64    0.71
  12   0   3    0.33    0.81
 -12   0  -3   -0.41    0.66
 -12   0  -3   -0.36    1.02
  12   0   3   -0.01    1.23
 -12   0  -3   -2.10    1.15
  12   0   3    1.41    1.48
  12   0   3    0.65    0.80
 -14   0  -3    1.55    1.65
  14   0   3   -0.20    1.29
  14   0   3    1.95    1.01
  14   0   3    2.29    1.69
  14   0   3   -0.46    0.72
 -14   0  -3    1.48    0.91
 -14   0  -3   -1.27    0.99
 -16   0  -3    0.91    1.04
  16   0   3   -0.74    0.93
  16   0   3   -0.91    1.24
 -16   0  -3    2.28    2.08
  16   0   3    0.97    1.07
  16   0   3    1.54    1.82
 -16   0  -3    0.22    1.26
  18   0   3   -5.37    1.21
 -18   0  -3   -0.87    1.60
  18   0   3    0.46    1.64
 -18   0  -3   -0.68    1.47
  18   0   3   -1.61    1.08
  20   0   3   -0.67    1.79
 -20   0  -3   -1.34    1.96
  20   0   3    2.28    1.70
  20   0   3   -1.03    1.64
 -20   0  -3   -0.51    1.64
  22   0   3   -0.51    1.60
  22   0   3   -1.85    2.10
 -22   0  -3   -0.24    1.68
 -22   0  -3   -0.03    1.81
  22   0   3    0.88    2.16
 -24   0  -3    1.12    2.28
  24   0   3   -1.87    2.61
  24   0   3    0.02    2.22
 -24   0  -3   -1.69    1.94
  24   0   3    0.14    2.18
  26   0   3    2.39    3.27
  26   0   3   -1.54    2.53
 -26   0  -3    2.04    3.33
 -28   0  -3    0.55    2.99
  28   0   3    3.26    3.43
  28   0   3    3.38    3.26
  30   0   3    2.19    3.47
 -30   0  -3   -6.94    2.92
  30   0   3    0.10    3.54
  32   0   3   -1.03    3.58
 -32   0  -3   -5.77    2.52
  32   0   3    0.74    4.08
  34   0   3    0.59    4.18
 -34   0  -3    0.47    2.97
 -35  -1   3    1.70    3.33
  35  -1  -3    0.32    3.88
  35  -1  -3   -3.04    3.22
  35  -1  -3   -5.22    3.87
  35   1  -3   -1.50    3.89
  35   1  -3    6.22    4.22
 -35   1   3   -1.39    3.35
 -33  -1   3   10.83    4.35
  33  -1  -3    4.88    3.75
  33  -1  -3    1.85    4.19
  33  -1  -3    1.19    3.69
  33   1  -3    0.14    3.63
 -33   1   3    5.05    3.94
  33   1  -3   -3.72    3.24
  31  -1  -3    6.38    3.54
  31  -1  -3    5.70    4.05
 -31  -1   3   -2.95    2.43
  31  -1  -3    0.89    2.82
  31   1  -3    3.90    3.16
 -31   1   3   -3.93    2.60
  31   1  -3    2.63    3.56
  31   1  -3   -2.17    2.94
  29  -1  -3   25.05    5.74
 -29  -1   3   37.21    7.08
  29  -1  -3   37.85    6.15
  29  -1  -3   50.34    7.68
  29   1  -3   45.43    7.70
 -29   1   3   34.51    6.72
  29   1  -3   36.96    6.00
  29   1  -3   38.25    6.63
  27  -1  -3   12.53    3.62
  27  -1  -3   14.74    4.36
 -27  -1   3    8.74    3.46
  27  -1  -3   16.58    4.26
  27   1  -3   12.10    3.66
  27   1  -3   11.10    3.55
 -27   1   3   15.26    4.76
  27   1  -3   17.21    4.89
  25  -1  -3    2.49    2.23
  25  -1  -3   -0.57    2.62
 -25  -1   3    4.63    2.42
  25  -1  -3   -1.48    2.25
 -25   1   3    4.60    2.65
  25   1  -3    2.95    2.80
  25   1  -3    2.17    2.54
  25   1  -3   -0.24    1.74
  23  -1  -3    1.40    1.86
  23  -1  -3    3.75    2.54
 -23  -1   3    3.18    2.58
  23   1  -3   -0.40    2.34
 -23   1   3    3.62    2.17
 -23   1   3    3.20    2.51
  23   1  -3    9.05    2.88
  23   1  -3    1.62    2.06
  21  -1  -3    9.64    2.92
  21  -1  -3   16.83    3.43
 -21  -1   3   16.24    3.62
  21   1  -3   19.88    3.81
 -21   1   3   11.01    2.86
 -21   1   3   11.70    3.82
  21   1  -3   14.88    3.51
  21   1  -3   15.50    3.84
  19  -1  -3  110.22    6.63
 -19  -1   3  107.29    6.89
  19  -1  -3  112.32    7.36
 -19  -1   3  113.76    6.82
 -19   1   3  119.50    7.89
  19   1  -3  119.89    6.76
  19   1  -3  107.51    7.57
  19   1  -3  117.14    7.28
 -19   1   3  114.02    6.65
 -17  -1   3   24.90    3.90
  17  -1  -3   30.05    4.01
 -17  -1   3   34.64    2.63
  17  -1  -3   28.68    3.85
 -17  -1   3   30.32    4.08
  17  -1  -3   21.26    3.70
  17   1  -3   20.42    3.50
 -17   1   3   28.93    3.92
  17   1  -3   23.56    2.40
  17   1  -3   29.03    3.88
  17   1  -3   21.80    3.72
 -17   1   3   31.76    4.71
  15  -1  -3   35.11    4.22
 -15  -1   3   33.74    3.93
 -15  -1   3   36.09    4.30
  15  -1  -3   30.08    3.70
  15  -1  -3   41.52    4.53
 -15  -1   3   36.83    2.04
  15   1  -3   34.93    2.46
  15   1  -3   27.95    3.71
 -15   1   3   31.10    3.74
 -15   1   3   31.50    4.58
  15   1  -3   28.95    4.20
  15   1  -3   33.29    3.94
 -13  -1   3   59.50    4.09
  13  -1  -3   48.42    4.64
 -13  -1   3   53.53    3.80
  13  -1  -3   53.97    3.93
  13  -1  -3   68.96    4.60
 -13   1   3   67.92    5.95
  13   1  -3   61.75    5.57
  13   1  -3   58.11    3.11
  13   1  -3   58.69    4.02
  13   1  -3   59.37    4.36
 -13   1   3   60.50    4.34
 -11  -1   3    6.41    1.79
  11  -1  -3    3.81    1.31
 -11  -1   3    3.95    1.41
  11  -1  -3    2.63    1.58
  11  -1  -3    3.73    1.41
  11   1  -3    3.70    1.45
 -11   1   3    2.87    1.32
  11   1  -3    3.68    1.49
 -11   1   3    3.79    0.73
 -11   1   3    1.64    1.57
  11   1  -3    2.43    1.46
  11   1  -3    2.10    1.01
   9  -1  -3  325.86    9.44
  -9  -1   3  315.34    9.31
  -9  -1   3  318.30    8.44
   9  -1  -3  330.84    9.37
   9  -1  -3  329.73    8.53
  -9   1   3  317.62   10.27
   9   1  -3  320.17    9.36
   9   1  -3  319.11    8.25
  -9   1   3  339.92    9.72
   9   1  -3  324.93   10.09
   9   1  -3  331.48    9.20
  -9   1   3  327.79    7.06
  -7  -1   3  821.30   17.30
   7  -1  -3  796.07   16.85
   7  -1  -3  841.46   15.61
   7  -1  -3  822.07   18.20
  -7  -1   3  852.94   15.56
  -7   1   3  835.75   15.25
   7   1  -3  804.70   16.19
   7   1  -3  835.20   17.15
   7   1  -3  833.79   17.06
  -7   1   3  841.49   17.52
  -7   1   3  822.45   18.23
   7   1  -3  812.02   17.79
  -5  -1   3 1654.55   27.19
   5  -1  -3 1545.42   28.99
   5  -1  -3 1536.55   27.75
   5  -1  -3 1581.73   25.84
   5  -1  -3 1533.28   27.14
  -5  -1   3 1550.05   28.39
  -5   1   3 1582.16   26.92
  -5   1   3 1595.09   29.32
  -5   1   3 1536.05   28.63
   5   1  -3 1597.08   28.17
   5   1  -3 1528.48   28.50
  -3  -1   3  191.69    5.50
   3  -1  -3  181.90    6.19
  -3  -1   3  192.86    6.06
  -3  -1   3  189.52    6.10
   3  -1  -3  190.66    4.67
   3   1  -3  191.80    6.01
  -3   1   3  171.57    5.90
   3   1  -3  188.02    5.78
   3   1  -3  185.43    5.71
   3   1  -3  182.41    4.87
  -3   1   3  191.00    5.45
  -1  -1   3    3.28    1.24
  -1  -1   3    3.33    1.22
   1  -1  -3    0.61    1.10
   1  -1  -3    1.31    0.78
  -1  -1   3    3.48    0.98
   1  -1  -3    0.59    1.08
   1  -1  -3    1.03    0.87
   1   1  -3    2.41    0.90
  -1   1   3    3.07    0.80
   1   1  -3    3.35    1.28
  -1   1   3    1.46    0.80
   1   1  -3    1.90    1.07
   1  -1   3  243.24    6.93
   1  -1   3  241.61    5.49
  -1  -1  -3  228.64    7.04
  -1  -1  -3  231.48    5.41
  -1  -1  -3  226.71    7.11
  -1  -1  -3  229.30    6.73
   1  -1   3  228.82    7.11
  -1   1  -3  247.46    6.72
   1   1   3  234.28    6.09
  -1   1  -3  249.30    5.88
   1   1   3  233.99    6.78
  -1   1  -3  249.56    6.71
  -1   1  -3  230.62    6.90
   3  -1   3   46.19    3.76
  -3  -1  -3   40.75    3.48
  -3  -1  -3   42.88    1.98
  -3  -1  -3   41.64    3.50
   3  -1   3   40.68    2.82
  -3  -1  -3   39.75    2.67
   3   1   3   39.95    2.70
  -3   1  -3   40.35    2.54
   3   1   3   40.49    2.03
  -3   1  -3   32.53    3.03
   3   1   3   41.97    2.79
  -3   1  -3   39.68    2.73
  -5  -1  -3  909.21   18.00
  -5  -1  -3  925.68   19.30
   5  -1   3  878.72   17.74
  -5  -1  -3  909.94   19.08
  -5  -1  -3  926.89   16.05
   5  -1   3  868.40   19.02
  -5   1  -3  861.44   17.35
   5   1   3  923.89   18.75
   5   1   3  912.39   16.45
  -5   1  -3  875.73   19.09
  -7  -1  -3  570.98   14.49
   7  -1   3  556.30   13.02
   7  -1   3  606.55   14.74
  -7  -1  -3  581.78   11.56
  -7  -1  -3  565.92   14.48
  -7  -1  -3  586.66   13.16
  -7   1  -3  593.30   14.67
  -7   1  -3  581.93   14.51
  -7   1  -3  569.62   12.38
   7   1   3  600.45   14.71
   7   1   3  581.03   12.43
  -9  -1  -3   10.18    2.33
  -9  -1  -3   13.95    1.82
  -9  -1  -3   19.43    2.56
   9  -1   3   19.04    3.06
  -9  -1  -3   12.80    2.49
   9  -1   3   17.22    2.41
  -9   1  -3   16.61    2.74
   9   1   3   18.01    2.34
   9   1   3   16.60    1.86
  -9   1  -3   16.33    2.06
   9   1   3   17.12    2.98
  -9   1  -3   15.21    2.78
   9   1   3   15.15    2.24
 -11  -1  -3   10.20    1.73
 -11  -1  -3    7.38    2.31
  11  -1   3    8.89    2.07
 -11  -1  -3   10.39    2.01
  11  -1   3   10.65    2.05
  11  -1   3    6.08    2.12
 -11   1  -3   10.28    2.45
  11   1   3   13.39    2.95
  11   1   3   10.31    2.14
  11   1   3   10.10    1.97
 -11   1  -3   10.23    2.31
 -11   1  -3   11.34    1.82
  11   1   3    8.03    1.49
 -13  -1  -3   13.87    3.13
 -13  -1  -3   16.79    2.33
 -13  -1  -3   19.76    2.88
  13  -1   3   17.62    3.15
  13  -1   3   12.61    2.93
  13  -1   3   12.36    2.32
  13   1   3   12.58    2.82
  13   1   3   13.01    2.55
  13   1   3   14.90    2.41
 -13   1  -3   16.63    2.22
  13   1   3   18.27    2.34
 -13   1  -3   20.06    3.71
 -13   1  -3   15.68    3.08
 -15  -1  -3   37.24    4.98
  15  -1   3   58.98    5.19
  15  -1   3   35.52    4.59
 -15  -1  -3   39.96    4.24
  15  -1   3   46.40    5.55
 -15  -1  -3   39.76    3.75
  15   1   3   35.80    3.49
  15   1   3   45.12    4.10
  15   1   3   36.49    4.28
 -15   1  -3   42.75    2.93
  15   1   3   32.16    4.77
 -15   1  -3   42.60    5.06
 -15   1  -3   38.15    5.09
  17  -1   3  452.90   15.81
 -17  -1  -3  451.74   15.93
  17  -1   3  475.65   13.77
 -17  -1  -3  441.60   12.40
 -17  -1  -3  460.67   13.34
  17  -1   3  446.80   15.61
  17   1   3  461.66   16.35
  17   1   3  457.31   14.52
 -17   1  -3  429.55   15.87
 -17   1  -3  428.61   14.81
  17   1   3  442.65   12.30
  17   1   3  463.48   12.52
 -17   1  -3  479.98   14.87
  19  -1   3    2.18    1.76
 -19  -1  -3    1.72    1.55
 -19  -1  -3    1.32    1.96
  19  -1   3    2.52    2.15
 -19  -1  -3    1.93    1.31
  19  -1   3    3.06    2.43
 -19   1  -3    2.21    1.86
  19   1   3    2.09    1.61
  19   1   3    1.48    1.76
 -19   1  -3    2.33    2.09
  19   1   3    1.21    1.95
  21  -1   3    4.65    2.82
 -21  -1  -3    1.56    1.90
 -21  -1  -3   -1.29    1.13
 -21  -1  -3   -0.64    1.67
  21  -1   3   -2.91    2.00
  21  -1   3   -1.52    1.59
  21   1   3    1.01    2.51
 -21   1  -3    0.11    2.03
  21   1   3    0.57    1.91
  21   1   3    1.68    1.94
 -21   1  -3    2.69    2.68
  23  -1   3   27.93    5.23
  23  -1   3   45.59    6.48
 -23  -1  -3   50.03    7.33
  23  -1   3   39.09    5.12
  23   1   3   47.19    6.38
 -23   1  -3   33.25    6.15
 -23   1  -3   38.17    5.60
  23   1   3   50.27    7.36
  25  -1   3    5.15    2.83
  25  -1   3    4.63    3.01
 -25  -1  -3    0.83    3.11
  25  -1   3    1.84    2.13
  25   1   3    2.51    2.79
 -25   1  -3    7.72    2.96
  25   1   3   10.68    4.35
 -25   1  -3    0.76    2.79
 -27  -1  -3    1.62    3.35
  27  -1   3    0.60    2.78
  27  -1   3    1.75    3.03
  27   1   3   -4.44    2.66
  27   1   3   -4.15    2.09
 -27   1  -3    2.34    3.44
 -27   1  -3   -3.11    2.11
  29  -1   3   52.26    8.17
 -29  -1  -3   38.76    7.98
  29  -1   3   39.68    7.56
 -29   1  -3   37.44    7.53
  29   1   3   41.27    7.83
  29   1   3   40.77    7.08
  31  -1   3  111.78   12.27
 -31  -1  -3  101.58   12.24
  31  -1   3  107.89   11.85
  31   1   3  121.86   13.57
  31   1   3  132.85   13.04
 -31   1  -3   92.92   11.60
  33  -1   3    4.87    4.58
 -33  -1  -3   -3.90    2.67
  33  -1   3   -0.20    3.94
 -33   1  -3   -2.84    3.49
  33   1   3   -2.00    4.55
  33   1   3   -0.20    3.10
 -34  -2   3   -0.95    2.96
  34  -2  -3    3.88    4.22
  34  -2  -3   -3.00    3.25
 -34   2   3    0.07    3.34
  34   2  -3   -5.20    3.45
  34   2  -3   -2.96    3.38
  32  -2  -3   15.36    5.14
 -32  -2   3    3.84    4.07
  32  -2  -3   20.51    5.37
  32   2  -3   14.71    4.70
  32   2  -3    9.76    5.62
 -32   2   3    9.92    4.36
  30  -2  -3   29.02    5.66
 -30  -2   3   38.66    6.66
  30  -2  -3   48.26    8.34
 -30  -2   3   35.70    6.76
  30   2  -3   49.63    7.81
 -30   2   3   20.44    5.49
  30   2  -3   42.26    6.56
  30   2  -3   30.58    6.57
  28  -2  -3   18.25    5.02
 -28  -2   3   12.38    4.06
 -28  -2   3   16.04    4.28
  28  -2  -3   12.70    4.29
  28  -2  -3   22.61    4.88
 -28   2   3   17.04    5.28
  28   2  -3   13.82    4.14
  28   2  -3   10.90    5.23
  28   2  -3   11.43    3.69
 -26  -2   3    6.31    2.88
 -26  -2   3    6.19    3.12
  26  -2  -3    0.75    2.53
  26  -2  -3    5.21    3.32
  26  -2  -3    2.07    3.23
  26   2  -3    4.23    2.67
 -26   2   3    3.44    2.92
 -26   2   3    4.54    2.94
  26   2  -3    5.09    2.45
  26   2  -3    7.32    3.84
  24  -2  -3   16.13    3.69
  24  -2  -3   16.08    4.37
 -24  -2   3   25.45    4.99
  24  -2  -3    9.52    3.04
  24   2  -3   20.68    4.34
 -24   2   3   15.48    3.91
  24   2  -3   18.71    5.07
  24   2  -3   15.74    3.98
 -24   2   3   13.38    4.81
  22  -2  -3   67.44    7.21
  22  -2  -3   74.34    6.94
  22  -2  -3   62.75    7.20
 -22  -2   3   89.60    8.48
 -22   2   3   70.24    8.19
  22   2  -3   72.49    8.22
  22   2  -3   87.56    7.88
 -22   2   3   78.00    7.89
  22   2  -3   81.51    7.82
  20  -2  -3    2.27    1.80
  20  -2  -3    1.95    2.12
 -20  -2   3    2.23    2.17
  20  -2  -3   -0.25    1.52
  20   2  -3    5.42    2.29
 -20   2   3    1.70    2.30
  20   2  -3    2.00    1.99
  20   2  -3    4.70    2.58
 -20   2   3   -0.57    2.01
  18  -2  -3   13.45    2.89
  18  -2  -3    8.39    2.60
  18  -2  -3   17.37    3.40
 -18  -2   3   14.92    3.37
  18   2  -3   10.68    3.13
 -18   2   3   12.77    3.25
  18   2  -3   12.62    2.83
  18   2  -3   14.30    3.29
  18   2  -3   16.20    2.73
 -18   2   3   12.62    3.43
  16  -2  -3   39.01    4.09
  16  -2  -3   44.74    5.01
 -16  -2   3   48.17    5.05
  16  -2  -3   55.77    6.10
  16   2  -3   40.51    4.62
  16   2  -3   35.78    5.03
 -16   2   3   36.17    5.14
 -16   2   3   46.08    5.55
 -16   2   3   48.96    2.97
  16   2  -3   44.85    4.99
  16   2  -3   47.55    4.48
  14  -2  -3   14.65    2.96
 -14  -2   3   11.16    2.46
 -14  -2   3   12.27    2.45
  14  -2  -3   19.37    2.70
  14  -2  -3   18.47    3.25
 -14   2   3   18.16    3.71
 -14   2   3   10.98    1.79
  14   2  -3   20.18    2.94
  14   2  -3   11.03    2.32
  14   2  -3   19.76    3.85
 -14   2   3   12.71    3.25
  12  -2  -3  210.47    8.52
  12  -2  -3  222.83    8.83
 -12  -2   3  208.40    8.59
  12  -2  -3  208.21    6.93
 -12  -2   3  216.22    7.58
  12   2  -3  204.74    7.84
  12   2  -3  209.85    8.19
  12   2  -3  197.84    8.98
 -12   2   3  218.91    6.81
  12   2  -3  215.23    5.33
 -12   2   3  202.33    9.16
 -12   2   3  215.54    9.63
 -10  -2   3  171.83    8.03
 -10  -2   3  163.64    7.34
  10  -2  -3  180.23    7.58
  10  -2  -3  168.21    5.44
 -10  -2   3  171.54    6.16
 -10   2   3  182.37    8.43
 -10   2   3  178.74    8.19
  10   2  -3  159.47    6.78
  10   2  -3  171.33    4.94
  10   2  -3  169.64    7.72
 -10   2   3  177.92    6.20
   8  -2  -3  566.64   15.69
   8  -2  -3  556.57   10.72
   8  -2  -3  559.14   14.41
  -8  -2   3  541.89   15.06
  -8  -2   3  546.91   14.67
   8  -2  -3  548.99   13.58
  -8  -2   3  563.70   12.30
  -8   2   3  541.90   15.44
   8   2  -3  554.09   13.79
   8   2  -3  560.17   11.75
  -8   2   3  551.85   13.16
   8   2  -3  552.99   14.74
  -8   2   3  564.24   15.49
   6  -2  -3   10.36    1.86
  -6  -2   3   16.08    2.62
   6  -2  -3   14.65    2.75
  -6  -2   3   10.98    2.16
   6  -2  -3   11.08    2.12
  -6  -2   3   14.91    1.75
  -6   2   3   15.45    2.86
   6   2  -3   13.86    1.85
  -6   2   3   11.24    2.02
   6   2  -3   11.09    2.01
   6   2  -3   14.96    2.52
   6   2  -3   16.64    2.68
  -6   2   3   17.22    3.05
   4  -2  -3  104.22    5.58
  -4  -2   3  128.28    5.96
   4  -2  -3  113.46    5.17
  -4  -2   3  118.74    3.98
  -4  -2   3  108.18    7.91
   4  -2  -3  108.56    5.80
   4  -2  -3  115.49    4.30
  -4  -2   3  120.43    5.63
   4   2  -3  126.07    5.45
   4   2  -3  113.90    4.80
  -4   2   3  109.19    5.14
  -4   2   3  110.41    5.87
   4   2  -3  121.00    5.66
  -2  -2   3   88.55    4.53
  -2  -2   3   82.05    3.39
  -2  -2   3   86.80    4.93
   2  -2  -3   85.78    3.10
   2  -2  -3   82.86    4.90
   2  -2  -3   85.21    5.12
   2   2  -3   84.57    4.48
   2   2  -3   85.72    3.49
   2   2  -3   86.83    4.38
  -2   2   3   89.72    5.06
   2   2  -3   77.11    4.59
  -2   2   3   86.82    4.58
   0  -2   3  604.81   15.05
   0  -2  -3  589.66   15.37
   0  -2  -3  580.84   13.54
   0  -2   3  588.24   13.67
   0  -2  -3  579.88   14.78
   0   2  -3  586.99   12.56
   0   2   3  600.95   11.57
   0   2   3  585.89   14.84
   0   2  -3  614.57   13.52
   0   2  -3  603.78   14.72
   2  -2   3  203.55    6.77
  -2  -2  -3  212.63    6.82
  -2  -2  -3  231.54    8.15
   2  -2   3  208.31    7.01
  -2  -2  -3  217.51    8.51
   2  -2   3  202.31    7.85
   2  -2   3  190.52    8.85
  -2  -2  -3  224.01    7.80
   2   2   3  236.93    6.49
  -2   2  -3  200.51    7.52
   2   2   3  238.45    8.14
  -2   2  -3  194.56    6.62
  -2   2  -3  209.68    6.76
  -2   2  -3  200.92    7.84
   2   2   3  235.73    9.51
   4  -2   3   18.06    2.79
  -4  -2  -3   10.85    2.06
   4  -2   3   15.13    2.58
  -4  -2  -3   12.34    1.99
  -4  -2  -3    9.92    2.08
   4  -2   3   14.70    2.20
  -4  -2  -3   14.86    2.86
   4   2   3   16.08    2.55
  -4   2  -3   18.07    2.59
   4   2   3   15.51    1.33
  -4   2  -3   17.10    2.65
  -4   2  -3   15.25    2.62
   4   2   3   16.04    2.24
  -6  -2  -3   50.56    4.83
   6  -2   3   39.09    4.06
   6  -2   3   48.02    4.71
  -6  -2  -3   41.86    3.92
  -6  -2  -3   44.76    3.11
  -6  -2  -3   41.55    4.67
   6  -2   3   44.49    3.34
   6   2   3   42.76    2.24
  -6   2  -3   38.49    3.72
   6   2   3   45.41    4.51
   6   2   3   46.05    4.19
  -6   2  -3   43.22    4.54
  -6   2  -3   47.07    4.24
  -8  -2  -3   19.49    2.73
  -8  -2  -3   18.63    2.45
   8  -2   3   19.50    2.70
   8  -2   3   18.01    3.22
  -8  -2  -3   22.08    3.75
   8  -2   3   21.44    3.21
  -8  -2  -3   22.14    3.36
   8   2   3   20.67    3.15
  -8   2  -3   18.04    3.32
   8   2   3   23.88    3.35
   8   2   3   20.11    2.15
 -10  -2  -3  119.01    5.18
  10  -2   3  105.94    5.93
 -10  -2  -3  106.71    6.43
 -10  -2  -3  109.32    5.32
 -10  -2  -3  108.23    6.80
  10  -2   3  110.61    6.64
  10  -2   3  112.11    6.02
  10   2   3  113.62    4.81
 -10   2  -3  109.87    6.61
  10   2   3  105.03    6.26
 -10   2  -3  103.58    6.80
 -10   2  -3  107.25    5.21
 -12  -2  -3  295.24    9.56
 -12  -2  -3  293.62   11.37
 -12  -2  -3  288.34    9.07
  12  -2   3  287.26   10.47
  12  -2   3  303.15   10.78
  12  -2   3  298.09   11.80
 -12  -2  -3  274.68   11.83
  12   2   3  280.54   10.11
  12   2   3  290.40    9.08
  12   2   3  277.74   11.14
 -12   2  -3  292.73    9.14
 -12   2  -3  284.15   11.51
 -12   2  -3  298.81   11.92
  14  -2   3   35.00    4.38
 -14  -2  -3   40.08    4.10
  14  -2   3   34.88    4.36
 -14  -2  -3   33.20    3.64
 -14  -2  -3   40.18    5.66
 -14  -2  -3   28.78    4.71
  14  -2   3   44.06    5.41
  14   2   3   46.60    5.83
  14   2   3   37.71    4.44
 -14   2  -3   38.04    3.69
  14   2   3   38.18    4.06
 -14   2  -3   32.82    4.62
 -14   2  -3   28.29    4.54
  16  -2   3   -0.30    1.57
 -16  -2  -3    0.00    1.02
  16  -2   3    2.77    1.74
 -16  -2  -3    1.41    1.67
 -16  -2  -3   -0.47    1.86
 -16  -2  -3    0.67    1.08
  16  -2   3   -2.04    1.33
 -16   2  -3   -0.62    1.20
  16   2   3    0.11    1.22
  16   2   3    2.60    1.99
  16   2   3    2.41    1.52
 -16   2  -3    0.10    1.64
 -16   2  -3   -1.70    1.60
 -18  -2  -3   20.58    3.24
 -18  -2  -3   16.06    2.95
 -18  -2  -3   14.91    3.96
  18  -2   3   21.11    4.23
 -18  -2  -3   16.05    4.00
  18  -2   3   13.54    3.52
  18  -2   3   15.44    3.60
  18   2   3   13.16    3.71
 -18   2  -3   16.06    3.98
 -18   2  -3   16.16    4.04
  18   2   3   16.61    2.88
  18   2   3   11.05    2.68
 -20  -2  -3   36.82    6.34
  20  -2   3   47.66    7.04
  20  -2   3   33.59    4.87
 -20  -2  -3   47.73    6.59
 -20   2  -3   31.35    5.57
  20   2   3   42.50    5.54
  20   2   3   42.60    6.52
 -20   2  -3   35.14    5.99
  22  -2   3    0.69    1.66
 -22  -2  -3    3.49    2.88
  22  -2   3    2.06    2.87
 -22  -2  -3    0.81    2.36
  22   2   3    3.93    2.46
 -22   2  -3    3.93    2.72
 -22   2  -3   -1.87    1.94
  22   2   3    1.21    2.19
  24  -2   3   11.70    3.53
  24  -2   3    8.29    3.40
 -24  -2  -3    8.13    3.97
 -24  -2  -3    8.10    4.13
  24   2   3    5.14    2.64
 -24   2  -3    8.95    4.18
  24   2   3    9.51    4.27
 -24   2  -3    8.64    3.30
  26  -2   3    5.24    3.34
 -26  -2  -3   -3.89    3.05
  26  -2   3    0.32    2.60
 -26  -2  -3    1.22    3.52
 -26   2  -3    7.06    3.65
  26   2   3   -0.02    2.16
 -26   2  -3    2.61    3.58
  26   2   3   -3.65    2.03
  28  -2   3    7.24    3.83
 -28  -2  -3    4.10    3.25
 -28  -2  -3    3.08    3.76
  28  -2   3    2.66    3.14
 -28   2  -3    5.53    3.90
  28   2   3    1.75    3.30
 -28   2  -3    2.22    3.76
  28   2   3   -0.61    3.18
  30  -2   3   28.89    6.70
 -30  -2  -3   18.07    5.95
  30  -2   3   34.99    7.38
 -30  -2  -3   32.49    7.59
 -30   2  -3   27.19    6.35
  30   2   3   22.85    6.18
  32  -2   3    2.88    3.69
  32  -2   3   -2.39    5.27
 -32  -2  -3    1.30    3.65
 -32  -2  -3    1.06    3.72
  32   2   3    3.86    4.13
 -32   2  -3    8.74    4.43
 -33  -3   3   15.58    6.19
  33  -3  -3    4.78    5.00
  33  -3  -3    7.78    4.60
 -33   3   3    5.72    4.06
  33   3  -3    2.02    4.51
  31  -3  -3    6.47    3.95
 -31  -3   3   25.75    6.93
  31  -3  -3   17.96    4.72
  31   3  -3   13.04    5.38
 -31   3   3   15.71    6.53
 -29  -3   3   36.78    7.88
  29  -3  -3   38.97    6.84
  29  -3  -3   37.85    7.77
  29   3  -3   50.99    9.20
 -29   3   3   34.33    7.14
 -29   3   3   39.90    7.30
  29   3  -3   28.36    5.64
 -27  -3   3   -0.05    3.60
  27  -3  -3    4.25    3.24
  27  -3  -3    6.85    3.98
 -27  -3   3    2.11    2.51
 -27   3   3    1.23    3.18
  27   3  -3    0.58    2.38
  27   3  -3    7.39    3.60
 -27   3   3    2.59    3.27
  25  -3  -3    0.67    2.60
 -25  -3   3    4.13    3.91
  25  -3  -3    3.56    3.04
 -25  -3   3    7.30    3.36
  25   3  -3    7.86    3.13
  25   3  -3    3.62    3.27
 -25   3   3    2.29    3.24
 -25   3   3    3.89    3.45
 -23  -3   3  338.81   15.14
  23  -3  -3  345.91   15.56
 -23  -3   3  331.72   16.71
  23  -3  -3  353.20   15.18
 -23  -3   3  335.35   14.19
 -23   3   3  350.97   16.08
  23   3  -3  308.19   13.63
 -23   3   3  337.00   16.71
  23   3  -3  358.88   16.80
 -21  -3   3   14.94    3.85
  21  -3  -3   17.24    4.29
 -21  -3   3   28.31    6.07
  21  -3  -3   21.37    4.73
  21   3  -3   33.30    5.06
 -21   3   3   23.08    4.86
 -21   3   3   22.21    5.10
  21   3  -3   20.15    4.65
 -19  -3   3   21.56    4.97
  19  -3  -3   22.25    4.50
 -19  -3   3   26.09    4.26
  19  -3  -3   26.97    4.78
  19   3  -3   31.87    4.60
 -19   3   3   31.58    5.84
  19   3  -3   28.44    4.46
 -19   3   3   15.50    4.24
  19   3  -3   29.18    5.36
 -17  -3   3   11.11    2.96
 -17  -3   3   13.47    3.85
  17  -3  -3   14.60    3.33
  17  -3  -3    3.74    2.57
  17   3  -3   10.27    2.89
  17   3  -3   11.97    3.44
 -17   3   3   17.45    4.49
 -17   3   3   20.18    4.69
  17   3  -3    4.98    2.63
  15  -3  -3   79.68    7.44
 -15  -3   3   88.18    5.64
 -15  -3   3   84.60    8.65
  15   3  -3   91.36    6.10
 -15   3   3  106.55    9.42
 -15   3   3   93.96    5.37
  15   3  -3   97.63    8.55
 -15   3   3   85.70    8.31
  15   3  -3   88.28    6.00
 -13  -3   3    6.71    2.10
 -13  -3   3    6.79    2.38
 -13  -3   3    7.52    2.60
  13  -3  -3    8.60    2.60
 -13   3   3    9.83    2.28
  13   3  -3   11.38    3.13
  13   3  -3    7.98    2.32
 -13   3   3    9.65    2.91
 -13   3   3    9.86    2.84
  11  -3  -3    2.55    1.65
 -11  -3   3   -0.88    1.25
  11  -3  -3   -1.04    1.15
 -11  -3   3    0.51    1.03
 -11  -3   3    0.69    1.75
 -11   3   3    1.34    1.79
  11   3  -3    0.76    1.13
  11   3  -3    0.77    1.44
  11   3  -3   -0.41    0.95
  11   3  -3    1.09    1.16
 -11   3   3    1.49    1.79
 -11   3   3    1.77    1.23
  -9  -3   3   33.36    4.44
   9  -3  -3   31.13    3.68
  -9  -3   3   41.92    5.31
  -9  -3   3   36.58    3.63
  -9  -3   3   35.03    4.29
   9  -3  -3   28.79    4.36
   9  -3  -3   33.93    4.39
  -9   3   3   33.40    5.15
   9   3  -3   39.85    3.67
   9   3  -3   33.86    4.53
  -9   3   3   30.35    4.45
  -9   3   3   34.25    4.02
   9   3  -3   36.29    4.18
   9   3  -3   37.51    4.79
   7  -3  -3   44.47    5.02
  -7  -3   3   38.95    4.93
  -7  -3   3   44.38    4.69
   7  -3  -3   44.41    5.16
  -7  -3   3   43.22    3.67
  -7  -3   3   41.76    5.06
   7  -3  -3   47.79    4.26
   7   3  -3   34.34    4.07
  -7   3   3   44.24    4.70
  -7   3   3   35.00    4.71
   7   3  -3   38.12    3.83
  -7   3   3   37.22    4.85
   7   3  -3   45.65    5.10
  -5  -3   3   46.45    5.29
   5  -3  -3   45.22    4.85
  -5  -3   3   45.59    3.75
   5  -3  -3   45.79    5.24
  -5  -3   3   50.99    4.84
  -5  -3   3   41.50    4.71
   5  -3  -3   49.04    5.47
   5  -3  -3   47.69    3.96
  -5   3   3   44.34    5.31
   5   3  -3   42.94    4.32
   5   3  -3   41.91    4.18
  -5   3   3   55.57    5.33
   5   3  -3   34.10    4.53
  -5   3   3   49.57    5.65
   3  -3  -3   90.25    5.78
  -3  -3   3   90.22    5.42
   3  -3  -3   85.41    4.12
  -3  -3   3   91.05    5.95
   3  -3  -3   83.57    6.05
  -3  -3   3   88.25    4.40
  -3  -3   3   94.63    5.95
   3  -3  -3   92.79    5.60
   3   3  -3   91.12    5.08
  -3   3   3   84.00    5.54
   3   3  -3   87.06    5.70
   3   3  -3   93.10    5.53
  -3   3   3   84.91    6.06
   1  -3  -3  468.05   10.54
   1  -3  -3  469.10   15.19
  -1  -3   3  493.99   14.23
   1  -3  -3  479.32   14.61
  -1  -3   3  445.06   14.39
  -1  -3   3  479.79   13.84
  -1  -3   3  486.13   12.26
   1   3  -3  487.78   14.78
   1   3  -3  479.31   12.38
  -1   3   3  455.95   14.63
  -1   3   3  493.77    9.78
  -1   3   3  468.34   14.31
   1   3  -3  492.19   12.63
   1  -3   3  221.90    8.70
  -1  -3  -3  196.74    9.54
   1  -3   3  209.52    8.81
   1  -3   3  236.10    9.89
  -1  -3  -3  214.62    9.01
  -1  -3  -3  230.39    9.42
  -1  -3  -3  230.37    5.96
   1  -3   3  223.18    7.94
  -1   3  -3  229.15    8.04
  -1   3  -3  224.48    9.27
   1   3   3  237.24    6.68
  -1   3  -3  232.13    7.65
  -1   3  -3  219.82    9.44
   1   3   3  224.94    9.45
   1   3   3  228.48    9.52
   3  -3   3  121.33    6.24
  -3  -3  -3  137.93    6.46
   3  -3   3  128.73    7.18
  -3  -3  -3  134.75    4.26
   3  -3   3  130.07    5.85
  -3  -3  -3  124.77    6.85
  -3  -3  -3  140.32    8.07
  -3   3  -3  131.50    6.98
   3   3   3  129.74    5.40
   3   3   3  127.95    7.07
  -3   3  -3  141.10    7.58
  -3   3  -3  128.58    6.22
   5  -3   3   -0.18    0.94
  -5  -3  -3   -1.40    1.70
  -5  -3  -3    0.15    0.85
  -5  -3  -3   -0.12    1.35
  -5  -3  -3   -0.67    0.95
   5  -3   3    2.59    1.64
  -5   3  -3   -0.39    1.22
  -5   3  -3    2.09    1.70
   5   3   3   -0.83    0.86
   5   3   3   -0.37    1.21
  -5   3  -3   -0.72    1.21
   5   3   3    1.33    1.55
  -7  -3  -3  425.81   13.86
  -7  -3  -3  386.78   12.13
   7  -3   3  393.19   13.44
  -7  -3  -3  407.70    9.88
  -7  -3  -3  413.61   12.89
  -7  -3  -3  425.81   15.21
   7  -3   3  419.89   13.94
   7  -3   3  421.20   11.84
   7   3   3  382.36   13.42
   7   3   3  410.98   12.92
  -7   3  -3  403.63   12.87
   7   3   3  418.50   12.53
  -7   3  -3  397.33   13.19
   9  -3   3   25.64    4.08
   9  -3   3   28.07    3.45
  -9  -3  -3   28.95    3.73
  -9  -3  -3   21.92    3.27
  -9  -3  -3   23.01    4.30
  -9  -3  -3   25.63    4.05
   9  -3   3   17.94    3.54
  -9   3  -3   27.23    3.91
  -9   3  -3   19.03    3.55
   9   3   3   27.20    3.85
   9   3   3   30.94    4.16
   9   3   3   27.33    4.39
   9   3   3   24.91    2.59
  11  -3   3    3.05    2.25
 -11  -3  -3   -0.20    1.27
 -11  -3  -3    0.48    1.59
 -11  -3  -3    1.35    1.56
  11  -3   3   -2.07    1.39
  11  -3   3    0.85    1.42
 -11  -3  -3   -1.13    1.03
  11   3   3   -0.95    1.12
  11   3   3   -0.53    1.58
 -11   3  -3   -1.94    1.19
  11   3   3    0.39    1.00
 -11   3  -3   -1.34    1.73
 -13  -3  -3  363.42   11.95
 -13  -3  -3  372.67   14.07
  13  -3   3  369.84   12.47
 -13  -3  -3  356.51   11.85
  13  -3   3  374.16   14.58
  13  -3   3  348.04   13.35
 -13  -3  -3  333.59   14.84
 -13   3  -3  347.61   14.72
 -13   3  -3  366.58   14.35
  13   3   3  367.55   13.87
 -13   3  -3  346.63   11.74
 -15  -3  -3    7.69    3.08
  15  -3   3    4.22    2.43
 -15  -3  -3    4.89    1.94
 -15  -3  -3    2.72    2.60
  15  -3   3    4.62    2.70
  15  -3   3    4.20    1.98
 -15  -3  -3    0.75    1.41
 -15   3  -3    9.48    3.52
 -15   3  -3    4.97    2.16
  15   3   3    2.02    2.22
 -15   3  -3    4.03    2.78
  17  -3   3    0.15    1.75
  17  -3   3    8.84    3.25
 -17  -3  -3    3.64    2.86
  17  -3   3   -0.98    1.86
 -17  -3  -3    4.82    3.07
 -17   3  -3   -0.73    1.66
  17   3   3    4.27    2.21
  17   3   3    0.73    2.48
 -17   3  -3    2.80    2.75
  19  -3   3  246.27   11.50
  19  -3   3  211.10   12.20
 -19  -3  -3  249.27   13.75
  19  -3   3  239.55   11.81
 -19  -3  -3  250.78   12.73
  19   3   3  246.81   13.08
 -19   3  -3  268.11   13.71
  19   3   3  242.87   11.17
 -19   3  -3  233.66   12.96
 -21  -3  -3    3.52    2.38
 -21  -3  -3    1.22    2.71
  21  -3   3    0.11    2.46
  21  -3   3   -0.28    2.38
 -21   3  -3    1.03    3.12
 -21   3  -3    1.07    3.29
  21   3   3    3.66    2.90
  23  -3   3    3.41    2.89
 -23  -3  -3   -2.15    2.83
 -23  -3  -3   -4.83    2.29
  23  -3   3   -0.70    2.63
  23   3   3   -1.18    2.64
 -23   3  -3    1.88    2.98
 -23   3  -3    1.53    3.12
  25  -3   3    0.81    3.41
  25  -3   3    8.24    3.52
 -25  -3  -3    5.12    3.77
 -25  -3  -3    2.64    3.60
 -25   3  -3   -1.76    3.13
 -25   3  -3    0.21    3.47
  25   3   3   12.43    4.97
 -27  -3  -3   10.10    4.13
  27  -3   3    4.65    3.88
  27  -3   3    9.58    4.23
 -27  -3  -3    0.33    3.63
 -27   3  -3    3.39    3.00
  27   3   3    3.40    3.68
 -27   3  -3    6.06    4.05
 -29  -3  -3    8.51    5.20
  29  -3   3   -1.77    3.31
  29  -3   3    5.20    3.55
 -29  -3  -3    7.22    4.51
 -29   3  -3   13.20    4.03
 -29   3  -3    4.68    4.29
  29   3   3    1.50    3.50
  30  -4  -3   -3.87    3.80
  30  -4  -3   -0.28    3.20
 -30  -4   3   -1.38    2.90
 -30   4   3    4.06    4.28
  30   4  -3    4.30    4.12
  28  -4  -3    8.94    4.24
  28  -4  -3    1.78    3.65
 -28  -4   3    4.12    3.77
 -28   4   3   -4.00    2.98
 -28   4   3    2.00    3.87
  28   4  -3    3.02    3.66
 -26  -4   3   -0.42    2.94
  26  -4  -3   -7.68    2.77
  26  -4  -3    6.07    3.65
 -26   4   3   -2.05    3.68
 -26   4   3   -2.41    2.51
  26   4  -3   -3.09    2.66
  24  -4  -3   12.76    4.17
  24  -4  -3   12.22    4.27
 -24  -4   3    5.39    3.75
 -24  -4   3    4.05    3.66
 -24   4   3   10.24    4.26
 -24   4   3    4.87    3.83
  24   4  -3    8.77    4.75
  22  -4  -3   47.37    7.20
 -22  -4   3   39.51    7.44
 -22  -4   3   46.27    9.50
  22  -4  -3   50.41    7.35
  22   4  -3   55.47    8.48
 -22   4   3   36.77    7.53
 -22   4   3   55.12    8.83
  20  -4  -3    1.18    2.51
  20  -4  -3    0.56    2.49
 -20  -4   3   -1.07    2.36
 -20   4   3    2.00    2.93
  20   4  -3    3.71    2.66
  20   4  -3    3.68    2.27
 -20   4   3    4.26    3.34
 -18  -4   3   43.78    6.99
  18  -4  -3   44.84    6.83
 -18   4   3   43.13    6.85
  18   4  -3   51.71    7.70
 -18   4   3   56.12    7.57
  18   4  -3   34.71    5.84
  16  -4  -3  401.47   15.15
 -16  -4   3  369.55   16.93
  16  -4  -3  390.18   15.88
 -16  -4   3  372.71   15.88
 -16   4   3  370.42   16.90
  16   4  -3  376.54   13.75
  16   4  -3  376.52   15.66
  16   4  -3  388.11   20.71
 -16   4   3  405.48   17.49
 -14  -4   3   20.22    5.16
 -14  -4   3   12.33    3.30
  14  -4  -3   15.54    3.84
 -14  -4   3   12.94    3.19
  14  -4  -3   15.76    3.38
 -14   4   3   13.47    3.98
  14   4  -3   15.00    3.22
 -14   4   3   13.81    3.14
 -14   4   3   13.28    3.93
  14   4  -3   12.98    3.50
  14   4  -3   12.87    3.63
 -12  -4   3  204.95    9.60
 -12  -4   3  196.54   11.31
  12  -4  -3  207.62   10.72
  12  -4  -3  205.57    9.64
 -12  -4   3  207.75   10.73
 -12   4   3  212.22   11.56
 -12   4   3  187.25   11.36
  12   4  -3  204.17   10.66
 -12   4   3  207.67    9.70
  12   4  -3  194.85   10.18
  10  -4  -3    4.08    2.32
 -10  -4   3    1.82    2.43
  10  -4  -3    5.75    2.20
  10  -4  -3    4.94    2.46
 -10  -4   3    5.90    2.14
 -10  -4   3    3.92    2.31
  10   4  -3    2.16    2.18
 -10   4   3   -0.91    2.10
  10   4  -3    1.87    1.93
  10   4  -3    5.61    2.33
 -10   4   3    3.67    2.14
 -10   4   3    4.79    2.47
   8  -4  -3   13.63    3.53
   8  -4  -3   16.76    3.98
   8  -4  -3   21.40    3.40
  -8  -4   3   17.39    3.84
  -8  -4   3   22.14    3.85
  -8  -4   3   17.31    4.07
  -8   4   3   27.93    5.17
   8   4  -3   20.22    4.19
   8   4  -3   16.89    3.38
   8   4  -3   17.75    3.24
  -8   4   3   13.88    3.79
  -8   4   3   14.88    3.39
  -6  -4   3  109.03    5.91
  -6  -4   3  111.96    7.92
   6  -4  -3  108.76    7.24
  -6  -4   3  103.29    8.83
  -6  -4   3  118.27    7.00
   6  -4  -3  110.65    5.87
   6  -4  -3  106.50    7.52
   6   4  -3  105.75    6.47
  -6   4   3  105.18    7.62
   6   4  -3  122.04    7.13
  -6   4   3  113.46    8.07
  -6   4   3  108.94    7.18
   6   4  -3  102.59    7.25
   4  -4  -3   79.54    4.81
   4  -4  -3   76.69    7.47
   4  -4  -3   76.44    7.49
  -4  -4   3   82.93    7.89
   4  -4  -3   93.97    6.37
  -4  -4   3   86.88    8.15
  -4  -4   3   79.22    5.72
  -4  -4   3   88.25    5.17
   4   4  -3   76.10    5.36
  -4   4   3   77.02    7.40
  -4   4   3   86.16    8.37
   4   4  -3   78.68    7.78
   4   4  -3   81.75    6.10
   2  -4  -3  113.78    7.12
  -2  -4   3  126.47    6.30
  -2  -4   3  115.79    7.68
   2  -4  -3  114.22    8.14
   2  -4  -3  120.19    7.56
  -2  -4   3  121.91    6.84
  -2  -4   3  123.99    7.68
  -2   4   3  102.00    7.32
   2   4  -3  113.74    7.59
   2   4  -3  121.40    6.45
   2   4  -3  129.06    6.39
  -2   4   3  115.62    7.51
   0  -4  -3    6.58    2.64
   0  -4  -3    5.47    2.35
   0  -4   3    3.83    1.86
   0  -4   3    7.98    2.55
   0  -4   3    6.43    2.55
   0  -4   3    7.82    2.31
   0   4  -3   11.08    3.21
   0   4  -3    5.04    1.78
   0   4  -3    3.67    1.93
   0   4  -3    7.15    3.49
   0   4   3    1.81    1.76
   0   4   3    8.03    2.65
   2  -4   3  174.05    9.47
   2  -4   3  186.96    9.04
   2  -4   3  208.77    9.75
  -2  -4  -3  198.77   10.82
  -2  -4  -3  203.19    9.97
   2  -4   3  187.21    8.57
  -2   4  -3  185.40    7.51
  -2   4  -3  187.79    9.67
   2   4   3  177.04    9.59
  -2   4  -3  196.00    8.68
   2   4   3  190.30    9.86
  -2   4  -3  183.31    9.86
   4  -4   3   36.43    5.18
   4  -4   3   38.60    4.96
   4  -4   3   39.14    5.03
  -4  -4  -3   40.99    6.16
  -4  -4  -3   33.36    4.88
  -4  -4  -3   45.79    5.32
  -4   4  -3   43.92    5.17
   4   4   3   41.55    5.86
  -4   4  -3   42.21    5.69
  -4   4  -3   36.21    5.21
  -6  -4  -3  137.84    8.27
  -6  -4  -3  132.94    9.29
   6  -4   3  126.69    8.21
  -6  -4  -3  132.11    7.53
   6   4   3  143.47    6.95
   6   4   3  130.28    8.03
  -6   4  -3  126.36    7.91
  -6   4  -3  120.89    8.59
   6   4   3  161.10    9.18
  -6   4  -3  119.00    7.43
  -8  -4  -3   90.36    6.23
  -8  -4  -3  100.18   10.16
  -8  -4  -3  102.60    7.44
   8  -4   3  107.45    9.26
   8   4   3  109.95    9.58
   8   4   3   87.81    6.10
  -8   4  -3  100.61    7.01
   8   4   3   92.74    6.72
  -8   4  -3  108.03    8.93
  -8   4  -3  118.07    8.64
 -10  -4  -3  108.55    6.85
  10  -4   3  120.81    8.16
 -10  -4  -3  105.77    7.64
 -10  -4  -3  126.32   11.47
  10  -4   3  108.91    9.44
  10   4   3  100.23    6.92
 -10   4  -3  115.39    7.75
 -10   4  -3   91.18    8.94
  10   4   3  120.47    8.21
 -10   4  -3  105.80    7.20
  10   4   3  102.08    6.95
  12  -4   3   24.38    4.81
 -12  -4  -3   19.43    4.11
 -12  -4  -3   27.03    5.84
  12  -4   3   24.02    4.45
 -12  -4  -3   25.92    4.20
  12   4   3   24.48    4.75
  12   4   3   28.03    4.63
 -12   4  -3   36.80    5.28
  12   4   3   23.60    4.37
 -12   4  -3   28.43    5.69
 -14  -4  -3  139.52   12.75
 -14  -4  -3  129.19    8.81
  14  -4   3  157.92    9.88
  14   4   3  127.55    8.63
 -14   4  -3  140.06    8.18
 -14   4  -3  129.86   11.73
  14   4   3  143.50    9.21
 -16  -4  -3  109.16   11.78
 -16  -4  -3   76.21    8.37
  16  -4   3   91.69    9.27
  16  -4   3  101.17   10.11
  16   4   3   84.30    9.01
 -16   4  -3   99.80    9.99
  16   4   3   75.47    8.27
 -16   4  -3   74.82    9.15
  18  -4   3    9.34    3.89
  18  -4   3   16.39    4.51
 -18  -4  -3   19.73    5.05
 -18  -4  -3   12.57    4.09
  18   4   3   14.67    4.24
 -18   4  -3   14.27    4.00
 -18   4  -3   16.37    5.15
  20  -4   3   11.86    4.22
  20  -4   3   10.04    4.09
 -20  -4  -3   14.97    5.23
 -20  -4  -3   16.66    5.08
 -20   4  -3   14.70    4.71
  20   4   3   21.17    4.27
  20   4   3    8.74    3.82
 -20   4  -3   20.23    5.25
 -22  -4  -3    5.82    3.67
 -22  -4  -3    2.91    3.47
  22  -4   3   11.01    4.07
  22  -4   3    4.98    3.14
 -22   4  -3    4.39    4.05
  22   4   3    7.96    4.20
 -22   4  -3    0.76    3.08
  24  -4   3    6.88    3.97
 -24  -4  -3    9.08    4.42
  24  -4   3    9.91    3.89
 -24  -4  -3    4.15    3.66
 -24   4  -3    5.36    4.27
 -24   4  -3    6.27    4.48
  24   4   3   10.39    4.56
 -26  -4  -3    4.79    4.40
  26  -4   3   -3.07    3.41
  26  -4   3    0.84    3.68
 -26  -4  -3    0.88    3.79
  26   4   3   -0.01    3.22
 -26   4  -3    0.18    3.79
 -26   4  -3   -2.79    2.87
 -28  -4  -3    3.01    4.25
  28  -4   3    6.22    4.44
  28  -4   3   -4.71    3.11
 -28   4  -3   -9.39    3.61
 -28   4  -3    2.02    3.92
  28   4   3    4.30    3.88
  25  -5  -3    0.46    4.12
  25  -5  -3    0.39    3.99
 -25  -5   3   -1.45    3.96
  25   5  -3    0.62    3.85
 -25   5   3    1.60    4.01
 -25   5   3    4.38    3.96
 -23  -5   3   -0.07    2.82
  23  -5  -3    5.89    3.53
 -23   5   3    1.84    3.93
 -23   5   3   -2.42    3.45
  23   5  -3    2.59    3.54
  21  -5  -3   91.29   10.48
 -21  -5   3   93.53   12.26
 -21   5   3   86.11   10.45
 -21   5   3  117.66   13.22
  21   5  -3  108.51   11.69
  21   5  -3   55.13    7.71
  19  -5  -3   72.01    8.99
 -19  -5   3   77.75   10.63
  19  -5  -3   70.76    8.55
 -19   5   3   71.34    9.60
  19   5  -3   79.11    9.67
 -19   5   3   63.93    9.08
  19   5  -3   57.94    7.69
 -17  -5   3    3.11    3.34
 -17  -5   3    5.07    3.46
  17  -5  -3    2.73    3.52
  17  -5  -3    8.41    4.81
  17   5  -3    4.96    3.03
  17   5  -3    6.38    2.72
 -17   5   3    4.54    4.05
 -17   5   3    2.59    3.57
 -15  -5   3    4.09    2.90
 -15  -5   3   10.35    4.60
  15  -5  -3    8.45    3.75
 -15   5   3    9.40    4.47
 -15   5   3   10.63    4.10
  15   5  -3    7.87    3.19
  15   5  -3   13.65    3.96
 -13  -5   3    8.11    3.65
 -13  -5   3    4.48    3.17
  13  -5  -3    7.22    3.76
  13   5  -3    6.69    3.11
 -13   5   3    8.39    3.51
 -13   5   3    4.30    3.28
  13   5  -3    2.14    2.74
 -13   5   3    4.12    2.35
 -11  -5   3   54.17    8.11
  11  -5  -3   51.82    7.19
 -11  -5   3   64.15    8.15
 -11   5   3   72.26    8.97
  11   5  -3   49.07    7.25
 -11   5   3   70.97    8.07
 -11   5   3   74.76    9.51
   9  -5  -3   32.96    5.67
  -9  -5   3   53.94    7.78
   9  -5  -3   45.97    6.76
  -9  -5   3   55.53    7.78
  -9   5   3   33.32    6.03
   9   5  -3   43.25    6.51
  -9   5   3   39.29    6.53
  -9   5   3   50.05    7.04
   7  -5  -3  184.74   10.75
   7  -5  -3  202.43   11.56
  -7  -5   3  205.33   11.70
  -7  -5   3  184.58   11.43
  -7   5   3  205.60   11.36
   7   5  -3  192.53   11.48
  -7   5   3  191.15   12.18
   7   5  -3  198.89   10.40
  -5  -5   3    0.03    2.60
   5  -5  -3    6.68    3.29
  -5  -5   3    5.53    3.20
   5  -5  -3    6.41    3.17
   5  -5  -3    2.52    3.11
   5   5  -3   10.06    3.00
  -5   5   3    7.73    3.40
   5   5  -3    4.24    2.67
  -5   5   3    4.84    2.56
   3  -5  -3    2.58    2.45
  -3  -5   3   -0.72    2.47
  -3  -5   3   -0.04    1.92
   3  -5  -3    1.47    2.25
   3  -5  -3    2.65    2.29
  -3   5   3   -0.79    2.35
   3   5  -3   -1.25    2.05
  -3   5   3    1.86    2.24
   3   5  -3    1.51    2.12
  -1  -5   3  175.18   10.38
  -1  -5   3  189.11   11.18
   1  -5  -3  181.93   10.24
   1  -5  -3  184.57   11.52
   1  -5  -3  177.36   10.39
  -1  -5   3  178.41    9.58
  -1   5   3  211.67   11.94
  -1   5   3  180.92   10.70
   1   5  -3  183.30   10.95
  -1  -5  -3   13.70    3.96
   1  -5   3   13.25    3.66
  -1  -5  -3   18.21    4.02
  -1  -5  -3   12.76    3.99
   1  -5   3   16.15    3.60
   1  -5   3    7.92    3.26
  -1   5  -3    7.44    3.23
   1   5   3   11.75    3.35
  -1   5  -3   10.39    3.65
   1   5   3   17.11    4.17
  -3  -5  -3   24.87    5.10
   3  -5   3   14.52    4.55
   3  -5   3   28.44    4.90
   3  -5   3   16.93    4.11
  -3  -5  -3   19.27    4.69
  -3   5  -3   22.01    4.72
   3   5   3   24.40    4.96
  -3   5  -3   14.69    4.16
   5  -5   3   89.20    9.29
  -5  -5  -3   82.37    8.59
  -5  -5  -3   76.48    9.07
   5  -5   3   76.23    7.52
  -5  -5  -3   67.13    7.30
  -5   5  -3  100.76    9.98
   5   5   3   74.82    8.62
   5   5   3   77.75   10.16
  -5   5  -3   76.61    8.70
  -7  -5  -3    6.85    3.16
   7  -5   3    2.35    2.48
   7  -5   3    6.14    3.48
  -7  -5  -3    5.20    2.65
  -7  -5  -3   -0.39    2.19
  -7   5  -3   -1.93    2.11
  -7   5  -3    3.66    2.74
  -7   5  -3    6.31    2.92
   7   5   3    5.96    2.77
   7   5   3    0.52    2.43
  -9  -5  -3    0.45    2.34
  -9  -5  -3    1.87    2.39
   9  -5   3   -2.28    2.08
   9  -5   3   -0.20    2.59
  -9  -5  -3    5.46    3.28
  -9   5  -3    2.34    2.70
   9   5   3   -2.01    1.71
   9   5   3    0.58    2.42
  -9   5  -3   -3.99    2.49
  -9   5  -3   -0.07    2.28
 -11  -5  -3    9.31    4.13
 -11  -5  -3   13.96    4.06
  11  -5   3   20.15    4.85
 -11   5  -3   16.53    4.14
 -11   5  -3   18.21    5.41
 -11   5  -3   15.11    4.11
  11   5   3   15.84    4.13
 -13  -5  -3    3.39    2.49
  13  -5   3   -0.43    2.89
 -13  -5  -3    0.13    3.05
  13   5   3   -0.45    2.24
 -13   5  -3   -0.46    2.45
 -13   5  -3    3.23    2.51
 -13   5  -3    1.40    3.21
  15  -5   3   53.00    7.38
 -15  -5  -3   88.95   11.11
 -15  -5  -3   55.65    9.39
  15  -5   3   68.74    8.88
  15   5   3   76.04    8.92
 -15   5  -3   64.33    9.53
 -17  -5  -3   -0.97    3.04
  17  -5   3    5.20    3.72
  17  -5   3   -1.26    2.93
 -17   5  -3   -0.90    3.15
  17   5   3    0.87    2.33
  19  -5   3    1.33    3.39
  19  -5   3   12.49    4.91
 -19  -5  -3    4.57    3.88
 -19   5  -3   11.41    4.32
 -19   5  -3    2.57    3.78
  19   5   3    6.44    3.36
  21  -5   3  107.17   11.72
  21  -5   3  149.75   14.41
 -21  -5  -3  108.25   13.12
  21   5   3  144.75   13.91
 -21   5  -3  109.22   12.76
 -21   5  -3  115.52   12.72
  23  -5   3    5.17    4.39
  23  -5   3   13.56    4.34
 -23  -5  -3    9.21    4.53
 -23   5  -3    6.97    5.02
 -23   5  -3    9.62    5.05
  23   5   3    3.41    3.89
 -20  -6   3    2.52    3.90
  20  -6  -3    6.49    3.93
 -20   6   3   -0.78    4.10
 -20   6   3   -1.82    3.95
  20   6  -3   -4.22    2.57
 -18  -6   3   16.92    5.11
 -18  -6   3   15.88    5.81
  18  -6  -3   24.03    5.62
 -18   6   3   18.71    5.81
  18   6  -3   24.64    5.95
 -18   6   3   27.06    7.07
 -16  -6   3    7.49    4.33
  16  -6  -3   -0.42    3.09
 -16  -6   3   -0.29    3.40
 -16   6   3   -1.83    3.40
  16   6  -3   -1.58    2.73
 -16   6   3    1.49    3.92
  14  -6  -3   16.37    4.79
 -14  -6   3   10.23    4.62
 -14  -6   3   13.95    4.41
 -14   6   3   17.12    5.82
  14   6  -3   10.41    4.04
 -14   6   3   16.01    5.68
 -12  -6   3   41.81    7.43
 -12  -6   3   32.24    6.59
  12  -6  -3   25.52    5.91
 -12   6   3   28.60    6.12
  12   6  -3   31.97    6.71
 -12   6   3   39.98    7.83
 -10  -6   3    8.53    4.01
  10  -6  -3   11.87    4.69
 -10  -6   3    3.22    3.48
  10   6  -3    5.40    4.21
 -10   6   3    8.97    3.63
 -10   6   3   11.64    4.91
   8  -6  -3    2.79    2.91
   8  -6  -3   -4.58    2.76
  -8  -6   3    3.43    3.37
  -8  -6   3    6.49    3.43
   8   6  -3   -1.77    2.67
  -8   6   3   -1.47    2.46
  -8   6   3    1.08    3.16
   6  -6  -3    4.47    2.89
  -6  -6   3   11.83    4.00
  -6  -6   3   15.05    4.81
   6  -6  -3   13.45    4.39
  -6   6   3    9.06    3.91
  -6   6   3    7.95    3.83
   6   6  -3   16.20    4.62
  -6   6   3    7.98    4.57
  -4  -6   3    5.74    3.70
   4  -6  -3    3.85    3.34
   4  -6  -3    7.33    3.91
   4  -6  -3   10.05    4.13
  -4  -6   3    9.07    3.73
  -4   6   3   11.21    4.52
  -4   6   3   11.70    4.11
   4   6  -3    5.49    3.27
  -4   6   3   12.33    4.18
  -2  -6   3   29.16    6.06
  -2  -6   3   21.38    5.17
   2  -6  -3   21.06    4.95
   2  -6  -3   19.84    5.09
   2  -6  -3   28.15    6.07
  -2   6   3   26.17    5.86
  -2   6   3   20.15    5.90
  -2   6   3   38.23    6.81
   2   6  -3   28.76    6.19
   0  -6   3  172.61   11.77
   0  -6   3  175.40   11.72
   0  -6  -3  168.70   12.27
   0  -6  -3  157.23   10.74
   0  -6  -3  165.30   14.70
   0   6  -3  161.59   11.56
   0   6  -3  150.96   11.08
   0   6   3  138.80   12.98
   0   6   3  157.33   11.32
  -2  -6  -3  103.87   10.62
   2  -6   3   86.90   10.14
   2  -6   3   94.43   10.09
  -2  -6  -3   88.93   10.79
  -2   6  -3   89.31   10.62
   2   6   3  103.59   11.49
  -2   6  -3   99.58   10.54
   2   6   3   92.67   10.44
   4  -6   3   48.47    8.33
  -4  -6  -3   47.97    8.68
  -4   6  -3   45.32    7.72
   4   6   3   44.14    7.35
  -4   6  -3   43.06    7.49
  -6  -6  -3   79.52   10.33
  -6  -6  -3   73.64    8.59
   6  -6   3   82.70    9.98
   6   6   3   97.93   10.71
  -6   6  -3   72.17    9.64
   6   6   3   82.31   10.16
  -6   6  -3   81.06    9.53
  -8  -6  -3   89.74   11.11
   8  -6   3  114.49   11.95
   8   6   3  106.33   11.48
  -8   6  -3   75.37    9.23
  -8   6  -3   89.21   10.62
 -10  -6  -3   44.30    8.31
  10  -6   3   32.52    6.30
  10   6   3   14.85    4.53
 -10   6  -3   27.40    5.80
 -10   6  -3   42.00    7.97
  12  -6   3   36.51    7.15
 -12  -6  -3   33.41    7.48
 -12   6  -3   28.34    6.52
 -12   6  -3   34.09    6.34
  12   6   3   31.20    6.66
  14  -6   3   25.23    6.55
 -14  -6  -3   16.05    5.69
 -14   6  -3   13.56    5.71
  14   6   3   23.59    5.58
  16  -6   3   -1.46    4.92
  16  -6   3   12.11    5.01
 -16  -6  -3   14.91    5.52
  16   6   3   24.21    6.06
 -16   6  -3   20.65    6.70
 -18  -6  -3   19.24    5.86
  18  -6   3   11.17    5.73
  18  -6   3   18.11    6.82
 -18   6  -3    9.96    5.17
  18   6   3    9.15    4.76
  11   7  -3   -2.27    3.34
 -11   7   3   -4.17    3.01
  -9  -7   3   29.39    7.08
   9  -7  -3   31.94    6.84
  -9  -7   3   42.64    8.49
   9   7  -3   44.91    8.04
  -9   7   3   31.59    6.91
  -9   7   3   40.77    7.90
  -7  -7   3   14.92    6.38
   7  -7  -3   24.21    5.46
  -7  -7   3   19.30    5.10
   7   7  -3   16.59    5.76
  -7   7   3   14.03    5.15
  -7   7   3    9.67    4.03
  -5  -7   3   50.72    8.91
  -5  -7   3   51.11    8.03
   5  -7  -3   45.91    7.61
   5   7  -3   46.03    8.62
  -5   7   3   49.72    8.69
  -5   7   3   45.89    8.02
   3  -7  -3    0.38    3.48
  -3  -7   3    2.07    3.70
  -3  -7   3    4.68    4.19
   3   7  -3    8.96    4.92
  -3   7   3    4.67    4.03
  -3   7   3    3.34    3.66
   1  -7  -3   58.57    9.76
  -1  -7   3   41.10    7.54
   1  -7  -3   48.21    7.91
  -1   7   3   33.66    7.02
  -1   7   3   35.54    6.89
   1   7  -3   35.93    7.66
  -1  -7  -3   42.69    7.00
   1  -7   3   60.71    9.78
  -1  -7  -3   44.22    8.71
   1   7   3   34.50    7.21
  -1   7  -3   47.66    8.58
   1   7   3   37.84    7.63
  -1   7  -3   31.63    7.50
  -3  -7  -3   22.19    6.75
  -3  -7  -3    8.40    4.62
   3  -7   3   19.00    5.51
  -3   7  -3   17.67    5.58
   3   7   3    2.35    3.92
   3   7   3   12.13    4.71
  -3   7  -3   16.41    5.36
   5  -7   3   11.29    4.77
  -5  -7  -3   15.11    6.36
  -5   7  -3   14.97    5.45
  -5   7  -3    9.12    4.55
   5   7   3   23.44    5.89
   7  -7   3   -4.75    3.19
  -7  -7  -3    7.09    4.06
  -7   7  -3   -1.93    3.76
   7   7   3   -0.25    3.14
  -7   7  -3   -3.96    3.24
 -36   0   4    9.66    4.37
 -36   0   4   10.16    4.64
  36   0  -4    3.86    3.85
  36   0  -4   14.34    5.51
  36   0  -4    9.47    5.57
 -34   0   4    7.01    3.88
  34   0  -4   -2.63    3.29
 -34   0   4    3.40    3.83
  34   0  -4    2.55    3.64
  34   0  -4    6.08    4.25
  32   0  -4   14.55    4.69
  32   0  -4   32.06    6.93
 -32   0   4   15.56    5.39
  32   0  -4   28.52    6.58
 -32   0   4   20.55    5.08
  30   0  -4  378.07   17.80
  30   0  -4  346.12   15.16
  30   0  -4  356.04   16.92
 -30   0   4  339.91   16.61
 -28   0   4  153.38   10.43
  28   0  -4  175.99   11.22
  28   0  -4  177.87   10.21
  28   0  -4  171.08   11.63
  26   0  -4  174.59   11.24
  26   0  -4  150.58   10.06
 -26   0   4  160.72   10.35
  26   0  -4  176.59    9.75
  24   0  -4   30.99    5.46
 -24   0   4   27.77    5.09
  24   0  -4   22.67    3.99
  24   0  -4   19.85    4.19
  22   0  -4   34.89    4.93
  22   0  -4   21.05    4.30
 -22   0   4   23.28    4.75
  22   0  -4   26.27    4.46
  20   0  -4   30.85    4.23
  20   0  -4   34.46    5.03
 -20   0   4   29.81    3.38
  20   0  -4   29.53    4.66
 -20   0   4   42.93    5.70
  18   0  -4   21.63    3.59
 -18   0   4   16.05    3.43
  18   0  -4   20.24    3.60
 -18   0   4   15.02    2.25
  18   0  -4   22.63    4.06
  16   0  -4  126.83    6.42
 -16   0   4  121.90    6.73
  16   0  -4  114.18    6.53
 -16   0   4  117.91    4.93
  16   0  -4  118.48    6.80
  14   0  -4    8.10    2.15
  14   0  -4   11.80    2.37
  14   0  -4   11.58    2.47
 -14   0   4   11.72    1.83
 -14   0   4   14.21    2.83
 -12   0   4   26.88    2.39
  12   0  -4   29.65    3.28
  12   0  -4   26.07    3.21
 -12   0   4   28.80    3.36
  12   0  -4   27.25    3.24
  10   0  -4  656.30   14.79
  10   0  -4  624.28   15.09
  10   0  -4  649.84   11.51
 -10   0   4  641.83   14.92
  10   0  -4  650.96   15.20
 -10   0   4  664.17   12.92
  -8   0   4  568.56   12.68
  -8   0   4  565.13   10.95
   8   0  -4  535.71   10.06
   8   0  -4  553.40   12.43
   8   0  -4  540.31   12.73
   8   0  -4  511.33   12.72
   6   0  -4 1715.71   27.94
   6   0  -4 1562.56   33.30
   6   0  -4 1693.91   29.94
   6   0  -4 1690.66   28.23
   6   0  -4 1734.96   29.55
   6   0  -4 1697.22   29.50
  -6   0   4 1746.80   29.59
   4   0  -4 3273.43   53.97
   4   0  -4 3352.91   53.50
   4   0  -4 3417.33   53.13
   4   0  -4 3241.09   52.93
   2   0  -4 1788.18   29.94
   2   0  -4 1745.36   31.45
   2   0  -4 1765.83   29.98
   2   0  -4 1803.11   29.41
  -2   0   4 1866.76   29.62
   0   0  -4  236.24    6.40
   0   0   4  242.07    5.78
   0   0  -4  252.47    6.31
   0   0   4  254.92    6.98
   0   0   4  259.90    6.53
  -2   0  -4 3917.10   61.99
   2   0   4 3848.39   63.45
   2   0   4 3994.00   64.51
  -2   0  -4 3919.63   63.78
  -2   0  -4 3977.80   63.27
  -4   0  -4 9226.81  148.83
   4   0   4 9407.91  149.32
   4   0   4 9584.79  148.15
  -4   0  -4 9045.10  148.37
  -4   0  -4 9607.92  146.85
   4   0   4 9626.95  145.28
  -4   0  -4 9616.63  147.60
  -6   0  -4  374.36   10.17
   6   0   4  392.43   11.03
   6   0   4  382.23    7.83
  -6   0  -4  378.68    9.16
   6   0   4  370.02    9.94
  -8   0  -4   56.88    4.16
   8   0   4   64.47    2.83
  -8   0  -4   64.58    3.34
   8   0   4   58.84    4.27
  -8   0  -4   56.35    3.83
  10   0   4  121.34    4.38
  10   0   4  100.36    6.08
 -10   0  -4  116.02    4.69
  10   0   4  117.18    5.93
 -10   0  -4  109.48    6.24
 -10   0  -4  113.97    5.69
 -12   0  -4   43.49    4.40
 -12   0  -4   45.66    3.16
  12   0   4   29.93    3.93
  12   0   4   56.27    5.32
 -12   0  -4   39.09    4.66
  12   0   4   47.17    3.02
  12   0   4   47.35    3.24
  14   0   4  185.85    8.60
 -14   0  -4  188.02    8.23
 -14   0  -4  187.50    9.31
 -14   0  -4  205.07    7.00
  14   0   4  175.66    9.01
  14   0   4  176.32    6.64
  14   0   4  197.03    6.94
 -16   0  -4  262.52    8.28
  16   0   4  259.45    8.43
  16   0   4  260.73   11.55
 -16   0  -4  252.91   11.69
 -16   0  -4  264.09   10.35
  16   0   4  272.86    8.85
  16   0   4  255.43   10.69
 -18   0  -4   52.33    5.80
  18   0   4   49.42    4.66
 -18   0  -4   40.32    5.82
  18   0   4   43.24    5.51
  18   0   4   45.86    6.09
 -20   0  -4  289.78   11.80
  20   0   4  284.99   12.60
  20   0   4  292.77   13.78
 -20   0  -4  288.36   13.72
  20   0   4  291.03   10.36
  22   0   4    0.70    2.46
  22   0   4    1.65    2.61
 -22   0  -4   -0.32    1.74
 -22   0  -4    1.80    2.50
 -24   0  -4   76.06    7.76
 -24   0  -4   54.72    8.00
  24   0   4   67.34    8.56
  24   0   4   76.66    8.77
  26   0   4    3.25    3.37
  26   0   4    1.23    2.56
 -26   0  -4    1.49    3.49
  28   0   4    1.83    3.30
 -28   0  -4    6.20    3.86
  28   0   4    0.94    2.88
 -30   0  -4   -1.27    3.10
  30   0   4    1.45    3.38
  30   0   4    1.87    3.10
 -32   0  -4   11.65    5.01
  32   0   4    4.77    4.40
  32   0   4    4.90    3.91
  35  -1  -4    3.26    3.80
 -35  -1   4    0.24    3.53
  35  -1  -4   -0.98    3.93
  35  -1  -4    5.88    4.55
  35   1  -4    4.95    4.20
  35   1  -4    5.02    3.90
 -35   1   4    3.81    4.07
  33  -1  -4   -4.14    2.74
 -33  -1   4   -0.64    3.31
  33  -1  -4   -3.34    2.92
  33  -1  -4   -1.73    3.34
  33   1  -4   -1.39    3.57
 -33   1   4   -0.56    2.64
  33   1  -4    2.65    3.39
  33   1  -4   -1.96    2.93
  31  -1  -4   10.63    3.98
  31  -1  -4   21.87    5.54
  31  -1  -4   29.34    6.23
 -31  -1   4   18.91    5.53
 -31   1   4   16.06    5.12
  31   1  -4   20.65    5.05
  31   1  -4   20.96    6.39
  31   1  -4   34.56    6.82
  29  -1  -4   25.39    5.07
 -29  -1   4   43.76    6.71
  29  -1  -4   37.25    6.48
  29  -1  -4   34.85    6.35
 -29  -1   4   31.60    6.04
  29   1  -4   32.60    7.16
 -29   1   4   35.21    6.60
  29   1  -4   29.87    5.18
  29   1  -4   34.13    6.48
  27  -1  -4   13.94    5.46
  27  -1  -4    8.47    3.51
 -27  -1   4    7.88    2.76
  27  -1  -4   11.68    3.88
 -27  -1   4   11.14    3.66
  27   1  -4   10.45    3.33
 -27   1   4    9.81    3.93
  27   1  -4    4.83    3.11
  27   1  -4    9.08    3.92
 -25  -1   4  110.36    7.71
  25  -1  -4  107.79   10.02
  25  -1  -4  111.56    7.74
 -25  -1   4  116.84   10.28
  25   1  -4  116.48    9.45
 -25   1   4   90.03    9.39
  25   1  -4  109.85    9.71
  25   1  -4  109.34   10.57
  23  -1  -4   47.90    5.76
  23  -1  -4   40.82    5.63
 -23  -1   4   48.27    6.04
 -23  -1   4   49.97    6.46
  23   1  -4   56.39    6.69
 -23   1   4   51.13    5.72
  23   1  -4   59.37    7.07
 -23   1   4   42.87    6.22
  23   1  -4   45.59    5.72
 -21  -1   4   13.41    3.08
 -21  -1   4   13.52    3.12
  21  -1  -4    9.43    2.69
  21  -1  -4   17.17    3.73
  21   1  -4   15.16    3.64
  21   1  -4   10.20    3.22
  21   1  -4   11.44    3.04
 -21   1   4   14.23    3.65
 -21   1   4   10.98    2.97
  19  -1  -4   12.79    2.95
  19  -1  -4   15.66    3.63
 -19  -1   4   10.22    2.66
 -19  -1   4   14.72    3.15
  19  -1  -4   12.16    2.96
 -19   1   4   15.37    3.03
  19   1  -4   11.30    2.96
 -19   1   4   14.69    3.74
  19   1  -4   11.36    2.97
  19   1  -4   13.71    3.06
  17  -1  -4  452.42   14.64
 -17  -1   4  451.01   13.80
  17  -1  -4  456.62   13.95
  17  -1  -4  442.71   13.78
 -17  -1   4  428.35   13.55
 -17   1   4  461.11   15.48
 -17   1   4  441.16   13.35
  17   1  -4  454.39   15.31
  17   1  -4  438.14   13.44
  17   1  -4  456.94   10.59
  17   1  -4  453.20   14.41
  15  -1  -4   91.64    5.81
 -15  -1   4   81.54    5.14
  15  -1  -4   89.99    5.41
 -15  -1   4   89.68    5.29
  15  -1  -4   97.96    5.70
  15   1  -4   88.28    3.93
 -15   1   4   83.67    5.18
  15   1  -4   82.87    5.47
  15   1  -4   80.74    6.00
 -15   1   4   89.83    6.13
  15   1  -4   93.13    5.32
 -13  -1   4  926.60   19.92
  13  -1  -4  944.80   20.32
  13  -1  -4  928.49   20.86
 -13  -1   4  921.59   20.82
  13  -1  -4  905.89   21.11
  13   1  -4  910.37   18.02
  13   1  -4  920.44   20.45
 -13   1   4  916.47   22.18
 -13   1   4  949.90   20.70
 -13   1   4  889.22   16.47
  13   1  -4  897.05   20.89
  13   1  -4  899.22   21.91
  11  -1  -4  303.08    9.70
  11  -1  -4  326.37    9.24
 -11  -1   4  307.65    9.76
 -11  -1   4  319.60    8.97
  11  -1  -4  325.07   10.06
 -11   1   4  315.49   10.70
 -11   1   4  316.60    9.78
  11   1  -4  329.50   10.18
  11   1  -4  325.54    8.42
  11   1  -4  328.80    9.80
 -11   1   4  335.01    7.04
  11   1  -4  316.10   10.59
   9  -1  -4 1489.57   27.35
   9  -1  -4 1483.95   28.63
  -9  -1   4 1524.32   29.12
  -9  -1   4 1555.12   27.11
   9   1  -4 1544.56   27.44
   9   1  -4 1508.28   28.72
  -9   1   4 1537.85   29.00
  -9   1   4 1498.97   30.12
   9   1  -4 1537.62   30.06
   9   1  -4 1516.73   29.01
  -9   1   4 1552.57   26.03
   7  -1  -4  370.10    9.66
  -7  -1   4  383.23    8.01
  -7  -1   4  371.00   10.12
   7  -1  -4  365.00   10.63
   7  -1  -4  377.45    8.56
  -7   1   4  375.94   10.11
   7   1  -4  367.01   10.44
  -7   1   4  372.58   10.77
  -7   1   4  387.38    8.53
   7   1  -4  375.51    9.21
   7   1  -4  362.39    9.87
   7   1  -4  368.66    9.79
  -5  -1   4    0.75    1.02
   5  -1  -4   -0.40    0.66
   5  -1  -4    0.23    0.64
   5  -1  -4    1.54    1.19
   5  -1  -4    1.40    0.85
   5   1  -4    0.36    0.84
   5   1  -4   -0.44    0.53
   5   1  -4   -0.26    1.06
  -5   1   4    0.83    0.73
  -5   1   4    0.69    1.06
   3  -1  -4  135.70    3.89
  -3  -1   4  147.37    5.39
   3  -1  -4  150.55    4.80
   3  -1  -4  139.54    5.70
  -3  -1   4  141.67    5.54
   3  -1  -4  143.25    5.39
   3  -1  -4  140.12    3.90
   3   1  -4  143.05    5.07
   3   1  -4  153.09    4.53
   3   1  -4  147.48    5.51
  -3   1   4  145.72    4.12
  -3   1   4  135.18    4.80
  -1  -1   4 1173.49   19.69
  -1  -1   4 1131.89   22.37
  -1  -1   4 1135.74   21.78
   1  -1  -4 1138.89   22.03
   1  -1  -4 1137.97   21.46
   1  -1  -4 1147.69   22.18
   1  -1  -4 1139.97   22.38
   1  -1  -4 1143.83   19.91
  -1   1   4 1179.85   20.29
  -1   1   4 1180.71   21.74
   1   1  -4 1142.19   21.87
  -1  -1  -4   44.42    1.89
  -1  -1  -4   48.70    3.30
   1  -1   4   45.95    2.94
  -1  -1  -4   44.12    2.92
   1  -1   4   47.93    3.33
   1  -1   4   47.27    5.53
  -1  -1  -4   42.90    3.79
  -1  -1  -4   43.48    2.96
  -1   1  -4   46.89    3.06
   1   1   4   48.35    3.06
   1   1   4   49.47    2.81
  -1   1  -4   49.80    3.18
  -1   1  -4   48.36    2.42
  -1   1  -4   43.97    2.92
  -3  -1  -4  264.94    7.83
   3  -1   4  278.73    8.64
  -3  -1  -4  259.61    8.34
  -3  -1  -4  279.18    7.92
   3  -1   4  269.57    7.61
   3   1   4  279.46    8.02
   3   1   4  276.44    6.01
   3   1   4  262.64    7.86
  -3   1  -4  278.69    7.72
  -3   1  -4  273.69    7.50
  -5  -1  -4  252.24    7.74
   5  -1   4  255.81    8.60
  -5  -1  -4  256.10    8.55
  -5  -1  -4  253.01    7.75
  -5  -1  -4  240.87    5.47
   5  -1   4  255.31    7.45
   5  -1   4  230.19   10.35
  -5   1  -4  246.36    7.25
   5   1   4  239.71    8.05
   5   1   4  251.34    7.80
   5   1   4  250.31    6.39
  -5   1  -4  254.15    8.49
   7  -1   4  872.96   17.96
  -7  -1  -4  884.08   18.62
  -7  -1  -4  875.00   20.07
   7  -1   4  896.86   20.06
   7  -1   4  875.06   19.89
  -7  -1  -4  896.52   18.66
  -7  -1  -4  886.72   15.84
   7   1   4  863.30   19.81
  -7   1  -4  863.95   19.90
  -7   1  -4  881.04   17.79
  -7   1  -4  879.49   19.60
   7   1   4  897.14   17.51
   9  -1   4  190.59    6.75
   9  -1   4  205.53    8.31
   9  -1   4  186.12    7.98
  -9  -1  -4  204.95    7.20
  -9  -1  -4  194.97    5.49
  -9  -1  -4  191.74   11.22
  -9  -1  -4  193.25    8.21
  -9  -1  -4  195.74    7.15
  -9   1  -4  191.89    8.07
   9   1   4  195.64    5.35
  -9   1  -4  190.08    7.99
   9   1   4  197.79    8.31
   9   1   4  194.26    6.71
   9   1   4  198.64    7.14
  -9   1  -4  178.59    6.13
 -11  -1  -4  425.42    9.96
 -11  -1  -4  406.05   13.44
  11  -1   4  421.60   11.41
  11  -1   4  423.21   13.53
 -11  -1  -4  428.85   12.44
  11  -1   4  417.48   13.35
 -11  -1  -4  431.92   13.59
  11   1   4  458.43   14.08
  11   1   4  431.39    9.82
 -11   1  -4  401.47   13.02
 -11   1  -4  430.58   13.62
  11   1   4  436.96   11.81
  11   1   4  415.15   11.63
 -11   1  -4  420.88   10.61
  13  -1   4   98.44    5.24
  13  -1   4  106.95    6.74
 -13  -1  -4  109.28    6.61
 -13  -1  -4  108.76    4.59
 -13  -1  -4  104.31    5.58
 -13  -1  -4  100.74    6.75
  13  -1   4  106.52    6.75
 -13   1  -4   99.85    6.49
  13   1   4  105.39    5.69
  13   1   4  114.43    5.50
  13   1   4  101.33    4.41
  13   1   4  100.98    6.75
 -13   1  -4   95.57    4.57
 -13   1  -4  101.69    6.70
 -15  -1  -4    9.42    3.04
  15  -1   4   10.90    2.94
  15  -1   4    8.17    2.05
 -15  -1  -4   10.02    1.96
 -15  -1  -4    6.55    2.04
  15  -1   4    9.35    2.59
  15   1   4    6.19    2.47
  15   1   4   13.15    2.48
  15   1   4   13.10    2.95
 -15   1  -4    8.65    2.77
 -15   1  -4    4.69    1.50
 -15   1  -4   12.72    3.10
  15   1   4   10.15    1.97
  17  -1   4   23.89    4.33
 -17  -1  -4   23.86    3.14
  17  -1   4   25.85    4.45
 -17  -1  -4   27.53    3.90
  17  -1   4   24.05    3.53
 -17  -1  -4   24.17    4.47
  17   1   4   26.83    4.98
 -17   1  -4   30.45    4.72
  17   1   4   24.12    3.01
  17   1   4   33.87    4.70
 -17   1  -4   25.83    4.77
 -17   1  -4   30.19    3.34
  17   1   4   23.53    3.27
 -19  -1  -4   20.62    3.74
  19  -1   4   22.42    4.50
  19  -1   4   12.34    3.82
  19  -1   4   10.46    2.61
 -19  -1  -4   16.09    4.31
 -19  -1  -4   16.11    3.88
  19   1   4   15.64    3.58
 -19   1  -4   13.27    3.88
 -19   1  -4   15.97    3.88
  19   1   4   11.34    3.33
 -21  -1  -4    6.36    2.55
  21  -1   4    7.59    2.80
  21  -1   4    6.45    2.38
 -21  -1  -4   -1.12    1.93
  21  -1   4    9.29    3.51
 -21   1  -4   11.33    3.41
  21   1   4    3.09    2.88
 -21   1  -4    9.10    3.36
  21   1   4    6.54    2.74
  23  -1   4   -2.06    1.73
  23  -1   4    0.28    2.55
 -23  -1  -4   -1.90    2.42
  23  -1   4   -2.98    2.70
  23   1   4    4.18    3.04
 -23   1  -4    1.86    2.55
  23   1   4    3.03    2.06
 -23   1  -4    3.17    2.97
 -25  -1  -4   19.31    5.26
  25  -1   4   27.01    6.74
  25  -1   4   19.71    4.89
 -25   1  -4   28.16    6.10
  25   1   4   26.45    5.21
 -25   1  -4   21.57    4.80
  25   1   4   19.79    4.80
  27  -1   4   10.28    4.73
  27  -1   4    2.94    3.40
 -27  -1  -4    8.47    4.22
 -27   1  -4    8.84    4.23
  27   1   4   10.36    4.59
  27   1   4    5.23    3.27
 -27   1  -4    6.90    3.62
  29  -1   4   35.13    7.17
  29  -1   4   43.65    7.73
 -29  -1  -4   41.45    7.62
  29   1   4   42.93    7.33
  29   1   4   36.71    7.56
 -29   1  -4   32.93    7.31
  31  -1   4  100.12   11.78
 -31  -1  -4   98.47   12.35
  31  -1   4   81.71   10.95
 -31  -1  -4   84.90   11.59
 -31   1  -4   70.98   10.48
  31   1   4   91.44   11.85
  31   1   4   97.21   10.98
  33  -1   4   15.96    5.94
  33  -1   4   18.50    5.97
 -33  -1  -4   18.70    6.14
 -33  -1  -4    7.31    6.10
  33   1   4   11.35    9.51
  33   1   4   16.65    5.26
 -33   1  -4   11.41    4.95
  34  -2  -4   96.44   10.77
  34  -2  -4   77.32   10.96
 -34   2   4   53.89    9.82
  34   2  -4   78.62   10.44
  34   2  -4   79.05   10.64
  32  -2  -4  246.43   15.77
 -32  -2   4  214.74   14.26
 -32  -2   4  227.26   13.82
  32  -2  -4  276.64   15.87
 -32   2   4  221.05   14.96
  32   2  -4  225.60   14.90
  32   2  -4  231.74   14.16
  32   2  -4  225.15   15.36
  30  -2  -4   13.90    4.93
  30  -2  -4   -0.33    3.34
 -30  -2   4    0.35    2.93
  30   2  -4    3.68    3.99
 -30   2   4   -0.33    3.14
  30   2  -4    3.89    3.28
  30   2  -4    8.74    4.14
  28  -2  -4   18.86    4.89
  28  -2  -4   10.62    6.37
  28  -2  -4   19.59    5.42
 -28  -2   4   20.66    4.67
  28   2  -4   21.26    5.27
  28   2  -4   22.54    6.08
 -28   2   4   17.16    5.17
  28   2  -4   16.07    4.35
  26  -2  -4    6.50    2.80
 -26  -2   4    8.33    2.99
  26  -2  -4   14.67    4.07
  26  -2  -4   10.11    3.84
 -26   2   4    8.92    3.56
  26   2  -4   11.45    4.43
 -26   2   4    7.02    3.54
  26   2  -4   13.52    3.71
  26   2  -4    7.19    3.10
  24  -2  -4  190.34   11.20
  24  -2  -4  155.56    9.38
  24  -2  -4  169.76    9.62
 -24  -2   4  179.93    9.90
 -24   2   4  186.34   11.92
  24   2  -4  169.00    9.96
  24   2  -4  187.72    9.93
 -24   2   4  167.00   10.25
  24   2  -4  182.47   11.62
  22  -2  -4   89.06    8.30
  22  -2  -4   84.09    8.60
  22  -2  -4   84.65    6.29
 -22  -2   4   76.35    7.78
 -22  -2   4   82.67    7.63
 -22   2   4   86.43    8.36
 -22   2   4   72.00    8.26
  22   2  -4   95.69    8.72
  22   2  -4   81.07    7.46
  22   2  -4   93.88    9.58
 -20  -2   4   26.15    4.25
  20  -2  -4   21.35    3.95
  20  -2  -4   22.00    4.53
 -20  -2   4   20.49    3.87
  20  -2  -4   20.07    3.43
  20   2  -4   21.47    3.78
  20   2  -4   31.08    5.51
  20   2  -4   21.88    4.38
 -20   2   4   20.58    4.70
 -20   2   4   21.01    4.19
  18  -2  -4  194.91    9.71
 -18  -2   4  193.19    8.69
  18  -2  -4  188.62    9.25
  18  -2  -4  208.75    8.56
 -18  -2   4  183.98    9.03
  18   2  -4  219.95   11.11
  18   2  -4  187.91    7.72
 -18   2   4  218.54   10.31
  18   2  -4  183.83    9.13
 -18   2   4  197.67   10.76
  18   2  -4  197.64    9.17
  16  -2  -4  126.74    7.38
  16  -2  -4  142.25    7.80
 -16  -2   4  143.36    7.59
 -16  -2   4  134.99    6.75
  16  -2  -4  153.79    6.71
  16   2  -4  141.90    8.41
  16   2  -4  135.02    6.39
 -16   2   4  149.12    5.14
 -16   2   4  140.95    8.66
 -16   2   4  146.44    8.22
  16   2  -4  138.15    7.37
  16   2  -4  142.01    7.49
  14  -2  -4  220.18    7.65
  14  -2  -4  214.84    9.12
 -14  -2   4  214.93    9.16
  14  -2  -4  194.66    8.64
 -14  -2   4  194.80    7.60
  14   2  -4  210.98    8.78
 -14   2   4  209.79    6.56
  14   2  -4  202.83    9.62
 -14   2   4  216.26   10.17
  14   2  -4  210.06    7.97
 -14   2   4  220.02    9.80
  12  -2  -4  148.12    7.14
  12  -2  -4  146.22    5.47
 -12  -2   4  152.34    7.35
 -12  -2   4  148.33    5.92
 -12   2   4  131.99    7.68
  12   2  -4  145.52    7.70
 -12   2   4  151.20    5.52
 -12   2   4  145.43    7.66
  12   2  -4  149.55    6.96
  12   2  -4  144.48    6.52
  10  -2  -4  156.89    7.91
 -10  -2   4  153.72    5.47
  10  -2  -4  153.38    6.99
  10  -2  -4  156.30    6.70
 -10  -2   4  159.28    7.36
  10  -2  -4  152.82    4.96
 -10  -2   4  162.34    7.69
 -10   2   4  161.66    8.09
 -10   2   4  157.63    5.89
 -10   2   4  148.29    7.59
  10   2  -4  161.24    4.43
  10   2  -4  160.68    7.63
  10   2  -4  161.50    6.99
   8  -2  -4 1017.88   23.90
   8  -2  -4 1016.93   22.33
   8  -2  -4 1010.88   21.10
   8  -2  -4 1041.95   17.93
  -8  -2   4 1038.72   23.18
  -8  -2   4 1041.58   19.14
  -8  -2   4 1022.87   22.96
  -8   2   4 1061.57   23.73
   8   2  -4 1037.29   22.13
  -8   2   4 1043.68   24.18
   8   2  -4 1024.44   19.03
   8   2  -4 1034.13   22.97
  -8   2   4 1056.02   21.18
   6  -2  -4   82.68    5.33
   6  -2  -4   71.87    3.63
  -6  -2   4   70.32    4.60
   6  -2  -4   70.17    4.22
  -6  -2   4   72.55    2.89
  -6  -2   4   68.67    4.44
   6   2  -4   78.11    4.71
   6   2  -4   66.44    3.42
  -6   2   4   72.23    4.10
  -6   2   4   80.01    5.20
   6   2  -4   71.88    4.34
   6   2  -4   79.67    4.57
  -4  -2   4  286.63    9.18
   4  -2  -4  297.83   10.14
   4  -2  -4  305.38    7.42
  -4  -2   4  306.85    6.58
   4  -2  -4  303.73   10.16
  -4  -2   4  297.05    9.94
  -4   2   4  301.80    9.25
   4   2  -4  298.46    9.65
   4   2  -4  296.96    9.24
   4   2  -4  310.41    8.66
  -4   2   4  310.44   10.33
   2  -2  -4  301.14   10.03
  -2  -2   4  299.00    9.96
   2  -2  -4  306.86   10.31
  -2  -2   4  305.94    8.81
   2  -2  -4  302.92    6.43
   2  -2  -4  300.68    8.90
   2   2  -4  297.86    9.07
   2   2  -4  307.70    7.02
  -2   2   4  299.01    9.39
  -2   2   4  309.79   10.16
   2   2  -4  304.44    9.14
  -2   2   4  289.00    6.83
   0  -2  -4  384.01   11.22
   0  -2   4  370.77    9.69
   0  -2  -4  357.36   11.51
   0  -2  -4  365.14    9.65
   0  -2   4  357.43   11.07
   0  -2   4  375.93   11.40
   0  -2  -4  377.10   11.31
   0   2   4  392.08   11.40
   0   2   4  374.45    8.48
   0   2  -4  387.26   10.28
   0   2  -4  378.84    8.91
   0   2   4  351.81   10.72
   0   2  -4  380.93   11.00
  -2  -2  -4   37.66    4.03
   2  -2   4   44.00    4.17
   2  -2   4   37.89    3.59
   2  -2   4   31.58    3.60
  -2  -2  -4   39.92    4.13
  -2  -2  -4   39.89    2.80
   2  -2   4   42.11    2.78
  -2  -2  -4   46.09    4.17
   2   2   4   42.37    4.04
  -2   2  -4   38.14    3.82
  -2   2  -4   37.38    3.81
  -2   2  -4   37.61    3.43
  -2   2  -4   43.70    2.99
   2   2   4   44.38    2.84
  -4  -2  -4   90.62    5.84
  -4  -2  -4   98.88    4.27
  -4  -2  -4  102.80    5.33
   4  -2   4  100.89    5.53
  -4  -2  -4   96.31    5.64
   4  -2   4   98.55    5.62
   4  -2   4   95.69    5.05
  -4   2  -4   98.54    5.18
  -4   2  -4  105.97    5.94
  -4   2  -4  105.65    5.08
   4   2   4  103.39    4.90
   4   2   4  100.43    5.46
   6  -2   4  767.96   19.43
  -6  -2  -4  790.38   18.27
  -6  -2  -4  804.84   19.54
   6  -2   4  800.30   18.73
   6  -2   4  797.35   18.35
  -6  -2  -4  780.01   20.14
  -6  -2  -4  773.55   16.32
  -6   2  -4  780.43   18.43
   6   2   4  768.38   18.68
   6   2   4  789.54   14.60
  -6   2  -4  805.65   20.02
  -6   2  -4  791.21   18.03
   6   2   4  799.78   18.42
   8  -2   4   50.71    4.63
   8  -2   4   48.83    4.57
  -8  -2  -4   46.81    4.57
   8  -2   4   64.05    5.90
  -8  -2  -4   62.90    6.19
  -8  -2  -4   48.82    3.25
  -8  -2  -4   64.55    5.95
  -8   2  -4   51.00    5.03
   8   2   4   56.00    2.96
   8   2   4   56.35    5.22
   8   2   4   53.87    5.15
 -10  -2  -4  285.36    8.48
 -10  -2  -4  275.71   11.45
 -10  -2  -4  271.54   11.02
 -10  -2  -4  290.14    9.71
  10  -2   4  295.74   10.35
  10  -2   4  292.50   10.52
  10  -2   4  281.70   11.23
 -10   2  -4  281.63   11.03
  10   2   4  280.35   10.77
  10   2   4  289.57    8.28
 -10   2  -4  285.41    9.33
 -10   2  -4  285.64   11.56
 -12  -2  -4  183.65    9.39
 -12  -2  -4  176.86    8.88
 -12  -2  -4  174.56    7.43
 -12  -2  -4  171.99    6.53
  12  -2   4  182.32    9.12
  12  -2   4  175.11    8.42
  12  -2   4  180.09    8.08
 -12   2  -4  170.19    6.97
  12   2   4  182.00    8.36
 -12   2  -4  170.51    8.74
  12   2   4  173.94    6.71
 -12   2  -4  193.65    9.62
  12   2   4  179.33    8.92
 -14  -2  -4   -0.65    1.46
 -14  -2  -4    1.61    1.70
  14  -2   4    1.17    1.48
  14  -2   4   -1.36    1.63
 -14  -2  -4   -0.14    1.11
 -14  -2  -4    1.64    1.02
  14  -2   4    5.24    1.90
  14   2   4    1.82    1.16
 -14   2  -4   -0.03    1.70
 -14   2  -4    1.48    1.29
 -14   2  -4    0.35    1.71
  14   2   4   -0.57    1.15
  14   2   4   -1.41    1.72
 -16  -2  -4    1.34    1.38
  16  -2   4    0.47    1.77
 -16  -2  -4   -1.45    1.84
 -16  -2  -4    0.22    1.42
 -16  -2  -4    2.47    2.10
  16  -2   4   -3.17    1.77
  16   2   4   -0.53    1.70
  16   2   4    0.63    1.43
 -16   2  -4    4.92    2.32
  16   2   4    1.49    1.74
 -16   2  -4    1.54    2.09
 -16   2  -4    1.90    1.26
 -18  -2  -4   34.78    5.96
 -18  -2  -4   32.90    5.50
  18  -2   4   29.61    5.41
  18  -2   4   29.72    4.52
 -18  -2  -4   24.82    3.67
 -18   2  -4   26.29    5.07
  18   2   4   29.62    4.14
  18   2   4   20.01    4.20
  18   2   4   32.71    4.50
 -18   2  -4   19.14    4.42
  20  -2   4    6.95    2.90
 -20  -2  -4   12.59    4.12
 -20  -2  -4   11.51    3.85
  20  -2   4    9.36    3.30
  20   2   4    9.95    2.68
  20   2   4    5.72    3.28
 -20   2  -4    4.93    3.14
 -20   2  -4    7.82    3.34
  22  -2   4    5.29    2.44
  22  -2   4    2.48    2.77
 -22  -2  -4    5.83    3.43
 -22  -2  -4    6.53    3.19
 -22   2  -4    9.84    3.44
  22   2   4    7.77    2.82
  22   2   4    5.88    3.41
 -22   2  -4    7.26    3.39
 -24  -2  -4   28.59    6.17
 -24  -2  -4   17.35    5.13
  24  -2   4   16.13    4.08
  24  -2   4   15.28    4.53
 -24   2  -4   20.37    5.51
 -24   2  -4   17.28    4.96
  24   2   4   23.64    4.62
 -26  -2  -4   34.62    6.97
  26  -2   4   35.86    7.15
 -26  -2  -4   28.21    6.57
  26  -2   4   28.03    5.03
  26  -2   4   28.93    6.34
 -26   2  -4   33.05    6.49
 -26   2  -4   36.52    7.00
  26   2   4   35.91    6.57
  26   2   4   26.58    6.37
 -28  -2  -4    8.02    4.38
 -28  -2  -4   10.76    4.73
  28  -2   4   11.66    4.47
 -28   2  -4   12.98    5.01
  28   2   4    9.04    4.80
 -28   2  -4   17.48    5.62
  30  -2   4   -4.16    3.00
  30  -2   4   -0.82    4.85
 -30  -2  -4   -8.18    3.36
 -30  -2  -4    3.22    3.71
  30   2   4   -7.28    3.07
 -30   2  -4   -0.51    3.35
  32  -2   4    3.42    5.40
  32  -2   4    7.27    4.95
 -32  -2  -4   -4.20    3.52
  32   2   4   -0.58    3.49
  33  -3  -4    3.31    4.10
  33  -3  -4   11.78    4.69
 -33  -3   4    3.20    6.53
  33   3  -4   11.71    9.79
  33   3  -4    1.78    4.31
 -33   3   4    5.91    4.52
  31  -3  -4    2.33    3.26
 -31  -3   4   -0.84    3.62
  31  -3  -4    2.09    3.96
 -31   3   4   -1.00    4.14
  31   3  -4    4.76    3.38
  31   3  -4    1.48    3.93
  29  -3  -4   31.56    6.22
 -29  -3   4   30.54    7.06
 -29  -3   4   23.27    5.23
  29  -3  -4   17.57    4.49
  29   3  -4   23.40    6.24
 -29   3   4   24.47    5.53
 -29   3   4   21.55    5.29
  29   3  -4   27.11    5.89
  27  -3  -4  213.15   13.24
 -27  -3   4  203.46   13.67
  27  -3  -4  197.12   12.36
 -27   3   4  179.58   12.92
 -27   3   4  206.95   13.02
  27   3  -4  196.75   13.19
  27   3  -4  197.96   11.64
 -25  -3   4   11.77    4.51
  25  -3  -4   16.51    4.87
  25  -3  -4   17.23    4.54
  25   3  -4   20.76    4.56
 -25   3   4   15.56    5.18
  25   3  -4   21.53    5.28
 -25   3   4   16.98    4.61
  23  -3  -4   27.67    5.20
 -23  -3   4   18.58    5.20
  23  -3  -4   16.34    4.32
  23   3  -4   27.09    4.65
 -23   3   4   37.71    6.51
 -23   3   4   18.69    5.06
  23   3  -4   22.42    5.43
  21  -3  -4   24.66    5.09
 -21  -3   4    8.75    3.60
  21  -3  -4    6.76    2.81
 -21  -3   4   12.51    4.34
 -21   3   4   18.75    4.79
  21   3  -4   10.05    3.43
  21   3  -4   11.20    3.61
 -21   3   4    7.63    3.41
  19  -3  -4   51.48    6.26
 -19  -3   4   52.92    6.41
 -19  -3   4   56.17    7.57
  19  -3  -4   38.69    5.80
 -19  -3   4   51.09    5.71
  19   3  -4   52.71    7.01
 -19   3   4   51.25    6.87
 -19   3   4   55.43    7.20
  19   3  -4   48.93    5.55
  19   3  -4   53.21    6.02
 -17  -3   4   84.77    5.91
 -17  -3   4   96.29    9.65
  17  -3  -4   94.85    8.50
  17  -3  -4   97.42    6.89
 -17  -3   4   88.35    8.10
  17   3  -4   98.75    8.95
  17   3  -4   91.31    6.43
 -17   3   4  104.15   10.06
 -17   3   4  113.62    9.98
  17   3  -4   88.60    6.19
 -15  -3   4    0.68    1.82
 -15  -3   4    0.48    1.50
  15  -3  -4   -2.91    1.52
 -15  -3   4    2.03    1.61
 -15   3   4    1.21    2.06
  15   3  -4   -0.41    1.72
 -15   3   4    1.47    2.27
  15   3  -4    2.08    1.48
  15   3  -4    1.81    1.71
 -15   3   4    2.33    1.49
 -13  -3   4   16.55    3.51
  13  -3  -4   17.95    3.65
 -13  -3   4   25.55    4.31
 -13  -3   4   20.12    2.92
  13  -3  -4   16.71    3.27
 -13   3   4   23.71    3.37
  13   3  -4   21.77    3.53
 -13   3   4   15.26    3.58
  13   3  -4   24.58    4.36
 -13   3   4   21.46    4.21
 -11  -3   4   -0.11    1.41
  11  -3  -4   -0.26    1.51
  11  -3  -4    0.62    1.28
 -11  -3   4    1.05    1.55
  11  -3  -4   -1.80    1.09
 -11  -3   4    0.50    1.11
  11   3  -4    1.27    1.55
  11   3  -4    0.87    1.39
  11   3  -4   -0.39    1.01
 -11   3   4    0.72    1.63
  11   3  -4   -1.13    1.30
 -11   3   4   -0.94    0.99
 -11   3   4    0.01    1.66
  -9  -3   4  366.90    9.90
   9  -3  -4  357.48   11.11
  -9  -3   4  381.14   13.26
   9  -3  -4  381.95   13.95
   9  -3  -4  379.37   12.85
  -9  -3   4  343.79   12.14
  -9  -3   4  374.54   13.44
   9   3  -4  365.02   12.56
  -9   3   4  359.49   13.69
  -9   3   4  346.91   13.50
  -9   3   4  372.60   11.93
   9   3  -4  371.38   10.46
   9   3  -4  381.15   12.85
  -7  -3   4    4.40    1.42
   7  -3  -4    7.59    2.74
  -7  -3   4    8.33    2.17
   7  -3  -4    7.02    1.65
   7  -3  -4    5.11    1.94
  -7  -3   4    7.83    2.32
  -7  -3   4    8.43    2.54
   7   3  -4    8.78    2.27
   7   3  -4    6.71    1.65
  -7   3   4    7.35    2.23
   7   3  -4    6.92    2.20
  -7   3   4    9.82    2.76
  -7   3   4   11.59    3.12
   5  -3  -4    6.10    2.16
   5  -3  -4    4.14    1.35
  -5  -3   4    5.34    1.92
  -5  -3   4    2.37    1.75
  -5  -3   4    2.45    1.81
   5  -3  -4    2.24    1.71
   5  -3  -4    0.36    1.74
  -5  -3   4    4.05    1.21
   5   3  -4    2.97    1.64
  -5   3   4    3.98    1.69
  -5   3   4    2.01    1.49
   5   3  -4    4.53    1.80
   5   3  -4    1.34    1.67
  -3  -3   4  324.35   12.10
  -3  -3   4  333.41   11.54
   3  -3  -4  344.82   12.34
   3  -3  -4  349.63   12.86
   3  -3  -4  331.61   11.82
   3  -3  -4  332.22    8.41
  -3  -3   4  334.42   11.50
  -3  -3   4  337.27    9.02
   3   3  -4  345.20   11.25
   3   3  -4  331.28    9.16
  -3   3   4  357.35   11.95
   3   3  -4  342.02   10.68
  -3   3   4  342.67   12.54
   3   3  -4  340.98   11.92
  -1  -3   4  138.78    6.78
   1  -3  -4  137.81    4.27
   1  -3  -4  128.26    7.65
  -1  -3   4  140.01    7.64
   1  -3  -4  135.73    7.56
   1   3  -4  141.20    7.39
   1   3  -4  131.34    5.48
  -1   3   4  143.09    7.36
  -1   3   4  121.63    7.20
   1   3  -4  137.72    6.35
  -1   3   4  145.96    4.28
   1  -3   4  240.12    8.63
  -1  -3  -4  217.59   10.15
  -1  -3  -4  233.54    9.81
   1  -3   4  242.38    8.91
  -1  -3  -4  238.56    5.41
   1  -3   4  235.63   10.05
  -1  -3  -4  234.62    8.69
  -1   3  -4  244.76    8.26
  -1   3  -4  234.04    9.79
   1   3   4  225.43    9.67
   1   3   4  228.31    6.82
  -1   3  -4  228.19    7.91
  -1   3  -4  226.85    9.51
   1   3   4  216.31    9.48
   3  -3   4    4.56    1.77
   3  -3   4    3.40    1.92
  -3  -3  -4    6.85    2.27
  -3  -3  -4   11.37    2.90
  -3  -3  -4    6.95    1.84
   3  -3   4    1.98    1.15
  -3   3  -4    3.76    1.53
  -3   3  -4    1.70    1.72
   3   3   4    6.73    1.99
   3   3   4    3.07    1.55
  -3   3  -4    0.71    1.75
   3   3   4    5.05    1.45
  -5  -3  -4    7.75    2.97
   5  -3   4   10.75    2.65
   5  -3   4    9.23    2.77
   5  -3   4    9.31    2.02
  -5  -3  -4   13.78    2.65
  -5  -3  -4   13.73    1.73
  -5  -3  -4    8.35    2.61
  -5  -3  -4    9.97    2.47
  -5   3  -4    9.60    2.44
   5   3   4   15.43    2.62
  -5   3  -4    6.21    2.06
  -5   3  -4   10.68    2.90
   5   3   4   17.31    3.39
  -7  -3  -4   75.85    4.72
   7  -3   4   80.42    5.04
  -7  -3  -4   83.47    7.88
   7  -3   4   74.32    6.71
  -7  -3  -4   84.40    7.33
   7  -3   4   64.40    6.15
  -7  -3  -4   73.46    5.24
  -7   3  -4   84.61    7.82
  -7   3  -4   82.88    5.58
   7   3   4   73.12    5.37
   7   3   4   82.08    5.76
   7   3   4   76.13    5.08
  -7   3  -4   84.55    5.62
   9  -3   4    4.22    2.11
  -9  -3  -4    2.78    1.68
  -9  -3  -4    2.30    1.43
   9  -3   4    3.11    1.95
   9  -3   4    3.18    1.84
  -9  -3  -4    5.66    2.61
  -9  -3  -4    1.04    1.45
  -9   3  -4    1.83    1.54
  -9   3  -4    1.94    2.08
   9   3   4    2.36    1.66
   9   3   4    3.93    1.69
  -9   3  -4    3.20    1.68
  11  -3   4   19.01    3.89
 -11  -3  -4   17.13    2.99
  11  -3   4   14.01    3.37
 -11  -3  -4   20.96    4.02
 -11  -3  -4   16.91    3.13
 -11  -3  -4   22.28    4.41
  11  -3   4   13.48    2.88
 -11   3  -4   17.01    3.32
  11   3   4   14.63    3.33
  11   3   4   11.61    3.06
 -11   3  -4   15.15    3.90
  13  -3   4   42.45    5.15
 -13  -3  -4   39.18    5.95
  13  -3   4   40.13    5.45
  13  -3   4   44.78    5.86
 -13  -3  -4   49.51    5.34
 -13  -3  -4   45.31    4.61
 -13  -3  -4   44.06    5.82
 -13   3  -4   52.17    6.61
 -13   3  -4   47.28    6.37
  13   3   4   43.41    5.59
 -13   3  -4   52.31    5.50
  15  -3   4    1.05    1.72
  15  -3   4    3.59    2.42
  15  -3   4    0.04    2.05
 -15  -3  -4    3.95    2.72
 -15  -3  -4    1.37    2.47
 -15  -3  -4   -0.11    1.42
 -15   3  -4   -0.96    1.54
 -15   3  -4    0.48    1.74
  15   3   4    0.68    1.97
 -15   3  -4   -2.02    1.83
  17  -3   4  113.77    7.97
 -17  -3  -4  129.68   11.76
  17  -3   4  134.22    8.31
 -17  -3  -4  128.03    8.99
  17  -3   4  113.16   10.17
  17   3   4  111.53    7.50
  17   3   4  123.78    8.90
 -17   3  -4  138.80    9.58
 -17   3  -4  147.07   12.59
  19  -3   4    9.87    3.81
 -19  -3  -4    4.79    2.93
  19  -3   4   16.73    4.25
 -19  -3  -4   15.22    4.73
  19  -3   4   14.63    3.51
 -19   3  -4    9.77    4.15
  19   3   4   22.84    4.44
  19   3   4   11.36    3.80
 -19   3  -4   16.75    4.62
 -21  -3  -4    1.01    2.40
 -21  -3  -4    2.33    2.92
  21  -3   4   -0.49    2.63
  21  -3   4    3.79    3.07
  21  -3   4    3.22    3.19
 -21   3  -4    1.72    2.97
 -21   3  -4    2.03    2.50
  21   3   4    5.74    3.31
 -23  -3  -4   12.42    4.48
 -23  -3  -4   18.97    5.43
  23  -3   4   18.32    4.92
  23  -3   4   24.21    5.19
 -23   3  -4   21.23    5.63
 -23   3  -4   16.71    5.33
  23   3   4   19.35    5.84
 -25  -3  -4    8.54    4.14
  25  -3   4    4.26    3.33
  25  -3   4    5.86    2.98
 -25  -3  -4   -2.59    3.59
 -25   3  -4    2.85    3.85
 -25   3  -4    2.70    3.79
  25   3   4    1.52    3.88
  27  -3   4   12.23    5.13
 -27  -3  -4    4.32    4.32
  27  -3   4   16.11    5.01
 -27  -3  -4   10.49    4.81
 -27   3  -4    6.43    4.30
 -27   3  -4    2.14    3.76
  27   3   4    6.89    3.81
 -29  -3  -4    3.50    3.81
  29  -3   4    2.34    5.56
 -29  -3  -4   11.47    4.85
  29  -3   4    5.17    3.95
 -29   3  -4    6.04    4.39
  29   3   4   -0.63    3.87
 -29   3  -4    3.60    4.19
 -30  -4   4   15.23    5.68
  30  -4  -4    7.38    4.24
  30  -4  -4   10.76    5.23
 -30   4   4    8.10    4.75
  30   4  -4    2.77    4.39
 -28  -4   4    4.36    3.99
  28  -4  -4    2.79    4.08
  28  -4  -4    4.01    4.54
 -28   4   4    2.78    4.67
  28   4  -4    2.46    3.41
 -28   4   4    0.20    2.98
 -26  -4   4   14.66    4.68
  26  -4  -4   11.07    4.34
 -26  -4   4    9.41    6.33
  26  -4  -4    9.45    4.34
 -26   4   4    9.62    4.10
 -26   4   4   17.09    5.43
  26   4  -4    9.85    4.10
  24  -4  -4    3.81    3.46
  24  -4  -4    4.42    3.21
 -24  -4   4    3.14    3.58
 -24   4   4    2.46    3.12
 -24   4   4    4.44    3.46
  24   4  -4   -1.92    2.50
  22  -4  -4    2.25    2.82
  22  -4  -4   -3.63    2.34
 -22  -4   4    0.64    2.56
 -22   4   4   -0.54    2.92
  22   4  -4    2.74    3.34
 -22   4   4    0.20    3.05
  20  -4  -4  246.43   13.33
 -20  -4   4  259.06   13.21
 -20  -4   4  252.18   14.46
  20   4  -4  241.20   11.87
  20   4  -4  245.37   13.62
 -20   4   4  268.44   14.99
  20   4  -4  255.38   13.61
 -20   4   4  252.49   14.43
 -18  -4   4   42.71    6.54
 -18  -4   4   31.64    6.28
  18  -4  -4   36.24    5.85
 -18   4   4   36.83    6.41
  18   4  -4   51.00    6.01
  18   4  -4   42.38    8.35
  18   4  -4   33.88    5.67
 -18   4   4   29.30    6.23
 -16  -4   4   15.77    4.29
  16  -4  -4    7.63    3.33
  16  -4  -4   10.41    2.99
 -16  -4   4   15.93    3.63
  16   4  -4    7.95    3.11
  16   4  -4   10.81    3.17
  16   4  -4   13.89    4.54
 -16   4   4   10.00    3.86
 -16   4   4    9.98    4.16
  14  -4  -4   53.84    5.95
 -14  -4   4   44.14    6.38
  14  -4  -4   49.90    6.43
 -14  -4   4   58.10    7.44
 -14  -4   4   58.87    6.66
 -14   4   4   55.12    7.49
 -14   4   4   58.64    7.44
  14   4  -4   56.09    6.78
  14   4  -4   54.00    6.80
 -14   4   4   62.44    6.50
 -12  -4   4  141.53    9.00
 -12  -4   4  128.72    9.00
  12  -4  -4  113.16    6.88
  12  -4  -4  134.65    8.67
 -12  -4   4  123.17    7.72
 -12   4   4  129.66    9.26
 -12   4   4  121.78    9.07
 -12   4   4  122.59    7.66
  12   4  -4  129.22    8.42
  12   4  -4  124.28    8.27
  10  -4  -4    1.05    1.56
 -10  -4   4    1.59    1.82
  10  -4  -4    0.68    2.00
  10  -4  -4   -0.34    1.93
 -10  -4   4    1.49    1.65
 -10  -4   4    2.14    1.94
 -10   4   4    1.92    2.17
  10   4  -4    0.89    1.84
 -10   4   4    1.96    2.67
 -10   4   4    1.59    1.73
  10   4  -4    0.54    1.75
  -8  -4   4   25.09    4.43
  -8  -4   4   26.92    4.69
   8  -4  -4   38.79    6.03
   8  -4  -4   27.06    3.69
   8  -4  -4   32.93    4.81
  -8  -4   4   33.32    4.78
   8   4  -4   29.03    3.90
   8   4  -4   26.34    4.25
  -8   4   4   31.63    4.66
  -8   4   4   27.87    5.19
   8   4  -4   36.91    5.63
  -8   4   4   29.18    5.22
   6  -4  -4  193.65   10.30
  -6  -4   4  187.11    9.99
   6  -4  -4  196.98    9.47
  -6  -4   4  191.55   10.11
   6  -4  -4  194.06   10.29
  -6  -4   4  192.34    9.24
  -6   4   4  199.42   10.61
   6   4  -4  176.95    8.68
   6   4  -4  187.39    8.86
  -6   4   4  185.73   10.49
  -6   4   4  189.89    9.58
   6   4  -4  174.44    9.70
   4  -4  -4    2.53    1.73
   4  -4  -4    0.03    1.69
   4  -4  -4    4.40    2.38
  -4  -4   4    1.36    2.01
  -4  -4   4    3.48    1.74
  -4  -4   4   -0.33    1.51
  -4   4   4    3.60    2.24
   4   4  -4    1.88    1.57
  -4   4   4   -0.11    1.82
   4   4  -4    1.21    1.86
   4   4  -4    4.28    1.81
   2  -4  -4   10.41    3.32
   2  -4  -4    6.83    3.44
  -2  -4   4    7.84    2.03
  -2  -4   4    5.50    2.53
  -2  -4   4    8.13    2.70
   2  -4  -4    5.82    2.32
  -2  -4   4    6.74    2.72
  -2   4   4    5.61    2.38
   2   4  -4   10.48    3.03
   2   4  -4   15.09    2.82
   2   4  -4    3.50    1.86
  -2   4   4    9.34    2.70
   2   4  -4    6.97    2.20
   0  -4   4   46.46    5.37
   0  -4  -4   48.08    5.84
   0  -4   4   37.51    4.99
   0  -4  -4   45.02    6.26
   0  -4   4   35.05    5.16
   0  -4   4   44.03    4.73
   0   4   4   44.58    5.81
   0   4   4   41.91    5.72
   0   4  -4   50.87    4.92
   0   4  -4   46.17    4.60
   0   4  -4   45.03    6.04
  -2  -4  -4   72.14    6.66
   2  -4   4   71.46    6.61
   2  -4   4   77.15    5.08
   2  -4   4   63.19    6.78
  -2  -4  -4   76.55    8.16
  -2  -4  -4   87.93    7.84
   2  -4   4   84.23    7.41
   2   4   4   84.57    7.83
  -2   4  -4   62.09    6.85
  -2   4  -4   68.11    6.78
   2   4   4   68.30    7.11
  -2   4  -4   74.55    5.21
   4  -4   4    8.80    2.89
  -4  -4  -4    5.42    2.90
   4  -4   4    5.76    2.95
  -4  -4  -4    4.04    2.54
  -4  -4  -4    5.52    2.18
  -4   4  -4    7.12    2.58
  -4   4  -4    4.25    2.04
   4   4   4    6.57    2.53
  -4   4  -4    1.96    2.05
  -6  -4  -4    8.36    3.36
  -6  -4  -4    4.98    2.08
   6  -4   4    1.97    2.03
  -6  -4  -4    3.65    2.42
   6   4   4    5.53    2.51
  -6   4  -4    1.81    2.13
   6   4   4    4.50    2.23
  -6   4  -4    4.32    1.92
  -6   4  -4    6.95    3.08
   6   4   4    4.09    2.08
  -8  -4  -4    4.94    2.79
   8  -4   4    4.50    2.57
  -8  -4  -4    5.26    2.01
   8  -4   4   -1.00    1.75
  -8  -4  -4    0.00    1.64
   8   4   4    1.20    2.48
   8   4   4    3.82    2.19
  -8   4  -4    0.87    2.08
  -8   4  -4    5.24    2.29
   8   4   4    2.44    1.92
  -8   4  -4   -0.36    2.13
  10  -4   4  513.19   17.88
  10  -4   4  512.05   17.99
 -10  -4  -4  511.26   17.86
 -10  -4  -4  455.78   15.01
 -10  -4  -4  491.02   19.58
 -10   4  -4  500.03   16.66
 -10   4  -4  511.00   19.28
  10   4   4  500.96   16.65
  10   4   4  495.93   17.80
  10   4   4  496.32   16.17
 -10   4  -4  486.35   17.04
  12  -4   4  138.67    9.34
 -12  -4  -4  132.20    8.91
 -12  -4  -4  138.19   12.22
  12  -4   4  128.62    9.04
 -12   4  -4  141.89    8.34
  12   4   4  144.13    8.73
  12   4   4  137.73    8.90
 -12   4  -4  135.72    9.08
 -12   4  -4  137.72   10.01
  12   4   4  130.07    8.07
 -14  -4  -4   -3.01    1.93
  14  -4   4    2.60    2.66
  14  -4   4    3.35    2.56
 -14  -4  -4    0.23    2.39
  14   4   4    1.76    1.90
 -14   4  -4   -1.53    1.87
 -14   4  -4    1.45    2.62
  14   4   4    1.73    2.35
  16  -4   4   49.28    7.34
  16  -4   4   54.29    7.25
 -16  -4  -4   41.54    6.33
 -16  -4  -4   45.17    7.54
  16   4   4   42.44    6.24
 -16   4  -4   50.11    7.96
 -16   4  -4   39.76    6.38
  16   4   4   40.17    6.03
  18  -4   4  222.67   13.16
  18  -4   4  218.13   12.57
 -18  -4  -4  259.94   15.21
 -18  -4  -4  230.21   12.90
  18   4   4  222.77   12.60
 -18   4  -4  205.72   12.69
 -18   4  -4  225.54   14.02
  20  -4   4    2.69    3.19
  20  -4   4   -2.39    2.95
 -20  -4  -4   -2.07    2.44
 -20  -4  -4    5.45    3.46
 -20   4  -4    2.72    2.83
  20   4   4    4.24    3.44
 -20   4  -4    2.45    3.17
  20   4   4    4.01    2.38
 -22  -4  -4  103.71   12.29
  22  -4   4  124.11   12.53
  22  -4   4  114.20   11.08
 -22  -4  -4  110.75   11.66
 -22   4  -4  110.19   11.83
  22   4   4  105.66   11.92
 -22   4  -4  124.30   13.29
  24  -4   4   -1.25    2.95
 -24  -4  -4    3.89    4.26
 -24  -4  -4    2.90    3.51
  24  -4   4    0.38    3.07
 -24   4  -4   -2.59    2.96
 -24   4  -4    0.63    3.92
  24   4   4   -1.08    2.80
 -26  -4  -4   30.99    6.89
 -26  -4  -4   41.53    8.35
  26  -4   4   44.24    7.92
  26  -4   4   41.34    8.23
  26   4   4   27.18    6.34
 -26   4  -4   32.37    7.05
 -26   4  -4   25.87    7.22
  25  -5  -4    1.92    4.03
  25  -5  -4    2.36    3.88
 -25  -5   4    1.91    4.27
  25   5  -4   -1.63    3.57
 -25   5   4    3.69    3.91
 -25   5   4   -0.52    3.72
  23  -5  -4    2.56    3.34
 -23  -5   4    4.11    3.32
 -23  -5   4    2.33    3.96
 -23   5   4    3.70    3.53
  23   5  -4    4.54    4.01
 -23   5   4   -0.80    3.83
  21  -5  -4   -1.15    2.63
 -21  -5   4    3.36    3.59
  21  -5  -4    1.83    3.77
 -21   5   4   -3.15    2.90
  21   5  -4    1.27    2.99
 -21   5   4   -0.66    3.28
  21   5  -4   -2.37    1.99
 -19  -5   4   52.52    8.45
 -19  -5   4   45.74    7.28
  19  -5  -4   44.41    7.41
  19   5  -4   42.92    7.10
  19   5  -4   48.64    7.44
 -19   5   4   52.18    8.51
 -19   5   4   48.33    8.41
 -17  -5   4   41.78    7.36
 -17  -5   4   31.81    6.16
  17  -5  -4   37.37    6.29
  17   5  -4   29.49    5.67
 -17   5   4   29.96    6.95
 -17   5   4   44.04    7.80
  17   5  -4   36.53    6.60
 -15  -5   4   80.40   10.04
 -15  -5   4   82.64    9.72
  15  -5  -4   75.10    8.96
  15   5  -4   72.28    8.11
 -15   5   4   81.06    9.58
 -15   5   4   71.97    9.35
  15   5  -4   78.65    9.11
  13  -5  -4    8.83    3.70
 -13  -5   4    6.24    2.65
 -13  -5   4    6.23    3.58
  13   5  -4    7.32    3.36
  13   5  -4    5.78    3.49
 -13   5   4    2.32    3.80
 -13   5   4    3.47    3.13
 -13   5   4    5.71    2.63
  11  -5  -4   10.46    3.50
 -11  -5   4    5.48    3.69
 -11  -5   4    5.05    3.07
 -11   5   4    5.64    2.77
 -11   5   4    5.23    3.01
  11   5  -4    3.70    3.24
  11   5  -4    5.53    3.30
 -11   5   4    2.37    3.01
  -9  -5   4  292.16   14.83
   9  -5  -4  334.03   14.73
  -9  -5   4  304.33   14.77
   9  -5  -4  268.20   14.11
   9   5  -4  298.80   14.66
  -9   5   4  309.39   15.79
  -9   5   4  318.69   15.39
  -9   5   4  307.16   13.88
   7  -5  -4   63.48    8.17
  -7  -5   4   63.81    7.92
   7  -5  -4   49.25    6.58
  -7  -5   4   49.19    7.52
  -7   5   4   53.53    7.09
   7   5  -4   63.24    8.24
   7   5  -4   38.59    5.42
  -7   5   4   59.84    8.10
  -7   5   4   44.92    6.93
  -5  -5   4    3.12    2.62
   5  -5  -4    3.00    2.29
  -5  -5   4    3.42    2.46
   5  -5  -4   -0.16    2.06
   5  -5  -4    2.04    2.37
  -5   5   4    3.72    2.56
  -5   5   4    2.63    2.30
  -5   5   4   12.34    3.71
   5   5  -4   -0.34    2.05
   5   5  -4    2.10    2.11
  -3  -5   4    4.70    2.85
  -3  -5   4    1.11    2.08
   3  -5  -4    7.53    3.37
  -3  -5   4    2.84    2.13
   3  -5  -4    7.84    3.18
   3  -5  -4    2.57    2.23
  -3   5   4    3.52    2.95
   3   5  -4    0.74    2.30
   3   5  -4    4.55    2.99
  -3   5   4    7.77    2.96
  -1  -5   4   19.28    3.89
  -1  -5   4   12.61    3.64
   1  -5  -4    6.42    2.91
   1  -5  -4    9.82    4.06
   1  -5  -4   11.23    3.38
  -1  -5   4   22.61    5.09
  -1   5   4    8.57    3.23
  -1   5   4    6.50    2.85
   1   5  -4   11.64    3.45
   1  -5   4   -0.26    2.14
   1  -5   4    2.74    2.69
  -1  -5  -4    3.62    2.30
  -1  -5  -4    0.82    2.42
   1  -5   4    1.49    1.91
  -1   5  -4    0.93    2.87
   1   5   4    1.09    2.30
   1   5   4    5.03    2.39
  -1   5  -4   -2.52    1.50
  -3  -5  -4  212.93   12.94
   3  -5   4  238.98   11.67
  -3  -5  -4  218.72   11.96
  -3  -5  -4  215.68   10.94
   3  -5   4  221.16   12.46
   3  -5   4  218.56   11.14
  -3   5  -4  228.19   12.61
   3   5   4  211.38   11.77
  -3   5  -4  211.56   11.90
   3   5   4  219.89   12.28
  -5  -5  -4  127.85   12.49
   5  -5   4  152.14    9.39
   5  -5   4  152.03   10.06
  -5  -5  -4  131.34    9.28
  -5  -5  -4  141.73    8.78
  -5   5  -4  153.49   10.73
  -5   5  -4  149.93    9.76
   5   5   4  146.79   10.05
   7  -5   4    4.15    2.93
  -7  -5  -4    7.80    4.16
   7  -5   4    5.90    2.82
  -7  -5  -4    9.09    2.96
  -7  -5  -4    8.79    3.26
   7   5   4   12.74    3.33
   7   5   4    6.97    3.13
  -7   5  -4    1.12    2.22
  -7   5  -4    5.12    3.38
  -9  -5  -4    2.60    2.81
   9  -5   4    1.07    2.83
  -9  -5  -4    2.60    3.01
   9   5   4    0.32    2.44
  -9   5  -4    0.69    2.27
   9   5   4    2.98    2.33
  -9   5  -4   -0.40    2.91
 -11  -5  -4   32.97    5.83
 -11  -5  -4   37.22    7.45
  11  -5   4   45.12    6.56
  11   5   4   48.43    7.21
 -11   5  -4   43.47    6.08
 -11   5  -4   42.34    6.50
 -11   5  -4   36.33    7.04
  13  -5   4   -1.96    2.54
 -13  -5  -4    2.09    2.55
  13  -5   4   -1.51    2.88
 -13  -5  -4   -0.36    2.97
 -13   5  -4    1.41    2.39
 -13   5  -4    1.02    2.96
  13   5   4    1.45    2.48
 -13   5  -4   -5.48    2.13
  15  -5   4    8.76    4.06
 -15  -5  -4    5.58    3.45
 -15  -5  -4    6.70    3.93
  15  -5   4    5.85    3.56
  15   5   4    6.38    3.69
 -15   5  -4    9.77    4.06
 -15   5  -4    5.65    3.99
  17  -5   4   59.77    8.48
  17  -5   4   81.52   10.11
 -17  -5  -4   74.18    9.42
 -17  -5  -4   57.23    9.32
  17   5   4   68.79    8.73
 -17   5  -4   65.24    9.75
  19  -5   4   14.21    4.97
 -19  -5  -4   16.47    5.23
  19  -5   4   14.86    5.00
  19   5   4    3.47    2.74
 -19   5  -4   31.57    7.05
  21  -5   4    0.99    3.61
  21  -5   4    3.55    3.69
 -21  -5  -4   10.61    4.21
 -21   5  -4    0.76    3.20
 -21   5  -4    2.77    3.81
  21   5   4    0.47    2.53
 -23  -5  -4   34.07    7.68
  23  -5   4   50.07    9.41
  23  -5   4   54.63    8.50
 -23   5  -4   37.31    7.66
  23   5   4   48.03    8.96
 -23   5  -4   33.88    7.41
 -20  -6   4   -1.15    3.26
 -20  -6   4    3.99    4.80
  20  -6  -4    2.80    3.90
  20   6  -4   -0.75    2.47
 -20   6   4   14.15    5.02
 -20   6   4    3.32    4.31
  18  -6  -4   24.43    6.13
 -18  -6   4   23.38    7.00
 -18  -6   4   22.61    6.04
 -18   6   4   25.29    6.76
 -18   6   4   21.05    7.07
  18   6  -4   40.43    7.36
 -16  -6   4    6.47    4.18
  16  -6  -4    3.11    2.95
 -16  -6   4   -2.89    3.14
 -16   6   4    7.76    4.97
  16   6  -4    1.57    2.93
 -16   6   4   -1.22    3.20
 -14  -6   4   13.67    4.96
 -14  -6   4   10.54    4.82
  14  -6  -4    3.30    3.03
 -14   6   4    9.33    4.90
 -14   6   4    4.99    3.92
  14   6  -4    4.29    3.50
 -12  -6   4    3.14    3.94
 -12  -6   4    7.67    4.01
  12  -6  -4    5.15    3.41
 -12   6   4    3.40    2.90
 -12   6   4    4.37    4.07
 -12   6   4    4.94    3.78
  12   6  -4    4.16    3.43
  10  -6  -4    6.09    3.91
 -10  -6   4    1.49    2.91
 -10  -6   4   -7.00    2.22
 -10   6   4    5.87    3.89
  10   6  -4   -0.54    2.81
 -10   6   4    0.12    2.98
 -10   6   4   -0.64    3.01
  -8  -6   4   -0.78    3.31
  -8  -6   4    4.88    3.31
   8  -6  -4    7.66    3.95
   8  -6  -4    5.45    4.08
  -8   6   4    3.73    3.53
   8   6  -4    7.93    3.99
  -8   6   4    1.98    2.33
  -6  -6   4   10.94    4.37
  -6  -6   4    7.92    4.01
   6  -6  -4    4.63    3.45
   6  -6  -4   18.65    4.87
  -6   6   4   18.18    5.29
  -6   6   4   10.91    3.91
   6   6  -4   14.69    4.08
  -4  -6   4  111.59   11.55
   4  -6  -4  120.85   11.48
  -4  -6   4  111.11   11.57
   4  -6  -4   99.83   10.87
   4  -6  -4  143.75   13.02
   4   6  -4  106.02   11.26
   4   6  -4  109.01   10.64
  -4   6   4  104.72   11.14
  -4   6   4  133.90   12.69
  -4   6   4  124.57   12.46
  -2  -6   4   83.99   10.04
   2  -6  -4   94.61   10.32
   2  -6  -4   90.84   10.54
  -2  -6   4  102.42   10.81
   2  -6  -4  104.82   10.42
  -2   6   4   98.87   11.16
   2   6  -4  106.92   11.28
  -2   6   4   77.65    9.62
  -2   6   4  103.67   10.86
   0  -6  -4   18.89    5.45
   0  -6  -4   19.68    5.11
   0  -6   4   18.14    5.28
   0  -6   4   30.92    6.11
   0  -6  -4   26.76    5.41
   0   6  -4   26.27    5.64
   0   6   4   24.45    5.55
   0   6   4   20.50    5.09
  -2  -6  -4   -4.40    2.57
   2  -6   4    4.21    3.85
   2  -6   4    2.04    3.57
  -2  -6  -4   -0.73    2.99
  -2   6  -4   -0.83    2.82
  -2   6  -4    0.17    2.62
   2   6   4   -2.17    2.89
   2   6   4    0.85    2.16
  -4  -6  -4   20.66    5.09
   4  -6   4    4.82    3.64
  -4  -6  -4   13.34    4.73
   4   6   4    8.33    3.98
  -4   6  -4   18.95    5.19
   6  -6   4    1.43    3.42
  -6  -6  -4    4.02    3.44
   6   6   4    5.10    2.85
  -6   6  -4    3.83    3.53
   6   6   4    1.11    2.90
  -6   6  -4    4.67    3.11
  -8  -6  -4   29.03    6.79
   8  -6   4   29.12    6.32
  -8   6  -4   20.76    6.03
  -8   6  -4   32.88    6.79
   8   6   4   30.81    6.48
  10  -6   4    3.83    3.91
 -10  -6  -4    5.98    4.51
 -10   6  -4    3.50    3.59
 -10   6  -4    0.98    2.84
  10   6   4    3.36    2.80
 -12  -6  -4   -1.43    3.38
  12  -6   4    0.77    4.87
  12  -6   4    4.72    3.18
 -12   6  -4   -3.42    3.23
 -12   6  -4   -1.83    2.58
  12   6   4   -0.66    2.25
  14  -6   4   -4.14    4.90
  14  -6   4   -1.07    3.43
 -14  -6  -4   18.76    6.35
 -14   6  -4    6.40    4.38
  14   6   4    7.89    3.15
 -16  -6  -4   -2.60    3.45
  16  -6   4    0.05    3.92
  16  -6   4    4.73    3.91
  16   6   4   -1.83    3.05
 -16   6  -4    6.41    3.91
 -18  -6  -4    3.90    4.17
  18  -6   4   -1.71    4.66
  18  -6   4    1.85    4.16
  18   6   4    0.22    3.17
 -18   6  -4   12.22    5.23
  11   7  -4    5.76    3.80
 -11   7   4    9.71    4.75
  -9  -7   4   10.04    4.46
  -9  -7   4    4.63    4.25
   9  -7  -4    9.09    5.21
  -9   7   4   -0.51    3.22
  -9   7   4    5.56    4.69
   9   7  -4    6.63    3.74
   7  -7  -4   11.46    4.01
  -7  -7   4    9.05    4.13
  -7  -7   4   10.42    4.70
  -7   7   4    3.46    3.99
  -7   7   4    6.53    4.26
   7   7  -4    7.52    3.91
  -5  -7   4    3.41    4.92
   5  -7  -4   -0.65    3.33
  -5  -7   4   -0.13    3.78
  -5   7   4    3.20    3.48
   5   7  -4   -0.78    3.55
  -5   7   4   -3.69    2.66
  -3  -7   4   -0.07    3.09
   3  -7  -4   16.46    4.99
   3   7  -4    2.05    4.38
  -3   7   4    3.81    2.99
   1  -7  -4   16.10    5.57
  -1  -7   4   17.25    6.44
   1  -7  -4   18.75    5.08
  -1   7   4   16.34    5.41
  -1   7   4   21.63    6.00
   1   7  -4   11.77    5.56
  -1  -7  -4   -2.08    2.85
   1  -7   4   -0.91    3.17
  -1  -7  -4   -4.76    3.51
   1   7   4   -1.79    2.88
   1   7   4   -3.05    2.89
  -1   7  -4   -3.59    3.01
  -1   7  -4   -4.83    2.73
   3  -7   4   10.42    4.06
  -3  -7  -4   -1.54    4.25
   3   7   4    2.98    4.06
  -3   7  -4    0.44    3.44
  -3   7  -4    3.00    3.51
   3   7   4    0.50    3.13
   5  -7   4   19.24    5.64
  -5  -7  -4   13.53    5.61
  -5   7  -4   16.14    5.46
   5   7   4   10.15    4.14
  -5   7  -4    9.12    4.42
  -7  -7  -4    8.11    4.80
   7  -7   4   16.66    5.27
  -7   7  -4   16.28    5.62
  -7   7  -4   14.56    5.35
   7   7   4   13.16    4.31
 -36   0   5   -7.80    3.52
  36   0  -5    6.62    4.23
  36   0  -5    4.01    4.15
  36   0  -5   -2.87    3.75
 -36   0   5    0.16    3.23
  34   0  -5    2.51    3.40
 -34   0   5   -1.39    2.91
  34   0  -5   -5.30    2.87
  34   0  -5   -1.14    3.29
 -34   0   5   -0.89    2.89
  32   0  -5    0.98    3.18
  32   0  -5   -3.97    2.03
 -32   0   5   -0.25    2.69
 -32   0   5    0.49    2.59
  32   0  -5    2.30    3.04
 -30   0   5   -2.96    2.37
  30   0  -5   -0.78    3.02
  30   0  -5    2.78    3.02
  30   0  -5   -0.02    2.28
  28   0  -5   -2.00    2.66
  28   0  -5    1.93    2.85
  28   0  -5   -0.19    2.50
 -28   0   5    0.78    2.79
  26   0  -5    0.53    1.73
 -26   0   5   -2.20    1.83
  26   0  -5   -0.66    2.12
  26   0  -5    5.75    3.53
  24   0  -5   -1.48    1.81
  24   0  -5    1.03    2.05
  24   0  -5   -3.84    1.90
 -24   0   5   -2.14    1.83
 -22   0   5    0.94    2.17
  22   0  -5    2.82    1.94
  22   0  -5    3.35    2.14
  22   0  -5    1.21    1.81
 -20   0   5   -0.72    1.16
 -20   0   5    0.69    1.61
  20   0  -5    1.66    1.61
  20   0  -5    1.56    1.53
  20   0  -5    0.13    1.79
  18   0  -5    0.83    1.36
  18   0  -5    0.42    1.71
 -18   0   5   -0.40    0.95
  18   0  -5    0.73    1.53
 -18   0   5    1.45    1.35
  16   0  -5   -0.73    1.18
 -16   0   5    1.89    1.63
 -16   0   5    0.89    0.95
  16   0  -5   -0.66    1.13
  16   0  -5    1.10    1.28
  14   0  -5    0.18    0.58
 -14   0   5    0.01    0.78
  14   0  -5    0.35    1.24
  14   0  -5   -0.92    0.98
  14   0  -5    0.30    1.22
 -14   0   5   -1.02    1.12
  12   0  -5    0.66    1.07
  12   0  -5   -0.56    0.97
 -12   0   5    0.64    0.81
  12   0  -5    0.50    0.49
  12   0  -5    0.75    1.08
 -12   0   5    1.17    1.22
  10   0  -5    1.18    1.19
 -10   0   5   -0.40    0.71
  10   0  -5    0.50    0.91
  10   0  -5    0.37    1.09
 -10   0   5   -1.49    0.82
  10   0  -5    1.24    0.54
   8   0  -5    0.47    0.80
   8   0  -5   -1.81    0.75
  -8   0   5   -0.52    0.92
   8   0  -5   -0.01    0.53
  -8   0   5   -0.39    0.67
   8   0  -5   -0.46    0.73
   8   0  -5    0.32    0.53
   6   0  -5    1.46    1.07
   6   0  -5    0.26    0.61
   6   0  -5   -0.80    0.72
   6   0  -5   -0.56    0.92
  -6   0   5    0.69    0.95
   6   0  -5   -0.66    0.55
   6   0  -5    0.42    0.94
   4   0  -5    0.50    1.07
   4   0  -5    0.56    0.73
   4   0  -5    0.89    1.10
  -4   0   5    1.13    0.75
   4   0  -5    0.35    0.90
  -2   0   5    0.89    1.10
   2   0  -5    0.93    0.89
   2   0  -5    1.02    1.01
   2   0  -5    2.12    0.97
   2   0  -5   -0.70    0.59
  -2   0   5    0.03    0.69
   0   0   5   -0.73    0.96
   0   0  -5    1.34    0.97
   0   0  -5    0.22    0.65
   0   0  -5    1.23    0.99
   0   0   5    1.53    1.26
   0   0   5    1.42    0.73
   2   0   5    2.46    1.64
  -2   0  -5    1.50    1.18
   4   0   5    1.25    0.65
  -4   0  -5    3.31    1.16
   4   0   5    2.17    1.34
   4   0   5    3.19    1.46
  -4   0  -5    2.21    1.22
  -4   0  -5    1.20    0.84
  -4   0  -5    3.36    1.38
  -6   0  -5    0.66    0.83
   6   0   5    0.34    0.64
  -6   0  -5    0.30    1.11
  -6   0  -5    0.48    1.16
   6   0   5    0.20    1.09
  -6   0  -5   -0.27    0.83
   6   0   5    1.69    1.37
   8   0   5   -1.67    0.90
  -8   0  -5   -0.26    0.68
   8   0   5   -0.22    0.59
  -8   0  -5   -0.77    0.90
  -8   0  -5   -0.06    1.07
   8   0   5   -0.51    1.03
  10   0   5    0.58    0.77
 -10   0  -5    0.16    0.90
 -10   0  -5    0.40    1.34
 -10   0  -5   -0.93    1.13
  10   0   5   -0.51    1.02
  10   0   5   -0.02    1.43
  12   0   5   -0.25    0.75
  12   0   5    0.05    1.07
 -12   0  -5    0.73    1.03
 -12   0  -5   -1.10    0.93
  12   0   5   -0.84    1.03
  12   0   5    1.41    1.64
 -12   0  -5   -2.00    1.25
  14   0   5    0.92    1.01
 -14   0  -5    0.77    1.10
 -14   0  -5    1.97    1.54
  14   0   5    0.41    1.15
 -14   0  -5    2.15    2.02
  14   0   5    1.37    1.87
  14   0   5   -1.73    1.34
 -16   0  -5    2.78    1.68
 -16   0  -5    2.77    1.62
  16   0   5    1.07    1.20
 -16   0  -5    1.05    1.20
  16   0   5    0.72    1.23
  16   0   5    6.25    2.30
  16   0   5    7.69    2.61
  18   0   5   -0.13    1.23
  18   0   5   -0.91    2.05
  18   0   5   -2.76    1.64
 -18   0  -5    1.21    1.81
 -18   0  -5   -0.78    1.73
 -18   0  -5   -3.10    1.48
 -20   0  -5    0.83    2.61
  20   0   5   -0.49    2.30
  20   0   5   -0.09    1.78
 -20   0  -5   -0.53    1.66
 -22   0  -5    2.87    3.06
  22   0   5    1.29    2.77
 -22   0  -5   -1.30    1.59
  22   0   5   -0.56    1.87
 -24   0  -5   -3.11    2.07
 -24   0  -5   -1.16    1.95
  24   0   5   -3.77    2.32
  24   0   5   -0.79    2.40
 -26   0  -5    2.33    2.77
  26   0   5   -3.41    2.90
  26   0   5    3.70    2.90
 -28   0  -5    0.29    2.27
  28   0   5   -3.01    2.84
  28   0   5   -6.60    2.72
 -30   0  -5   -1.54    3.04
  30   0   5    1.58    4.06
  30   0   5    0.09    3.72
  32   0   5    0.99    4.08
  32   0   5   -1.72    3.86
 -32   0  -5   -1.16    3.40
 -35  -1   5    6.07    3.73
  35  -1  -5    8.59    4.55
  35  -1  -5   -2.68    3.17
  35  -1  -5    4.11    5.00
 -35  -1   5   -0.65    3.83
  35   1  -5   -0.05    3.98
 -35   1   5    0.25    3.21
  35   1  -5    1.09    3.66
  35   1  -5    2.15    5.06
 -33  -1   5   25.96    5.36
 -33  -1   5    8.69    4.11
  33  -1  -5   12.80    4.20
  33  -1  -5   21.30    5.81
  33  -1  -5   19.17    5.68
  33   1  -5    8.90    4.26
  33   1  -5   23.68    6.59
 -33   1   5   14.70    4.93
  33   1  -5   20.35    6.63
 -31  -1   5   16.54    5.05
  31  -1  -5   19.40    5.23
 -31  -1   5   23.68    5.34
  31  -1  -5   12.70    3.61
  31  -1  -5   23.50    5.89
  31   1  -5   12.58    4.12
 -31   1   5   11.61    4.85
  31   1  -5   17.41    5.99
  31   1  -5   17.96    4.80
  29  -1  -5   63.05    7.71
 -29  -1   5   52.37    6.91
 -29  -1   5   71.94    8.52
  29  -1  -5   56.09    8.19
  29   1  -5   58.83    7.90
  29   1  -5   55.16    7.17
 -29   1   5   48.68    7.42
  29   1  -5   70.87    9.35
 -27  -1   5    5.02    2.90
 -27  -1   5    9.09    3.44
  27  -1  -5   -0.12    2.25
  27  -1  -5    6.55    2.67
 -27   1   5    3.82    3.13
  27   1  -5   -2.23    2.12
  27   1  -5    3.00    2.69
  27   1  -5    6.21    3.84
 -25  -1   5    1.19    2.00
 -25  -1   5    1.11    2.28
  25  -1  -5    0.86    2.13
  25  -1  -5    0.66    1.57
  25   1  -5   -3.74    2.12
  25   1  -5   -0.44    1.94
  25   1  -5   -0.41    2.15
 -25   1   5    0.61    2.41
 -23  -1   5    6.74    2.75
  23  -1  -5    9.34    3.11
 -23  -1   5   10.85    3.11
  23  -1  -5    3.74    2.35
  23   1  -5    6.58    3.08
  23   1  -5    6.90    2.61
 -23   1   5   10.41    3.10
 -23   1   5   10.18    3.13
  23   1  -5    9.43    3.03
  21  -1  -5    3.55    2.19
 -21  -1   5    3.76    2.07
  21  -1  -5    2.43    1.79
 -21  -1   5    4.15    2.31
 -21   1   5    2.36    2.12
 -21   1   5    1.67    2.13
  21   1  -5    6.42    2.47
  21   1  -5    6.68    3.06
  21   1  -5    3.22    2.21
  19  -1  -5   80.83    5.71
 -19  -1   5   82.39    5.69
  19  -1  -5   70.89    6.55
 -19  -1   5   82.11    5.78
  19  -1  -5   84.99    6.23
 -19   1   5   77.13    5.44
  19   1  -5   69.59    6.34
  19   1  -5   69.27    6.86
  19   1  -5   71.64    6.80
 -19   1   5   74.07    7.54
  17  -1  -5   69.65    6.48
  17  -1  -5   73.05    6.28
 -17  -1   5   73.62    6.47
  17  -1  -5   67.10    5.84
 -17  -1   5   68.78    4.92
  17   1  -5   71.29    7.03
  17   1  -5   62.41    3.36
  17   1  -5   65.18    6.06
 -17   1   5   73.50    6.86
 -17   1   5   71.54    4.98
  17   1  -5   68.61    6.00
  15  -1  -5  111.03    5.96
  15  -1  -5  124.57    6.74
 -15  -1   5  122.66    5.98
 -15  -1   5  119.54    6.32
  15  -1  -5  107.01    6.11
 -15   1   5  111.20    6.00
  15   1  -5  107.46    5.94
  15   1  -5  108.10    6.72
  15   1  -5  120.77    6.66
  15   1  -5  104.59    4.34
 -15   1   5  118.64    7.15
  13  -1  -5  616.99   15.29
  13  -1  -5  615.19   16.17
 -13  -1   5  628.95   16.20
 -13  -1   5  629.49   14.87
  13  -1  -5  619.38   15.84
  13   1  -5  639.10   16.00
  13   1  -5  621.08   16.37
 -13   1   5  621.40   17.26
  13   1  -5  625.32   17.11
  13   1  -5  627.15   13.57
 -13   1   5  641.44   11.81
 -13   1   5  638.19   15.76
 -11  -1   5  291.65    9.48
  11  -1  -5  280.70    9.21
  11  -1  -5  270.88    8.40
  11  -1  -5  283.16    9.20
 -11  -1   5  284.07    8.09
 -11   1   5  284.46   10.14
  11   1  -5  283.35    9.16
 -11   1   5  289.01    6.79
  11   1  -5  272.49    9.89
  11   1  -5  282.95    7.85
 -11   1   5  292.44    9.17
  11   1  -5  276.73    9.38
  -9  -1   5  269.79    6.99
   9  -1  -5  250.36    8.16
   9  -1  -5  265.84    9.32
   9  -1  -5  262.49    7.53
  -9  -1   5  257.10    8.57
   9   1  -5  252.03    9.03
  -9   1   5  268.45    9.30
  -9   1   5  260.70    8.49
   9   1  -5  266.95    8.69
  -9   1   5  280.86    6.90
   9   1  -5  257.56    8.36
   9   1  -5  258.27    7.47
   7  -1  -5  165.17    5.19
   7  -1  -5  161.77    6.75
   7  -1  -5  162.00    5.65
  -7  -1   5  176.33    4.43
  -7  -1   5  174.57    6.53
   7  -1  -5  167.37    5.28
   7  -1  -5  166.55    5.94
   7   1  -5  172.80    6.28
  -7   1   5  160.98    6.86
   7   1  -5  155.47    5.56
  -7   1   5  170.15    5.28
  -7   1   5  160.58    6.25
   7   1  -5  166.81    6.70
   7   1  -5  168.25    4.12
   7   1  -5  158.25    6.27
   5  -1  -5    3.79    1.11
   5  -1  -5    4.87    1.60
   5  -1  -5    4.83    1.05
   5  -1  -5    4.39    1.21
  -5  -1   5    5.44    1.61
   5  -1  -5    1.60    1.03
  -5   1   5    4.15    1.18
  -5   1   5    4.83    1.49
   5   1  -5    3.97    1.40
   5   1  -5    5.10    1.02
   5   1  -5    6.43    1.74
   3  -1  -5   43.90    3.14
  -3  -1   5   51.48    3.32
   3  -1  -5   45.86    2.38
  -3  -1   5   40.43    3.56
   3  -1  -5   43.17    2.44
   3  -1  -5   46.72    2.89
   3  -1  -5   44.30    2.14
   3  -1  -5   39.93    3.56
  -3   1   5   49.24    2.60
   3   1  -5   47.71    2.73
  -3   1   5   48.82    2.99
   3   1  -5   44.37    3.28
   3   1  -5   42.38    2.86
   1  -1  -5  112.25    4.71
   1  -1  -5  115.06    5.03
   1  -1  -5  112.46    5.18
  -1  -1   5  121.41    5.40
  -1  -1   5  119.80    4.93
   1  -1  -5  123.27    6.20
   1  -1  -5  122.28    3.71
  -1   1   5  123.77    3.52
   1   1  -5  126.06    4.97
   1   1  -5  127.91    3.53
  -1   1   5  123.88    4.97
   1   1  -5  130.14    5.26
  -1   1   5  123.63    4.37
  -1  -1  -5 1980.40   35.18
  -1  -1  -5 1916.15   35.92
   1  -1   5 1966.24   35.98
  -1  -1  -5 1932.41   35.36
   1  -1   5 1951.76   34.81
   1  -1   5 2003.67   36.31
  -1  -1  -5 2008.50   31.76
   1   1   5 1996.01   32.03
  -1   1  -5 1984.54   35.01
   1   1   5 1961.44   34.57
  -1   1  -5 2012.09   33.53
  -1   1  -5 1997.69   35.58
   1   1   5 1976.61   35.39
  -3  -1  -5  740.51   16.43
  -3  -1  -5  748.52   16.56
   3  -1   5  780.11   16.09
  -3  -1  -5  768.33   17.44
   3  -1   5  744.48   17.24
   3  -1   5  777.09   17.59
   3   1   5  772.95   14.09
  -3   1  -5  765.13   15.96
   3   1   5  758.84   16.62
  -3   1  -5  746.57   17.14
   3   1   5  760.85   16.71
   5  -1   5 1184.71   25.10
  -5  -1  -5 1202.92   24.34
   5  -1   5 1239.13   23.39
  -5  -1  -5 1243.96   24.34
   5  -1   5 1233.44   25.49
  -5  -1  -5 1197.28   25.54
   5   1   5 1245.67   25.10
   5   1   5 1206.51   24.35
   5   1   5 1219.05   22.11
  -5   1  -5 1236.10   23.66
  -5   1  -5 1270.31   25.62
   7  -1   5    3.89    1.27
  -7  -1  -5    2.51    1.18
   7  -1   5    2.07    1.53
  -7  -1  -5    2.65    1.52
  -7  -1  -5    2.73    1.35
   7  -1   5    4.46    1.57
  -7  -1  -5    2.63    0.82
   7   1   5    5.57    1.88
   7   1   5    3.74    1.23
  -7   1  -5    3.49    1.20
  -7   1  -5    3.57    1.65
   9  -1   5  213.50    8.98
   9  -1   5  223.83    9.06
  -9  -1  -5  220.18    8.12
  -9  -1  -5  216.73    5.69
  -9  -1  -5  222.01    9.24
   9  -1   5  224.12    7.38
  -9  -1  -5  227.54    8.05
  -9   1  -5  221.52    7.32
   9   1   5  216.27    9.04
  -9   1  -5  227.02    9.00
   9   1   5  228.50    7.52
   9   1   5  229.87    5.65
  -9   1  -5  243.13    9.41
  11  -1   5  224.33    9.60
 -11  -1  -5  200.01    8.07
 -11  -1  -5  214.03    6.12
 -11  -1  -5  219.47    8.06
  11  -1   5  222.18    7.75
 -11  -1  -5  208.93    9.57
  11  -1   5  229.08    9.61
  11   1   5  218.16    8.10
  11   1   5  227.96    6.10
 -11   1  -5  218.88    7.36
  11   1   5  219.08    9.56
 -11   1  -5  215.64    9.33
  11   1   5  220.72    8.02
 -11   1  -5  224.00    9.54
 -13  -1  -5   11.29    2.44
 -13  -1  -5   12.56    2.97
 -13  -1  -5   12.04    1.88
 -13  -1  -5   11.55    2.31
  13   1   5   14.69    2.49
  13   1   5   11.71    2.52
  13   1   5   14.13    1.95
  13   1   5   10.77    2.78
  15  -1   5   49.30    5.97
 -15  -1  -5   58.54    5.57
 -15  -1  -5   45.19    5.86
 -15  -1  -5   52.88    3.43
  15  -1   5   29.56    4.37
  15  -1   5   51.10    4.75
  15   1   5   52.04    3.32
  15   1   5   53.57    5.08
 -15   1  -5   45.94    4.18
 -15   1  -5   58.91    6.44
  15   1   5   59.91    5.81
  15   1   5   57.83    6.74
 -15   1  -5   52.36    6.12
  17  -1   5   -0.03    1.40
  17  -1   5    0.28    1.75
 -17  -1  -5   -0.94    1.22
 -17  -1  -5    2.10    2.20
  17  -1   5    0.66    2.15
  17   1   5    0.26    2.14
 -17   1  -5   -1.43    1.71
 -17   1  -5   -0.39    1.06
 -17   1  -5   -0.29    1.62
  17   1   5    2.48    1.80
  17   1   5    1.09    1.32
  19  -1   5   26.55    4.08
 -19  -1  -5   22.71    4.63
  19  -1   5   16.27    3.91
  19  -1   5   18.50    4.16
 -19  -1  -5   20.14    3.69
 -19   1  -5   17.82    4.05
  19   1   5   18.48    3.88
  19   1   5   30.22    5.45
 -19   1  -5   19.09    4.28
  21  -1   5   -2.01    1.54
 -21  -1  -5   -1.07    2.08
  21  -1   5    1.43    2.50
 -21  -1  -5   -0.56    1.88
  21  -1   5   -0.76    2.41
 -21   1  -5   -0.21    2.11
  21   1   5   -0.30    1.99
  21   1   5    3.94    2.60
 -21   1  -5    2.31    2.25
  23  -1   5   13.85    4.20
  23  -1   5   12.71    4.56
 -23  -1  -5   14.92    4.66
 -23  -1  -5   11.64    4.26
  23   1   5   11.33    4.38
 -23   1  -5   11.42    3.70
  23   1   5    8.61    3.14
 -23   1  -5    6.90    3.80
 -25  -1  -5   20.57    5.45
  25  -1   5   30.07    5.75
  25  -1   5   28.18    6.55
 -25  -1  -5   11.81    4.69
 -25   1  -5   33.20    5.77
 -25   1  -5   22.62    5.90
  25   1   5   26.80    5.87
  25   1   5   23.96    4.85
 -27  -1  -5   -2.00    2.82
 -27  -1  -5   -2.69    3.12
  27  -1   5   -0.53    3.19
  27  -1   5    2.01    3.27
 -27   1  -5    2.60    3.62
  27   1   5   -0.41    2.55
 -27   1  -5    4.52    3.94
  27   1   5   -0.62    2.94
  29  -1   5    3.04    3.56
 -29  -1  -5    6.11    4.09
  29  -1   5    4.75    4.42
 -29  -1  -5    1.49    3.71
  29   1   5    2.13    3.01
 -29   1  -5   -0.45    3.52
  29   1   5   -6.59    2.82
  31  -1   5    6.10    4.14
 -31  -1  -5    2.88    4.94
  31  -1   5    4.51    3.88
 -31  -1  -5   -0.70    4.02
  31   1   5   -0.33    3.74
 -31   1  -5    2.19    4.18
  31   1   5    3.73    3.14
  34  -2  -5    2.61    3.75
  34  -2  -5    0.10    3.35
 -34   2   5   -2.25    3.66
  34   2  -5    2.13    3.55
  34   2  -5    1.21    3.53
  32  -2  -5   17.96    5.31
  32  -2  -5   20.67    5.92
  32   2  -5   23.09    6.09
  32   2  -5   20.61    5.40
 -32   2   5   21.37    6.37
  32   2  -5   23.93    6.04
 -30  -2   5   18.65    5.12
  30  -2  -5    8.86    3.92
  30  -2  -5   14.03    4.38
 -30  -2   5   17.25    4.68
  30   2  -5   24.75    5.43
  30   2  -5   22.48    5.43
 -30   2   5    9.19    4.27
  30   2  -5   17.02    4.63
 -28  -2   5    2.29    2.80
  28  -2  -5    5.97    3.91
 -28  -2   5   11.35    4.32
  28  -2  -5    9.09    3.43
  28   2  -5    3.63    3.24
  28   2  -5    8.53    4.09
  28   2  -5   13.60    4.95
 -28   2   5   13.88    5.02
  26  -2  -5   58.71    7.82
  26  -2  -5   44.58    6.42
 -26  -2   5   56.02    7.28
 -26  -2   5   38.97    5.99
  26  -2  -5   50.98    6.67
  26   2  -5   59.93    8.58
 -26   2   5   62.72    8.91
  26   2  -5   55.90    6.95
  26   2  -5   55.78    7.06
 -26   2   5   60.59    7.31
  24  -2  -5  106.30    9.27
  24  -2  -5  128.42   10.99
 -24  -2   5  107.28    7.68
  24  -2  -5   94.45    7.22
 -24  -2   5  105.95    9.64
  24   2  -5  115.06    8.28
  24   2  -5   95.37    8.60
 -24   2   5  114.95   10.96
 -24   2   5  121.32    8.51
  24   2  -5  108.36   10.84
  22  -2  -5   72.89    7.22
  22  -2  -5   96.82    6.72
 -22  -2   5   89.93    8.32
  22  -2  -5   79.66    8.09
 -22  -2   5   87.11    6.43
 -22   2   5   83.27    9.29
 -22   2   5  109.96    7.80
  22   2  -5  102.48   10.09
  22   2  -5  103.15    9.12
  22   2  -5   89.49    7.84
 -20  -2   5   49.04    5.82
 -20  -2   5   54.21    5.60
  20  -2  -5   41.42    5.40
  20  -2  -5   47.20    5.18
  20  -2  -5   48.97    6.38
 -20   2   5   44.61    5.71
  20   2  -5   43.48    5.34
  20   2  -5   45.39    5.83
 -20   2   5   39.57    5.82
  20   2  -5   58.66    7.17
 -18  -2   5  219.50    8.83
  18  -2  -5  192.54    9.66
 -18  -2   5  195.64    9.42
  18  -2  -5  203.70    8.51
  18  -2  -5  197.84    9.67
  18   2  -5  213.26   10.80
 -18   2   5  207.66   11.10
  18   2  -5  207.29    9.49
  18   2  -5  212.86    9.79
  18   2  -5  194.10    7.87
 -18   2   5  188.15    9.63
  16  -2  -5   20.32    3.56
 -16  -2   5   24.60    3.40
  16  -2  -5   25.66    4.05
 -16  -2   5   27.31    4.26
  16  -2  -5   20.20    2.84
  16   2  -5   19.72    2.96
  16   2  -5   23.98    3.84
 -16   2   5   16.56    3.71
 -16   2   5   16.84    2.06
  16   2  -5   18.45    3.83
 -16   2   5   14.17    3.18
  16   2  -5   15.38    3.21
 -14  -2   5    0.28    1.02
 -14  -2   5    1.34    1.51
  14  -2  -5    0.75    1.49
  14  -2  -5    0.56    1.13
  14  -2  -5   -0.72    1.28
  14   2  -5   -0.21    0.86
  14   2  -5    0.54    1.75
 -14   2   5   -0.33    1.35
 -14   2   5    2.45    2.03
 -14   2   5    0.85    0.79
  14   2  -5    1.76    1.28
  12  -2  -5    0.44    1.19
 -12  -2   5    0.38    0.86
 -12  -2   5   -0.77    1.26
  12  -2  -5    0.64    0.94
 -12   2   5    1.83    1.67
  12   2  -5   -0.60    1.01
  12   2  -5   -0.63    1.38
  12   2  -5    0.37    1.07
 -12   2   5    0.01    0.68
 -12   2   5   -0.36    1.55
 -10  -2   5   74.17    5.17
  10  -2  -5   76.74    4.51
 -10  -2   5   84.87    3.65
  10  -2  -5   81.68    5.13
  10  -2  -5   83.40    3.50
 -10   2   5   80.47    6.88
 -10   2   5   81.14    4.29
  10   2  -5   81.55    3.01
  10   2  -5   76.65    5.36
 -10   2   5   77.03    5.43
  10   2  -5   70.09    4.76
   8  -2  -5  151.58    6.60
  -8  -2   5  144.61    6.94
  -8  -2   5  146.42    6.82
   8  -2  -5  155.14    4.27
   8  -2  -5  145.61    5.76
  -8  -2   5  149.47    4.37
   8  -2  -5  154.49    7.73
  -8   2   5  141.54    7.24
   8   2  -5  152.52    4.88
  -8   2   5  158.82    6.19
   8   2  -5  139.26    6.91
   8   2  -5  154.91    6.82
   8   2  -5  143.31    6.62
  -8   2   5  157.81    7.82
   6  -2  -5   81.28    5.33
  -6  -2   5   91.45    4.95
   6  -2  -5   81.66    3.84
  -6  -2   5   81.68    5.10
   6  -2  -5   81.55    4.61
  -6  -2   5   81.63    5.15
  -6   2   5   90.81    5.59
  -6   2   5   88.63    4.62
   6   2  -5   85.27    5.13
   6   2  -5   77.81    3.80
   6   2  -5   90.65    5.08
  -4  -2   5   94.22    5.30
   4  -2  -5   92.71    3.43
  -4  -2   5   93.89    4.70
   4  -2  -5   94.88    5.72
   4  -2  -5   89.33    5.35
  -4  -2   5   86.19    5.19
   4   2  -5   91.07    5.12
   4   2  -5   86.40    4.35
  -4   2   5   90.97    5.53
   4   2  -5   84.88    4.94
  -4   2   5   95.69    4.97
  -2  -2   5    1.36    0.97
   2  -2  -5    2.65    0.88
   2  -2  -5    3.94    1.27
  -2  -2   5   -0.25    1.04
  -2  -2   5    2.72    1.50
   2  -2  -5    1.18    1.38
   2  -2  -5    1.48    1.22
   2  -2  -5    3.06    1.66
   2   2  -5    2.72    1.46
   2   2  -5    3.20    0.85
  -2   2   5    1.23    1.37
  -2   2   5    2.27    0.85
   2   2  -5    2.58    1.36
   2   2  -5    1.75    1.14
  -2   2   5    2.61    1.25
   0  -2   5   36.07    4.09
   0  -2  -5   32.43    2.96
   0  -2  -5   35.88    4.11
   0  -2  -5   38.76    4.15
   0  -2   5   34.40    2.90
   0  -2   5   37.90    3.93
   0  -2   5   32.19    3.76
   0  -2  -5   37.33    4.20
   0   2  -5   33.73    2.31
   0   2  -5   43.47    4.31
   0   2  -5   35.63    3.46
   0   2   5   35.43    2.41
   0   2   5   43.35    4.33
  -2  -2  -5  417.80   13.28
   2  -2   5  452.23   10.31
  -2  -2  -5  431.42   12.57
   2  -2   5  465.99   12.95
  -2  -2  -5  433.42   13.08
   2  -2   5  442.81   12.38
   2  -2   5  426.22   12.95
  -2  -2  -5  421.89   10.23
   2   2   5  448.95   10.97
  -2   2  -5  441.65   12.31
   2   2   5  426.28   12.51
  -2   2  -5  462.82   13.05
  -2   2  -5  458.75   11.00
  -4  -2  -5  184.52    8.19
  -4  -2  -5  190.62    7.64
  -4  -2  -5  178.79    5.73
  -4  -2  -5  178.59    8.36
   4  -2   5  182.65    8.08
   4  -2   5  180.17    7.43
   4  -2   5  183.04    7.68
  -4   2  -5  183.40    7.44
   4   2   5  180.76    6.93
   4   2   5  175.90    7.54
  -4   2  -5  172.37    7.94
  -4   2  -5  176.50    6.76
  -6  -2  -5  323.23   10.48
   6  -2   5  314.32   10.66
  -6  -2  -5  319.03   11.35
   6  -2   5  308.58   11.41
  -6  -2  -5  331.16   11.96
  -6  -2  -5  323.81    8.41
   6  -2   5  312.10   10.56
   6   2   5  321.26   10.83
   6   2   5  342.01   10.60
  -6   2  -5  322.53   10.22
  -6   2  -5  330.77   10.46
   6   2   5  327.72    7.27
  -6   2  -5  341.40   11.94
   8  -2   5   30.75    3.58
  -8  -2  -5   23.60    3.89
  -8  -2  -5   26.87    2.70
   8  -2   5   28.08    4.07
  -8  -2  -5   31.12    3.80
  -8  -2  -5   22.04    3.61
   8  -2   5   26.92    3.50
   8   2   5   29.66    2.18
   8   2   5   31.34    4.07
   8   2   5   26.00    3.63
  -8   2  -5   37.11    4.65
  -8   2  -5   32.64    3.82
 -10  -2  -5  302.91   12.21
  10  -2   5  288.87   10.30
  10  -2   5  301.12   11.10
  10  -2   5  282.86   11.49
 -10  -2  -5  307.42   10.39
 -10  -2  -5  293.40    8.34
 -10  -2  -5  293.89   11.79
  10   2   5  292.47    8.44
 -10   2  -5  303.59    9.81
 -10   2  -5  283.18   11.67
  10   2   5  301.50   11.41
  12  -2   5    2.86    2.31
 -12  -2  -5    4.79    2.57
 -12  -2  -5    4.06    1.35
 -12  -2  -5    5.65    1.81
  12  -2   5    4.54    1.81
 -12  -2  -5    2.03    2.04
 -12   2  -5    3.23    1.55
  12   2   5    5.84    1.75
  12   2   5    2.22    1.85
 -12   2  -5    3.88    1.97
 -12   2  -5    5.64    2.43
 -14  -2  -5   49.09    6.16
 -14  -2  -5   47.42    6.04
  14  -2   5   57.35    6.64
  14  -2   5   54.58    5.59
 -14  -2  -5   47.90    4.95
 -14   2  -5   53.30    4.81
 -14   2  -5   61.03    6.84
 -14   2  -5   69.12    7.30
  14   2   5   59.36    4.25
  14   2   5   51.72    6.21
  14   2   5   63.80    6.08
  16  -2   5   14.15    3.85
 -16  -2  -5   14.09    3.91
  16  -2   5   15.33    3.23
 -16  -2  -5   10.30    2.42
 -16  -2  -5   11.52    3.49
  16   2   5   13.02    2.75
 -16   2  -5   12.69    3.19
  16   2   5   13.01    3.61
 -16   2  -5   11.36    2.36
 -16   2  -5   10.33    3.47
  16   2   5    9.86    2.62
  18  -2   5   97.25    8.18
 -18  -2  -5   98.38    9.68
 -18  -2  -5   84.68    5.90
 -18  -2  -5   74.92    8.34
  18  -2   5   73.79    8.12
  18   2   5   67.74    7.84
  18   2   5   82.91    7.21
 -18   2  -5   78.72    8.53
  18   2   5   79.18    5.83
 -18   2  -5   90.37    9.00
 -20  -2  -5   21.51    4.91
  20  -2   5   14.37    5.38
  20  -2   5   30.12    4.81
  20  -2   5   19.03    4.58
 -20  -2  -5   30.85    5.53
  20   2   5   26.81    4.43
 -20   2  -5   17.76    4.37
  20   2   5   19.60    4.55
 -20   2  -5   18.25    4.57
 -22  -2  -5   27.62    5.49
 -22  -2  -5   33.73    6.16
  22  -2   5   36.55    8.15
  22  -2   5   32.77    4.98
  22  -2   5   37.43    6.35
  22   2   5   35.08    5.32
 -22   2  -5   33.29    6.44
 -22   2  -5   45.80    7.34
  22   2   5   29.84    5.74
 -24  -2  -5   -0.83    3.33
  24  -2   5   10.16    4.31
  24  -2   5    5.18    3.15
 -24  -2  -5    7.79    4.28
  24  -2   5    4.77    3.90
  24   2   5    9.95    4.22
 -24   2  -5   11.47    4.67
 -24   2  -5    6.91    3.76
  26  -2   5    1.55    3.83
  26  -2   5    1.66    2.95
 -26  -2  -5    1.07    2.98
 -26   2  -5    4.95    3.26
  26   2   5   -3.56    2.81
 -26   2  -5    6.23    3.83
 -28  -2  -5    8.44    4.89
 -28  -2  -5   -2.08    3.91
  28  -2   5    6.15    4.46
  28  -2   5    5.13    3.54
  28   2   5   -0.45    3.91
 -28   2  -5   14.45    4.68
 -28   2  -5    4.36    3.91
  30  -2   5    9.76    5.49
 -30  -2  -5   20.79    5.91
 -30  -2  -5   10.80    5.10
  30  -2   5   13.57    5.07
  30   2   5   15.22    6.09
 -30   2  -5   18.04    6.98
 -30   2  -5   11.57    8.52
  33  -3  -5   12.70    5.34
 -33  -3   5    7.02    4.16
  33  -3  -5    6.98    4.17
  33   3  -5    7.82    4.97
  33   3  -5    0.80    4.45
 -33   3   5   -3.23    4.46
  31  -3  -5   61.56    8.79
 -31  -3   5   47.08    8.56
  31  -3  -5   50.08    7.94
  31   3  -5   43.05    7.09
  31   3  -5   52.13    9.39
 -31   3   5   36.72    7.46
  29  -3  -5   55.75    8.26
  29  -3  -5   67.17    9.10
 -29  -3   5   57.43    9.20
  29   3  -5   79.31    9.50
 -29   3   5   64.00    8.77
  29   3  -5   81.53   11.27
 -29   3   5   57.80    8.80
 -27  -3   5   32.39    6.89
  27  -3  -5   21.94    5.22
  27  -3  -5   23.85    5.32
 -27  -3   5   29.34    8.60
  27   3  -5   37.15    7.83
 -27   3   5   19.80    5.89
  27   3  -5   20.55    4.93
 -27   3   5   31.65    6.63
  25  -3  -5   44.80    6.68
  25  -3  -5   46.44    7.00
 -25  -3   5   43.40    7.48
 -25  -3   5   52.56    7.50
 -25   3   5   42.27    7.06
  25   3  -5   38.70    5.65
  25   3  -5   51.36    8.06
 -25   3   5   49.80    7.52
 -23  -3   5   -0.55    2.20
  23  -3  -5    0.49    2.85
 -23  -3   5    0.30    2.85
  23  -3  -5    1.55    2.81
  23   3  -5    1.81    3.14
  23   3  -5    0.86    2.01
 -23   3   5    2.13    3.15
 -23   3   5    1.10    2.69
  21  -3  -5   28.48    5.22
  21  -3  -5   30.03    5.13
 -21  -3   5   22.81    5.11
 -21  -3   5   33.16    5.24
 -21   3   5   33.09    5.80
 -21   3   5   29.74    6.21
  21   3  -5   29.38    5.70
  21   3  -5   24.16    4.38
 -19  -3   5   -2.73    1.84
  19  -3  -5   -0.82    1.68
 -19  -3   5    1.03    2.05
  19  -3  -5    0.29    2.09
  19   3  -5   -1.69    1.49
  19   3  -5    1.33    2.04
  19   3  -5    2.81    2.43
 -19   3   5    2.28    2.56
 -19   3   5   -4.40    1.93
 -17  -3   5  126.63    8.22
  17  -3  -5  143.01    8.53
 -17  -3   5  115.98    8.59
  17   3  -5  135.16    7.54
  17   3  -5  125.49    8.69
  17   3  -5  129.02    7.79
 -17   3   5  112.59   10.11
 -17   3   5  123.26    8.88
 -15  -3   5    5.76    2.83
 -15  -3   5   14.68    3.40
  15  -3  -5    9.79    2.96
 -15   3   5   12.58    3.67
  15   3  -5   10.92    3.36
 -15   3   5   11.54    2.43
  15   3  -5    7.94    2.57
  15   3  -5   10.39    2.77
 -15   3   5   14.23    3.69
 -13  -3   5   55.96    6.30
 -13  -3   5   64.36    4.13
  13  -3  -5   54.23    5.34
  13  -3  -5   63.74    6.58
 -13  -3   5   44.46    5.75
 -13   3   5   49.51    6.33
  13   3  -5   54.35    5.59
 -13   3   5   69.80    7.44
 -13   3   5   60.32    5.34
  13   3  -5   56.51    6.38
 -11  -3   5   41.59    3.55
  11  -3  -5   47.37    4.79
  11  -3  -5   40.01    5.69
 -11  -3   5   42.59    5.41
 -11  -3   5   38.39    5.13
  11  -3  -5   36.68    4.81
 -11   3   5   33.37    4.89
  11   3  -5   39.68    4.87
  11   3  -5   42.67    3.54
  11   3  -5   39.09    4.63
  11   3  -5   52.31    5.92
 -11   3   5   43.57    5.69
 -11   3   5   42.95    4.61
  -9  -3   5   24.68    4.11
   9  -3  -5   30.06    3.46
   9  -3  -5   19.18    3.69
  -9  -3   5   20.39    3.83
  -9  -3   5   21.62    2.37
   9  -3  -5   17.73    3.38
  -9  -3   5   22.38    3.90
  -9   3   5   18.13    3.60
  -9   3   5   18.83    3.74
   9   3  -5   26.46    3.95
   9   3  -5   30.01    4.42
  -9   3   5   26.57    3.80
   9   3  -5   24.13    2.88
  -7  -3   5   85.27    7.25
  -7  -3   5   77.09    3.62
   7  -3  -5   81.48    4.28
   7  -3  -5   74.95    5.19
  -7  -3   5   84.56    5.81
   7  -3  -5   60.02    6.23
   7   3  -5   66.79    4.25
  -7   3   5   76.00    6.89
  -7   3   5   70.98    5.12
   7   3  -5   77.16    5.44
  -7   3   5   65.34    6.50
   7   3  -5   70.31    6.19
  -5  -3   5   28.55    4.45
   5  -3  -5   33.28    4.51
   5  -3  -5   31.97    2.92
   5  -3  -5   20.08    3.63
   5  -3  -5   29.09    3.83
  -5  -3   5   25.88    3.64
  -5  -3   5   28.66    2.47
   5   3  -5   19.93    3.58
   5   3  -5   22.33    2.30
  -5   3   5   18.20    3.56
   5   3  -5   25.87    3.65
  -5   3   5   30.71    4.29
   5   3  -5   27.83    3.38
   3  -3  -5  231.18   10.22
  -3  -3   5  225.75    9.06
   3  -3  -5  234.23   10.54
   3  -3  -5  234.26    6.17
  -3  -3   5  240.96   10.28
   3   3  -5  218.46    9.51
   3   3  -5  231.70    9.10
  -3   3   5  225.30   10.14
  -3   3   5  227.87    9.46
   3   3  -5  240.45    9.08
   3   3  -5  235.33    6.84
   1  -3  -5   40.27    5.21
  -1  -3   5   40.36    5.14
   1  -3  -5   41.07    4.06
   1  -3  -5   38.80    4.94
   1  -3  -5   39.60    1.96
  -1  -3   5   48.02    4.74
  -1   3   5   40.86    2.38
  -1   3   5   42.51    5.27
   1   3  -5   37.11    4.56
   1   3  -5   37.61    4.00
  -1   3   5   40.77    4.74
   1   3  -5   44.59    3.61
   1  -3   5   -2.12    1.09
   1  -3   5   -2.24    1.01
   1  -3   5   -0.31    1.63
  -1  -3  -5    0.50    1.60
   1  -3   5    1.88    1.28
  -1  -3  -5   -2.23    1.15
  -1  -3  -5    0.21    0.98
  -1   3  -5    1.61    1.49
  -1   3  -5   -0.45    1.08
   1   3   5    0.92    1.29
  -1   3  -5   -1.39    1.43
   1   3   5   -1.09    0.81
   1   3   5    2.99    1.72
  -1   3  -5    0.55    1.14
  -3  -3  -5   15.18    3.02
  -3  -3  -5   14.48    3.55
   3  -3   5   18.60    2.75
   3  -3   5   18.68    3.38
   3  -3   5   20.57    3.64
  -3  -3  -5   22.10    3.06
   3  -3   5   22.07    3.28
  -3  -3  -5   18.74    3.55
   3   3   5   20.45    2.65
   3   3   5   20.69    3.39
  -3   3  -5   20.97    2.99
   3   3   5   23.39    3.97
  -3   3  -5   20.89    3.67
  -3   3  -5   22.24    3.73
   5  -3   5    0.95    1.43
  -5  -3  -5    2.00    1.30
  -5  -3  -5   -0.86    1.80
   5  -3   5    5.16    2.20
  -5  -3  -5    2.78    1.69
   5  -3   5    3.16    1.61
  -5  -3  -5    3.76    2.13
   5   3   5    3.02    1.71
  -5   3  -5    0.59    1.69
  -5   3  -5    5.58    2.23
  -5   3  -5    2.17    1.59
   5   3   5    2.34    1.41
  -7  -3  -5   26.80    3.25
   7  -3   5   24.89    3.52
  -7  -3  -5   24.68    4.13
  -7  -3  -5   26.92    4.14
   7  -3   5   25.57    4.17
  -7  -3  -5   23.79    4.20
   7  -3   5   26.61    4.24
  -7   3  -5   26.85    3.85
   7   3   5   22.64    3.74
   7   3   5   35.50    4.27
  -7   3  -5   28.65    3.74
  -7   3  -5   22.74    4.07
  -9  -3  -5   15.95    2.58
   9  -3   5   14.27    2.88
  -9  -3  -5   11.71    3.09
  -9  -3  -5   10.15    3.00
   9  -3   5   10.53    2.98
   9  -3   5   13.80    3.15
  -9  -3  -5   10.81    2.62
  -9   3  -5    6.64    2.51
  -9   3  -5   12.64    2.89
   9   3   5   10.71    2.78
   9   3   5   14.79    3.13
  -9   3  -5   10.85    2.65
  11  -3   5    3.42    2.10
 -11  -3  -5    8.38    2.72
  11  -3   5   14.63    3.59
 -11  -3  -5    8.12    2.08
 -11  -3  -5    8.88    2.82
  11  -3   5   16.14    3.30
 -11  -3  -5    9.13    2.46
  11   3   5   10.47    2.96
 -11   3  -5   13.36    2.96
 -11   3  -5    4.60    2.72
  11   3   5   17.22    3.62
 -13  -3  -5  662.46   21.10
  13  -3   5  707.95   21.90
  13  -3   5  704.04   19.93
 -13  -3  -5  688.76   19.07
  13  -3   5  689.74   20.19
 -13  -3  -5  664.07   22.37
  13   3   5  662.39   20.13
  13   3   5  679.26   20.57
 -13   3  -5  693.23   18.65
  15  -3   5    3.64    2.47
 -15  -3  -5    1.89    2.59
 -15  -3  -5    4.50    3.23
 -15  -3  -5    2.06    1.68
  15  -3   5    8.21    3.13
  15  -3   5    1.98    2.66
  15   3   5    6.62    2.48
 -15   3  -5    8.74    2.55
 -15   3  -5    5.04    2.89
 -15   3  -5    6.47    2.58
 -17  -3  -5   10.20    3.96
 -17  -3  -5    7.22    3.06
  17  -3   5    9.54    3.00
  17  -3   5    9.29    3.12
  17  -3   5    8.54    3.63
 -17   3  -5   22.86    5.21
  17   3   5    9.04    3.33
 -17   3  -5    6.91    3.30
  17   3   5   15.17    3.59
  19  -3   5   -2.75    2.22
 -19  -3  -5    2.86    2.82
  19  -3   5   -0.18    2.00
  19  -3   5   -6.27    2.15
 -19  -3  -5    2.88    2.46
  19   3   5    1.31    1.70
 -19   3  -5   -3.36    2.35
  19   3   5   -1.94    2.24
 -19   3  -5    2.38    2.54
 -21  -3  -5   20.01    5.31
 -21  -3  -5    7.98    4.40
  21  -3   5   18.59    4.51
  21  -3   5   18.53    4.90
  21  -3   5   17.31    4.41
 -21   3  -5   24.33    5.43
  21   3   5   14.99    4.73
 -21   3  -5   20.40    5.51
 -23  -3  -5    6.79    4.05
  23  -3   5   11.18    4.51
  23  -3   5   10.40    3.80
 -23  -3  -5   15.80    5.32
  23   3   5    8.56    3.93
 -23   3  -5   16.10    4.61
 -23   3  -5    9.43    4.38
  25  -3   5   43.35    7.92
  25  -3   5   32.28    6.22
 -25  -3  -5   34.21    7.16
 -25  -3  -5   45.25    8.25
 -25   3  -5   49.20    7.94
  25   3   5   38.28    7.72
 -25   3  -5   55.64    9.11
 -27  -3  -5   -0.31    3.71
 -27  -3  -5    2.42    3.63
  27  -3   5    8.41    4.35
  27  -3   5    8.89    4.33
  27   3   5   10.33    4.07
 -27   3  -5    8.64    4.89
 -27   3  -5   12.33    5.18
  29  -3   5   18.79    6.04
 -29  -3  -5   18.05    6.38
 -29  -3  -5   11.43    5.62
 -29   3  -5   20.42    5.50
  29   3   5   20.90    6.45
 -29   3  -5   13.62    5.84
 -30  -4   5    0.59    3.65
  30  -4  -5   -2.49    3.73
  30  -4  -5   -0.16    4.17
  30   4  -5   -2.77    3.67
 -30   4   5    3.56    3.68
 -30   4   5    1.13    4.27
 -28  -4   5    0.60    3.80
 -28  -4   5   -1.03    3.00
  28  -4  -5    2.05    3.99
  28  -4  -5   -0.63    3.36
  28   4  -5    7.41    3.80
 -28   4   5    4.98    4.16
 -28   4   5    2.31    4.12
 -26  -4   5   -0.03    3.75
  26  -4  -5    7.20    3.54
  26  -4  -5    2.31    4.52
 -26   4   5   -8.56    2.67
  26   4  -5    5.35    3.95
 -26   4   5    2.90    3.47
  24  -4  -5   69.44    9.11
 -24  -4   5   82.21   10.86
  24  -4  -5   87.53    9.45
 -24  -4   5   89.71   10.04
  24   4  -5   76.87    9.67
 -24   4   5   66.35    8.99
 -24   4   5  101.84   11.66
 -22  -4   5   -1.92    2.17
  22  -4  -5    5.40    3.07
 -22  -4   5    2.12    2.69
  22   4  -5   -0.29    2.75
 -22   4   5    2.17    3.14
  22   4  -5    2.68    2.55
 -22   4   5   -2.55    2.78
 -20  -4   5  160.50   10.57
  20  -4  -5  177.05   10.97
 -20  -4   5  159.51   11.57
  20   4  -5  160.99    9.48
 -20   4   5  172.51   12.22
 -20   4   5  168.56   12.07
  20   4  -5  150.15   10.94
  20   4  -5  175.62   10.04
  18  -4  -5    4.02    2.49
 -18  -4   5    0.78    2.23
 -18  -4   5   -0.32    2.79
  18  -4  -5   -2.20    2.06
  18   4  -5   -5.27    2.78
 -18   4   5    4.27    3.18
 -18   4   5    5.62    3.32
  18   4  -5   -0.36    2.59
  18   4  -5   -0.80    2.09
 -16  -4   5    8.61    3.82
 -16  -4   5   10.65    3.78
  16  -4  -5    8.91    3.10
  16  -4  -5    9.46    2.79
  16   4  -5    7.07    2.85
  16   4  -5   11.75    3.23
 -16   4   5    9.13    3.89
  16   4  -5   10.65    3.24
 -16   4   5    7.52    3.91
 -14  -4   5  110.74   10.76
 -14  -4   5  103.53    7.43
 -14  -4   5  113.63   10.13
  14  -4  -5  113.37   10.23
  14  -4  -5  115.67    7.25
 -14   4   5  108.94   10.64
 -14   4   5   94.47    9.64
 -14   4   5  112.71    7.24
  14   4  -5   97.24    8.84
  14   4  -5  110.01    7.92
 -12  -4   5   74.21    7.22
 -12  -4   5  102.93    9.82
  12  -4  -5   80.56    8.78
  12  -4  -5   80.42    5.67
  12  -4  -5   67.16    7.18
 -12  -4   5   87.04    8.95
  12   4  -5   81.60    7.86
 -12   4   5   90.48    9.12
  12   4  -5   74.78    7.90
 -12   4   5   80.92    8.88
 -12   4   5   97.68    8.18
  10  -4  -5  201.35   10.31
  10  -4  -5  191.89   10.96
 -10  -4   5  207.58   10.98
 -10  -4   5  183.77   10.43
  10  -4  -5  196.04    8.34
 -10  -4   5  193.11    9.69
 -10   4   5  204.01   11.36
 -10   4   5  192.53    9.47
  10   4  -5  178.75    9.63
 -10   4   5  171.29   10.61
  10   4  -5  180.45    9.89
   8  -4  -5   20.50    4.08
  -8  -4   5   18.82    4.09
   8  -4  -5   19.77    3.83
  -8  -4   5   26.29    4.17
  -8  -4   5   27.12    4.96
  -8   4   5   19.57    3.65
  -8   4   5   24.44    4.62
   8   4  -5   21.75    3.52
   8   4  -5   18.70    3.67
   8   4  -5   20.18    4.26
  -8   4   5   21.29    4.36
   6  -4  -5  110.15    7.20
  -6  -4   5  124.74    7.66
  -6  -4   5  118.29    8.28
  -6  -4   5  128.44    8.19
   6  -4  -5  114.87    8.23
   6   4  -5  137.15    8.50
   6   4  -5  121.01    7.03
  -6   4   5  131.82    8.84
   6   4  -5  121.98    7.38
  -6   4   5  125.83    7.82
  -4  -4   5   21.60    4.18
  -4  -4   5   25.57    4.19
   4  -4  -5   23.57    4.22
  -4  -4   5   29.52    4.62
   4  -4  -5   22.67    4.54
   4  -4  -5   17.88    3.75
  -4   4   5   19.86    3.87
  -4   4   5   28.45    4.90
   4   4  -5   26.29    4.07
   4   4  -5   18.06    3.91
   4   4  -5   17.24    3.29
  -2  -4   5    8.46    2.70
   2  -4  -5    4.36    2.74
  -2  -4   5    5.96    2.19
   2  -4  -5    2.80    2.37
  -2  -4   5    6.51    2.49
  -2   4   5    7.00    2.45
  -2   4   5    5.29    2.53
   2   4  -5   11.77    2.51
   2   4  -5    5.02    2.59
   2   4  -5    5.15    2.08
   0  -4  -5   22.04    3.64
   0  -4   5   26.24    4.27
   0  -4   5   22.90    3.77
   0  -4  -5   21.13    4.18
   0  -4  -5   27.80    4.96
   0  -4   5   17.17    3.79
   0   4   5   24.61    4.31
   0   4  -5   26.87    3.59
   0   4   5   21.04    3.99
   0   4  -5   22.09    4.18
   2  -4   5    3.38    2.18
  -2  -4  -5    1.13    2.09
   2  -4   5    0.33    1.82
  -2  -4  -5    5.48    2.15
   2  -4   5    4.03    2.00
  -2  -4  -5    0.81    1.98
   2   4   5    2.58    1.78
  -2   4  -5    5.24    2.52
  -2   4  -5    5.18    2.24
  -2   4  -5    6.54    1.99
   2   4   5    3.45    2.27
   4  -4   5   50.24    6.40
  -4  -4  -5   52.11    6.53
   4  -4   5   55.13    5.44
  -4  -4  -5   49.74    5.40
  -4  -4  -5   47.68    6.39
   4   4   5   48.79    6.06
  -4   4  -5   63.69    7.07
  -4   4  -5   61.55    7.16
  -4   4  -5   70.11    6.33
   6  -4   5   93.19    8.73
  -6  -4  -5  102.25    6.28
  -6  -4  -5   99.91    9.96
  -6  -4  -5   98.67    8.85
   6  -4   5   93.04    8.36
   6   4   5   96.55    8.90
  -6   4  -5   91.30    6.34
  -6   4  -5   98.30    7.02
   6   4   5   89.10    8.53
  -6   4  -5  105.18    9.58
   8  -4   5  353.54   14.40
  -8  -4  -5  325.39   13.96
   8  -4   5  343.46   14.29
  -8  -4  -5  328.37   11.83
  -8  -4  -5  347.21   15.82
  -8   4  -5  325.40   14.88
   8   4   5  323.84   13.40
   8   4   5  339.58   12.26
  -8   4  -5  359.85   13.49
  -8   4  -5  330.55   13.41
   8   4   5  348.10   14.40
  10  -4   5    0.93    2.39
 -10  -4  -5    8.42    3.66
  10  -4   5    3.66    2.86
 -10  -4  -5    6.22    3.05
 -10   4  -5    1.39    2.01
 -10   4  -5    9.65    3.49
  10   4   5    4.00    2.30
  10   4   5    2.34    2.18
 -10   4  -5    1.80    2.11
  10   4   5    4.36    1.99
 -12  -4  -5    1.47    2.54
 -12  -4  -5    3.11    2.58
 -12  -4  -5    3.59    2.26
  12  -4   5    1.86    2.57
  12  -4   5    5.03    2.99
 -12   4  -5    2.17    2.85
  12   4   5    2.27    1.86
  12   4   5    7.48    3.06
 -12   4  -5   -1.38    2.27
 -12   4  -5    2.54    2.42
  12   4   5    2.38    1.87
  14  -4   5   13.77    4.30
 -14  -4  -5   16.02    4.64
  14  -4   5   17.63    4.56
 -14  -4  -5   13.71    4.19
  14   4   5   13.25    3.54
 -14   4  -5   15.76    4.60
 -14   4  -5   10.81    3.30
  14   4   5   10.84    3.43
  16  -4   5   46.73    7.57
  16  -4   5   41.44    6.37
 -16  -4  -5   39.18    6.37
 -16  -4  -5   27.58    5.94
 -16   4  -5   28.07    6.42
  16   4   5   32.49    5.67
  16   4   5   44.59    6.68
 -18  -4  -5   60.39    9.10
 -18  -4  -5   69.12    9.19
  18  -4   5   62.37    8.70
  18  -4   5   72.87    8.69
  18   4   5   79.85    9.39
 -18   4  -5   81.29    9.78
 -18   4  -5   65.81    9.18
 -20  -4  -5    1.14    2.67
  20  -4   5   -0.25    3.27
  20  -4   5    3.30    3.52
 -20  -4  -5    2.59    2.84
 -20   4  -5    4.02    3.52
  20   4   5    1.58    2.79
 -20   4  -5    5.87    3.55
  20   4   5    0.25    2.34
  22  -4   5    3.01    3.66
 -22  -4  -5    2.74    3.49
  22  -4   5    7.03    3.49
 -22  -4  -5    6.70    4.70
 -22   4  -5    0.65    3.56
 -22   4  -5    4.60    3.76
  22   4   5   12.60    4.86
 -24  -4  -5    1.65    3.20
  24  -4   5    6.01    4.55
  24  -4   5    6.86    4.73
 -24  -4  -5    8.21    5.02
 -24   4  -5    3.81    4.36
 -24   4  -5    8.76    4.23
  24   4   5    4.56    3.30
  26  -4   5   -4.45    3.79
  26  -4   5    0.72    3.50
 -26  -4  -5    7.12    4.67
 -26  -4  -5    8.33    4.83
 -26   4  -5   -0.71    3.23
 -26   4  -5    2.84    4.37
  26   4   5    3.57    4.19
  27  -5  -5   38.92    7.77
  27  -5  -5   26.46    8.14
 -27   5   5   15.70    6.66
  27   5  -5   50.67    9.57
 -25  -5   5   38.26    7.63
 -25  -5   5   44.25    8.87
  25  -5  -5   33.74    6.65
  25   5  -5   39.82    7.91
 -25   5   5   30.26    7.23
 -25   5   5   36.29    8.31
 -23  -5   5   -0.13    3.10
 -23  -5   5   -2.09    3.41
  23  -5  -5    1.49    3.56
 -23   5   5    3.54    3.14
  23   5  -5    5.10    3.93
 -23   5   5    3.82    3.85
  21  -5  -5   51.97    7.87
 -21  -5   5   75.46    9.56
 -21  -5   5   57.45    9.37
 -21   5   5   47.39    8.04
  21   5  -5   65.88    9.04
 -21   5   5   62.99    9.75
 -19  -5   5    3.69    3.18
  19  -5  -5    8.55    4.05
 -19  -5   5    4.89    3.43
 -19   5   5   -4.11    2.29
  19   5  -5    3.28    3.37
  19   5  -5    1.58    2.32
 -19   5   5    5.84    3.58
  17  -5  -5    1.02    2.30
 -17  -5   5   -3.88    2.70
 -17  -5   5   -1.57    2.94
 -17   5   5    4.11    3.46
 -17   5   5   -3.86    2.88
  17   5  -5   -1.29    2.26
  17   5  -5    1.14    2.95
  15  -5  -5  125.99   11.44
 -15  -5   5  149.03   13.01
 -15  -5   5  160.82   11.65
 -15   5   5  151.39   13.84
  15   5  -5  162.00   10.59
 -15   5   5  159.68   11.62
  15   5  -5  162.09   10.56
 -13  -5   5   39.92    6.77
 -13  -5   5   38.49    6.82
  13  -5  -5   48.81    6.95
 -13   5   5   31.60    6.51
 -13   5   5   35.86    6.52
  13   5  -5   46.52    6.60
  13   5  -5   42.49    7.03
 -13   5   5   43.68    6.19
 -11  -5   5    7.25    3.68
 -11  -5   5    5.16    3.35
  11  -5  -5    8.53    3.62
  11  -5  -5    4.85    3.22
 -11   5   5    4.19    2.24
 -11   5   5    7.92    3.77
 -11   5   5    9.83    4.19
  11   5  -5    1.94    2.78
  11   5  -5    6.68    2.87
  -9  -5   5   54.45    7.66
   9  -5  -5   43.83    6.42
   9  -5  -5   44.96    6.97
  -9  -5   5   54.13    7.68
  -9   5   5   49.08    6.99
  -9   5   5   53.60    7.66
   9   5  -5   59.80    9.81
   9   5  -5   47.94    7.12
  -9   5   5   35.12    6.44
   7  -5  -5   33.02    5.48
   7  -5  -5   33.19    5.84
  -7  -5   5   26.37    5.01
  -7  -5   5   33.79    5.40
  -7  -5   5   36.17    6.14
  -7   5   5   30.39    5.65
   7   5  -5   29.13    5.74
  -7   5   5   37.76    6.51
  -7   5   5   42.07    6.92
   5  -5  -5  410.05   15.85
  -5  -5   5  423.50   17.36
   5  -5  -5  393.08   17.16
  -5  -5   5  400.99   15.33
  -5  -5   5  403.32   16.48
   5  -5  -5  417.49   17.20
  -5   5   5  404.66   17.54
  -5   5   5  384.06   16.03
   5   5  -5  421.64   17.26
  -5   5   5  382.23   17.27
   5   5  -5  378.05   15.24
   3  -5  -5   15.04    3.96
  -3  -5   5   17.55    3.65
   3  -5  -5   11.06    3.48
  -3  -5   5   11.30    4.33
  -3  -5   5    5.03    2.95
   3  -5  -5   11.90    4.11
   3   5  -5    8.89    3.41
  -3   5   5   13.75    3.71
   3   5  -5   10.16    4.15
  -3   5   5   13.47    3.84
   1  -5  -5    5.71    3.28
   1  -5  -5    1.17    2.53
  -1  -5   5    0.27    2.01
  -1  -5   5    1.51    2.29
  -1  -5   5    0.27    2.69
   1   5  -5    0.75    2.73
  -1   5   5    1.21    2.15
  -1   5   5    5.92    3.14
   1  -5   5  185.39   10.32
   1  -5   5  185.20   10.54
  -1  -5  -5  190.44   10.14
  -1  -5  -5  194.85   11.53
  -1  -5  -5  173.74   11.78
   1  -5   5  189.93   11.32
   1   5   5  193.59   11.56
  -1   5  -5  197.35   11.48
   1   5   5  189.46   11.19
  -1   5  -5  192.76   11.24
   3  -5   5  250.60   11.67
  -3  -5  -5  231.56   13.71
  -3  -5  -5  238.81   11.27
   3  -5   5  240.65   12.08
  -3  -5  -5  242.49   12.86
   3  -5   5  232.67   12.77
   3   5   5  218.71   12.26
  -3   5  -5  240.64   13.18
  -3   5  -5  237.58   12.50
   3   5   5  228.48   12.49
   5  -5   5    3.97    3.42
   5  -5   5    4.95    3.14
  -5  -5  -5   10.82    3.29
  -5  -5  -5   14.30    4.15
  -5  -5  -5    5.82    3.27
   5   5   5    3.57    2.54
  -5   5  -5    9.67    3.87
  -5   5  -5    7.46    3.36
   7  -5   5    4.16    3.50
  -7  -5  -5   12.35    4.24
  -7  -5  -5    3.12    3.35
  -7   5  -5    3.90    3.68
  -7   5  -5    1.76    2.54
   7   5   5   10.60    3.54
   7   5   5    8.79    3.05
   9  -5   5  126.17   14.42
  -9  -5  -5  127.69    9.35
  -9  -5  -5  118.78   12.10
  -9   5  -5  105.96   10.09
  -9   5  -5  124.05   12.59
   9   5   5  116.52    8.79
   9   5   5  104.49   10.48
 -11  -5  -5   59.69    9.24
 -11  -5  -5   49.95    7.22
  11  -5   5   47.02    7.40
  11  -5   5   52.00    7.61
 -11   5  -5   62.95    7.88
  11   5   5   53.78    7.77
 -11   5  -5   50.17    7.90
 -13  -5  -5    0.98    3.42
  13  -5   5    0.80    3.38
  13  -5   5    0.29    2.94
 -13  -5  -5    3.70    3.19
 -13   5  -5   -1.84    2.69
  13   5   5   -0.69    2.12
 -13   5  -5    2.00    2.44
  15  -5   5   -1.35    2.71
 -15  -5  -5    3.36    3.52
  15  -5   5    3.70    3.12
 -15  -5  -5   -0.20    2.89
 -15   5  -5   -2.94    2.41
  15   5   5    0.56    2.55
 -15   5  -5    4.87    3.63
 -17  -5  -5   15.16    5.10
  17  -5   5   17.23    4.89
  17  -5   5   16.55    5.39
 -17  -5  -5   24.11    6.39
 -17   5  -5   21.83    5.38
  17   5   5   11.08    4.11
 -17   5  -5   23.66    6.17
  19  -5   5   20.85    5.13
  19  -5   5   24.75    6.62
 -19  -5  -5    6.39    4.09
 -19  -5  -5   11.61    4.75
  19   5   5    9.70    3.91
 -19   5  -5   10.82    4.51
  21  -5   5   51.42    9.26
 -21  -5  -5   56.43    9.93
  21  -5   5   41.21    7.62
  21   5   5   24.02    5.32
 -21   5  -5   46.93    8.71
 -21   5  -5   41.59    8.40
  23  -5   5    2.22    3.80
  23  -5   5   -7.23    3.20
 -23   5  -5   -0.17    4.04
 -23   5  -5   -5.06    3.70
 -20  -6   5    7.83    5.04
 -20  -6   5   11.15    4.41
  20  -6  -5   14.84    4.36
  20   6  -5   14.05    4.32
 -20   6   5   12.35    5.71
 -20   6   5    9.12    4.65
 -18  -6   5   13.51    4.14
  18  -6  -5    8.60    4.36
 -18  -6   5   -0.17    3.49
  18   6  -5    2.22    3.46
 -18   6   5    5.28    4.03
 -18   6   5    8.56    5.10
  16  -6  -5   -1.70    2.73
 -16  -6   5   -1.32    3.42
 -16  -6   5    6.36    4.04
 -16   6   5    1.39    3.78
  16   6  -5   -0.72    2.43
 -16   6   5    3.65    3.70
 -14  -6   5    3.87    4.48
 -14  -6   5   -0.99    3.46
  14  -6  -5    3.52    2.94
 -14   6   5    0.12    3.95
 -14   6   5    1.52    3.28
  14   6  -5    1.87    2.86
 -12  -6   5    0.52    2.99
  12  -6  -5   -1.21    2.29
 -12  -6   5   -6.77    2.71
 -12   6   5   -1.67    2.71
 -12   6   5   -5.98    3.04
 -12   6   5    0.40    3.71
  12   6  -5    5.44    3.35
 -10  -6   5   30.74    6.56
  10  -6  -5   29.94    6.38
 -10  -6   5   27.92    6.31
  10  -6  -5   17.04    5.16
  10   6  -5   35.13    6.90
 -10   6   5   25.44    5.53
 -10   6   5   23.36    5.94
 -10   6   5   15.56    4.93
   8  -6  -5   95.63   11.07
  -8  -6   5   98.05   11.15
   8  -6  -5  103.14   10.43
  -8  -6   5   89.69   10.71
  -8   6   5   92.02   10.54
  -8   6   5   91.46   10.37
  -8   6   5  117.45   13.30
   8   6  -5   91.68   10.93
  -6  -6   5   44.55    7.56
  -6  -6   5   32.63    6.62
   6  -6  -5   37.43    6.51
   6  -6  -5   42.49    7.71
  -6   6   5   42.30    7.78
   6   6  -5   49.55    7.97
  -6   6   5   42.52    7.74
  -6   6   5   38.76    6.52
   4  -6  -5   19.27    5.09
  -4  -6   5   23.13    5.85
   4  -6  -5   19.70    5.33
   4  -6  -5   30.40    5.83
  -4  -6   5   27.24    5.98
  -4   6   5   21.37    5.51
   4   6  -5   24.81    6.13
   2  -6  -5   12.89    4.99
  -2  -6   5   22.28    5.73
   2  -6  -5   15.28    4.80
   2  -6  -5   12.10    4.12
  -2  -6   5   12.22    4.48
   2   6  -5   14.92    4.79
  -2   6   5   14.81    4.43
   2   6  -5   13.08    4.68
  -2   6   5   16.51    4.95
   0  -6  -5   61.63    8.51
   0  -6   5   62.83    8.95
   0  -6  -5   68.11    9.61
   0   6   5   58.02    8.19
   0   6  -5   75.78    9.77
   0   6   5   73.33    9.48
  -2  -6  -5    6.16    3.62
  -2  -6  -5   10.19    4.13
  -2  -6  -5    6.83    3.27
   2  -6   5   11.10    4.27
  -2   6  -5    9.65    3.91
   2   6   5   10.77    3.91
  -2   6  -5    8.74    3.57
   2   6   5    1.71    3.03
  -4  -6  -5    9.17    4.57
  -4  -6  -5   11.94    4.38
   4  -6   5    3.00    3.58
  -4   6  -5    4.51    3.16
   4   6   5    2.86    2.68
   6  -6   5    1.81    2.92
  -6  -6  -5    5.48    3.82
  -6  -6  -5    0.79    3.20
  -6   6  -5   -4.15    2.54
  -6   6  -5    1.35    2.80
   6   6   5    0.74    2.43
   8  -6   5    7.77    3.89
  -8  -6  -5    1.56    4.08
   8   6   5   -0.96    2.96
  -8   6  -5    2.67    3.34
  -8   6  -5   -2.23    2.67
 -10  -6  -5    4.90    3.39
  10  -6   5   -1.41    4.21
  10  -6   5   -3.56    2.49
  10   6   5    0.85    2.54
 -10   6  -5    4.37    3.30
 -10   6  -5   -4.84    2.83
  12  -6   5    7.56    4.33
 -12  -6  -5    5.38    4.12
  12   6   5    0.73    2.92
 -12   6  -5    6.50    3.42
 -12   6  -5   12.90    5.01
  14  -6   5    3.91    4.04
 -14  -6  -5    3.22    3.81
  14  -6   5   -6.47    3.60
  14   6   5    0.10    3.01
 -14   6  -5    3.92    3.49
  16  -6   5   34.09    6.83
 -16  -6  -5   42.42    8.90
  16  -6   5   33.15    7.52
  16   6   5   45.91    8.23
 -16   6  -5   37.78    8.28
   9  -7  -5    7.94    4.13
  -9  -7   5   -0.96    3.60
  -9  -7   5    4.21    4.99
  -9   7   5    2.44    3.98
  -9   7   5    2.58    4.34
   9   7  -5    4.12    4.10
  -7  -7   5    4.67    3.97
   7  -7  -5   -4.98    2.76
  -7   7   5    2.46    3.37
   7   7  -5    0.55    4.11
  -7   7   5   -2.23    2.57
   5  -7  -5   -3.54    3.19
  -5  -7   5    4.75    3.73
   5   7  -5    0.16    2.85
  -5   7   5   -4.51    2.68
  -5   7   5   -5.64    2.76
   3  -7  -5    2.26    3.97
  -3  -7   5    7.05    4.40
  -3   7   5    4.16    3.99
  -3   7   5    3.87    3.73
   3   7  -5    1.39    3.11
   1  -7  -5   16.50    5.51
  -1  -7   5    4.99    4.19
   1  -7  -5   10.00    4.80
  -1   7   5   13.80    4.80
   1   7  -5    4.90    4.63
  -1   7   5    6.31    4.41
  -1  -7  -5    1.55    3.92
   1  -7   5    4.49    3.54
  -1   7  -5    1.56    3.24
  -1   7  -5    8.78    4.66
   1   7   5    8.75    4.03
   1   7   5    6.35    3.89
   3  -7   5    9.99    4.77
  -3  -7  -5    6.43    4.16
  -3   7  -5    2.25    3.34
   3   7   5    3.55    3.21
   3   7   5    6.72    4.60
  -3   7  -5   13.72    4.87
   5  -7   5   -4.90    3.07
  -5  -7  -5   -2.65    4.33
   5   7   5   -5.85    2.56
  -5   7  -5    1.02    3.41
  -5   7  -5   -5.02    2.99
  36   0  -6    9.75    4.06
 -36   0   6    8.76    4.82
  36   0  -6   17.56    5.89
  36   0  -6   11.75    5.21
 -36   0   6   19.35    5.11
  34   0  -6   41.34    8.22
 -34   0   6   26.54    5.85
 -34   0   6   22.30    6.09
  34   0  -6   20.50    5.66
  34   0  -6   25.77    6.48
  32   0  -6  184.48   12.56
 -32   0   6  168.92   11.43
  32   0  -6  180.70   11.50
  32   0  -6  183.61   13.14
 -32   0   6  149.29   13.31
  30   0  -6  103.65   11.21
  30   0  -6   92.23    9.65
 -30   0   6   84.35    9.87
  30   0  -6   91.03   10.71
  28   0  -6   62.41    8.18
  28   0  -6   65.05    7.38
  28   0  -6   76.99    9.12
 -28   0   6   64.25    8.31
  26   0  -6  136.26    9.72
 -26   0   6  122.55    9.05
  26   0  -6  115.34   10.53
  26   0  -6  127.93    8.58
  24   0  -6   47.33    6.54
 -24   0   6   45.60    6.01
  24   0  -6   44.00    5.65
  24   0  -6   53.79    6.81
  22   0  -6  109.84    7.17
  22   0  -6  104.53    7.64
 -22   0   6  112.22    7.56
  22   0  -6  109.37    7.74
 -20   0   6  570.87   17.85
  20   0  -6  567.30   18.15
  20   0  -6  603.89   17.55
 -20   0   6  628.64   17.91
  20   0  -6  570.20   18.22
 -18   0   6   -0.81    1.02
 -18   0   6   -1.00    1.39
  18   0  -6    0.35    1.42
  18   0  -6   -0.26    1.26
  18   0  -6    0.95    1.36
  16   0  -6  183.71    8.47
 -16   0   6  167.68    5.95
  16   0  -6  164.30    7.60
 -16   0   6  165.27    7.90
  16   0  -6  176.58    8.24
  16   0  -6  173.36    4.20
 -14   0   6  323.55    8.51
  14   0  -6  323.66    6.99
  14   0  -6  325.32   11.11
 -14   0   6  314.45   10.61
  14   0  -6  324.14   11.17
  14   0  -6  329.07   10.63
 -12   0   6    2.85    1.54
  12   0  -6    1.59    0.74
 -12   0   6    1.13    0.96
  12   0  -6   -1.28    0.77
  12   0  -6    1.40    1.46
  12   0  -6    1.82    1.31
  10   0  -6  326.32    7.60
  10   0  -6  323.07    9.96
  10   0  -6  329.60    9.60
 -10   0   6  333.41    9.62
 -10   0   6  339.97    8.24
  10   0  -6  314.12    9.85
   8   0  -6    2.64    1.19
   8   0  -6    2.52    1.23
   8   0  -6    1.65    0.85
   8   0  -6    1.66    1.09
   8   0  -6    2.81    1.23
   8   0  -6    3.24    0.94
  -8   0   6    1.13    1.12
   6   0  -6   23.72    2.69
   6   0  -6   28.70    2.76
   6   0  -6   30.28    2.53
   6   0  -6   30.19    2.78
   6   0  -6   28.20    2.64
   6   0  -6   32.49    2.70
   4   0  -6  452.86   11.82
   4   0  -6  470.09   10.60
  -4   0   6  473.04   10.39
   4   0  -6  467.22   11.37
   2   0  -6   70.76    3.71
   2   0  -6   67.31    3.73
  -2   0   6   80.63    3.97
   2   0  -6   65.86    3.46
  -2   0   6   75.25    4.37
   2   0  -6   75.86    3.57
   2   0  -6   72.31    2.94
  -2   0   6   78.80    3.18
   0   0  -6  390.66    8.30
   0   0  -6  413.60   10.03
   0   0   6  401.88   10.82
   0   0   6  414.87    8.49
   0   0   6  404.54   10.24
   0   0  -6  405.44   10.27
   2   0   6 1113.79   18.97
  -2   0  -6 1078.29   21.99
   2   0   6 1130.24   21.81
  -2   0  -6 1092.54   21.51
  -2   0  -6 1117.44   19.69
   2   0   6 1130.93   22.81
  -4   0  -6   11.05    2.12
   4   0   6   13.37    2.49
   4   0   6    9.90    1.85
   4   0   6    9.78    1.14
  -4   0  -6   16.95    2.61
  -4   0  -6   15.17    2.20
  -4   0  -6   12.85    1.73
  -6   0  -6   65.34    3.80
   6   0   6   64.22    2.54
   6   0   6   67.01    4.15
  -6   0  -6   57.70    4.12
  -6   0  -6   66.45    4.44
  -6   0  -6   67.55    3.54
   6   0   6   63.89    4.58
  -8   0  -6   91.39    4.62
  -8   0  -6   93.00    5.66
  -8   0  -6   99.67    5.51
   8   0   6   85.66    5.04
   8   0   6   94.91    3.39
  -8   0  -6   89.58    4.53
   8   0   6   91.22    5.83
 -10   0  -6  253.14    8.46
  10   0   6  270.26   10.77
  10   0   6  253.05    6.91
 -10   0  -6  255.34   10.22
 -10   0  -6  285.29   10.15
  10   0   6  264.36    9.76
  12   0   6  154.52    8.32
 -12   0  -6  164.81    8.44
  12   0   6  151.62    6.73
 -12   0  -6  153.78    7.63
  12   0   6  153.15    7.65
  12   0   6  158.79    5.46
 -12   0  -6  164.41    6.63
 -14   0  -6    6.95    2.38
 -14   0  -6   12.55    2.96
  14   0   6    7.11    1.77
 -14   0  -6   10.02    2.23
  14   0   6    8.78    2.13
  14   0   6    6.74    2.23
  14   0   6    6.79    2.37
 -16   0  -6   92.67    5.32
 -16   0  -6   94.19    6.49
  16   0   6   95.00    4.85
 -16   0  -6   86.93    8.17
  16   0   6   91.36    5.31
  16   0   6   90.62    6.61
  16   0   6   85.03    8.01
 -18   0  -6    1.60    1.65
  18   0   6   -3.35    1.68
  18   0   6    1.79    1.97
  18   0   6    1.39    2.41
 -18   0  -6    0.41    2.04
 -18   0  -6   -0.21    1.77
  20   0   6    9.35    3.32
  20   0   6    7.08    3.00
 -20   0  -6   11.22    3.15
 -20   0  -6    2.89    2.39
  22   0   6  101.11    9.50
 -22   0  -6   70.65    8.54
 -22   0  -6   97.58    9.06
  22   0   6   87.14    9.78
 -24   0  -6   57.18    8.55
 -24   0  -6   57.82    7.13
  24   0   6   57.43    7.69
  24   0   6   52.99    8.00
 -26   0  -6   49.02    7.96
  26   0   6   75.72    9.62
  26   0   6   82.83   10.05
  28   0   6    2.92    4.47
  28   0   6    3.80    3.88
 -28   0  -6   -2.10    3.28
  30   0   6   -2.93    3.49
 -30   0  -6    5.11    4.31
  30   0   6    4.69    4.23
  32   0   6   27.14    6.37
 -32   0  -6    4.81    4.27
  32   0   6   21.10    7.28
 -35  -1   6   29.57    6.51
  35  -1  -6   35.61    7.55
  35  -1  -6   34.74    6.64
  35  -1  -6   46.63    8.93
 -35  -1   6   38.39    7.19
  35   1  -6   49.87    8.02
  35   1  -6   55.15    9.15
  35   1  -6   31.42    6.54
 -35   1   6   33.47    7.25
  33  -1  -6  138.31   13.85
  33  -1  -6  125.51   11.84
 -33  -1   6  132.79   13.20
 -33  -1   6  123.34   11.46
  33   1  -6  146.84   14.26
  33   1  -6  112.46   12.31
  33   1  -6  124.16   11.36
 -33   1   6   81.75   10.26
  31  -1  -6   16.14    4.27
 -31  -1   6    7.07    3.69
 -31  -1   6    1.62    2.52
  31  -1  -6    4.88    3.00
  31  -1  -6    9.24    4.94
  31   1  -6    0.09    3.07
  31   1  -6    3.80    3.28
  31   1  -6    4.26    3.24
 -29  -1   6    6.61    3.72
  29  -1  -6   19.02    5.28
 -29  -1   6   16.83    4.26
  29  -1  -6   22.35    5.11
  29   1  -6   22.01    5.42
 -29   1   6   14.09    4.18
  29   1  -6   16.89    4.79
  29   1  -6   24.47    5.92
 -27  -1   6   51.57    6.75
 -27  -1   6   44.93    6.27
  27  -1  -6   53.94    7.60
  27  -1  -6   43.81    6.17
  27   1  -6   45.63    6.67
 -27   1   6   33.57    5.78
  27   1  -6   58.20    6.92
  27   1  -6   53.01    8.08
  25  -1  -6   71.91    7.49
 -25  -1   6   79.53    7.99
 -25  -1   6  102.70    9.08
  25  -1  -6   81.53    8.60
  25   1  -6   94.52    8.46
  25   1  -6   93.84    9.35
  25   1  -6   92.09    9.70
 -25   1   6   80.13    8.86
 -23  -1   6   89.57    8.34
  23  -1  -6   70.06    7.67
 -23  -1   6   96.82    8.86
  23  -1  -6   77.38    7.67
 -23   1   6   70.73    7.80
 -23   1   6   93.95    6.48
  23   1  -6   88.41    9.03
  23   1  -6   91.76    8.21
  23   1  -6   96.39    8.74
  21  -1  -6   51.77    6.15
  21  -1  -6   60.85    6.46
  21  -1  -6   39.53    5.40
 -21  -1   6   55.07    6.11
 -21  -1   6   49.80    5.79
  21   1  -6   62.46    6.48
  21   1  -6   47.23    6.35
 -21   1   6   47.54    5.22
 -21   1   6   50.15    6.63
  21   1  -6   40.52    5.52
  19  -1  -6  155.86    8.07
  19  -1  -6  145.27    7.85
 -19  -1   6  143.69    7.45
  19  -1  -6  135.20    7.94
 -19  -1   6  155.45    8.14
  19   1  -6  131.85    8.22
  19   1  -6  146.93    7.78
 -19   1   6  135.37    7.23
 -19   1   6  129.95    8.38
  19   1  -6  146.42    8.21
 -17  -1   6   45.35    5.02
 -17  -1   6   49.95    4.99
  17  -1  -6   53.73    5.70
  17  -1  -6   43.71    5.06
  17  -1  -6   53.58    5.24
  17   1  -6   41.64    2.89
  17   1  -6   48.60    5.30
 -17   1   6   48.38    4.76
  17   1  -6   52.47    5.23
  17   1  -6   46.61    5.73
 -17   1   6   37.56    4.94
  15  -1  -6  166.24    7.37
 -15  -1   6  163.15    6.97
 -15  -1   6  163.37    7.72
  15  -1  -6  177.30    7.84
  15  -1  -6  171.78    7.98
  15   1  -6  167.76    8.52
  15   1  -6  170.13    7.66
 -15   1   6  166.55    4.46
 -15   1   6  166.84    7.34
  15   1  -6  163.99    7.98
 -15   1   6  187.43    8.99
  15   1  -6  166.95    5.84
 -13  -1   6  518.72   14.55
 -13  -1   6  533.15   13.04
  13  -1  -6  508.58   13.50
  13  -1  -6  512.53   14.13
  13  -1  -6  526.80   14.44
  13   1  -6  508.09   12.07
 -13   1   6  524.78   13.86
  13   1  -6  518.05   14.22
 -13   1   6  526.51   10.76
 -13   1   6  520.77   15.45
  13   1  -6  522.61   14.72
  13   1  -6  498.04   15.15
 -11  -1   6    5.90    1.40
  11  -1  -6    2.52    1.15
  11  -1  -6    2.41    1.50
 -11  -1   6    7.19    1.99
  11  -1  -6    5.42    1.57
  11  -1  -6    4.31    1.48
 -11   1   6    2.94    1.65
  11   1  -6    3.17    1.44
 -11   1   6    1.70    1.35
  11   1  -6    2.41    1.39
  11   1  -6    2.59    1.33
 -11   1   6    5.20    1.14
  11   1  -6    4.99    1.43
   9  -1  -6  138.78    6.67
   9  -1  -6  143.05    4.89
  -9  -1   6  144.09    4.66
   9  -1  -6  147.53    5.98
  -9  -1   6  153.54    6.47
   9  -1  -6  138.33    5.36
   9   1  -6  142.58    6.11
   9   1  -6  137.80    6.53
  -9   1   6  153.47    6.30
   9   1  -6  145.39    3.82
  -9   1   6  147.09    5.01
   9   1  -6  142.09    6.35
  -9   1   6  154.62    7.05
   9   1  -6  145.98    5.44
   7  -1  -6  180.33    6.12
  -7  -1   6  182.57    4.58
   7  -1  -6  174.22    6.20
   7  -1  -6  176.69    5.80
   7  -1  -6  178.23    5.80
   7  -1  -6  177.22    7.25
  -7  -1   6  190.47    7.00
  -7   1   6  181.88    5.92
   7   1  -6  183.79    6.95
   7   1  -6  185.37    6.74
   7   1  -6  181.75    4.85
  -7   1   6  184.60    6.89
   7   1  -6  169.48    7.07
   5  -1  -6  217.48    6.27
   5  -1  -6  204.00    7.64
   5  -1  -6  218.25    6.31
  -5  -1   6  231.50    7.60
   5  -1  -6  216.88    7.44
   5  -1  -6  226.93    7.56
   5   1  -6  223.42    7.91
  -5   1   6  226.80    7.00
   5   1  -6  223.35    6.15
   5   1  -6  212.04    6.95
   5   1  -6  217.36    7.59
   3  -1  -6   44.26    2.92
   3  -1  -6   50.54    2.69
  -3  -1   6   56.33    4.58
   3  -1  -6   47.63    2.41
   3  -1  -6   49.05    3.60
  -3  -1   6   49.75    3.29
   3  -1  -6   53.71    3.56
  -3   1   6   53.99    3.06
   3   1  -6   46.62    2.92
   3   1  -6   47.04    3.49
   3   1  -6   52.04    3.28
  -3   1   6   44.81    3.08
  -1  -1   6   45.52    3.73
   1  -1  -6   39.56    3.56
   1  -1  -6   40.19    3.65
   1  -1  -6   40.39    2.07
   1  -1  -6   42.92    3.05
  -1  -1   6   37.15    3.60
  -1  -1   6   39.27    3.86
   1   1  -6   41.89    2.21
   1   1  -6   46.04    3.13
  -1   1   6   42.84    2.84
   1   1  -6   33.49    3.23
  -1   1   6   49.60    3.34
  -1   1   6   43.56    2.32
  -1  -1  -6   -0.09    0.52
  -1  -1  -6    2.84    1.18
   1  -1   6    0.96    1.10
   1  -1   6    0.62    1.23
   1  -1   6    0.43    1.19
  -1  -1  -6   -0.36    0.82
  -1   1  -6    2.39    1.00
   1   1   6    1.40    1.02
   1   1   6   -0.02    0.75
  -1   1  -6    5.61    1.56
  -1   1  -6    1.07    0.92
  -3  -1  -6  364.61   10.53
   3  -1   6  349.74   10.96
   3  -1   6  357.07    9.65
   3  -1   6  369.68   11.19
  -3  -1  -6  359.39   11.09
  -3  -1  -6  363.72   10.18
  -3  -1  -6  358.26   12.25
  -3   1  -6  335.02   10.53
   3   1   6  370.70    8.31
   3   1   6  350.73   10.34
  -3   1  -6  367.05    9.76
   3   1   6  369.52   10.44
  -3   1  -6  362.92   10.01
  -5  -1  -6    2.73    1.24
   5  -1   6    3.36    1.36
  -5  -1  -6    1.15    1.02
  -5  -1  -6    2.21    1.45
   5  -1   6    2.34    1.62
   5  -1   6    2.95    1.44
  -5  -1  -6    1.56    1.44
   5   1   6    2.82    1.11
  -5   1  -6   -0.29    0.96
  -5   1  -6    2.66    1.35
   5   1   6    1.43    1.33
  -5   1  -6    2.90    1.63
   5   1   6    5.77    1.51
  -7  -1  -6 1253.77   27.09
  -7  -1  -6 1282.31   27.71
   7  -1   6 1337.83   27.74
  -7  -1  -6 1220.86   26.07
   7  -1   6 1280.37   27.64
   7  -1   6 1296.39   24.53
  -7  -1  -6 1271.19   25.92
  -7   1  -6 1300.90   27.62
   7   1   6 1287.11   27.36
   7   1   6 1287.24   29.45
   7   1   6 1274.49   24.39
  -7   1  -6 1240.62   24.97
  -9  -1  -6   49.01    2.27
  -9  -1  -6   50.30    5.27
  -9  -1  -6   47.51    5.21
  -9  -1  -6   39.27    4.18
   9  -1   6   58.21    5.63
   9  -1   6   48.53    5.27
  -9  -1  -6   54.06    4.72
   9  -1   6   50.75    3.47
   9   1   6   55.06    5.58
  -9   1  -6   61.18    5.87
  -9   1  -6   52.94    5.23
   9   1   6   56.78    3.74
 -11  -1  -6    8.22    2.58
 -11  -1  -6    7.63    2.10
 -11  -1  -6    5.49    2.66
  11  -1   6    4.15    2.05
 -11  -1  -6    7.65    2.14
  11  -1   6    7.66    1.84
  11  -1   6    8.35    2.53
 -11  -1  -6    7.53    1.33
  11   1   6    9.91    2.20
  11   1   6    9.27    1.36
 -11   1  -6    9.30    2.08
 -11   1  -6    3.69    1.92
 -11   1  -6    5.35    2.06
  11   1   6    4.99    2.17
  11   1   6    7.73    2.06
 -13  -1  -6    5.29    1.33
  13  -1   6    4.49    2.08
 -13  -1  -6    4.93    1.81
 -13  -1  -6    5.33    1.99
 -13  -1  -6    5.42    2.58
  13  -1   6    5.62    2.44
  13  -1   6    8.18    1.99
 -13   1  -6    6.80    1.94
 -13   1  -6    3.73    2.14
  13   1   6    4.03    2.26
 -13   1  -6    9.41    2.73
  13   1   6    5.70    1.41
  13   1   6    5.52    1.95
  13   1   6    6.37    1.92
  15  -1   6   53.56    4.89
 -15  -1  -6   55.72    5.80
 -15  -1  -6   51.37    5.11
  15  -1   6   54.88    6.28
 -15  -1  -6   47.05    6.25
  15  -1   6   47.24    5.77
  15   1   6   49.80    5.12
 -15   1  -6   50.16    6.09
  15   1   6   41.49    4.80
  15   1   6   68.77    7.63
 -15   1  -6   51.75    6.48
 -15   1  -6   40.59    4.12
  17  -1   6   19.56    4.44
 -17  -1  -6   29.82    4.32
 -17  -1  -6   23.19    4.90
  17  -1   6   31.43    4.03
  17  -1   6   22.56    4.31
  17   1   6   30.56    5.12
 -17   1  -6   26.88    4.80
 -17   1  -6   29.72    3.61
  17   1   6   26.59    4.32
  17   1   6   30.32    4.05
 -17   1  -6   30.29    5.19
 -19  -1  -6   21.81    5.16
  19  -1   6   22.29    3.54
  19  -1   6   16.88    3.94
 -19  -1  -6   19.80    3.89
  19  -1   6   12.62    3.61
  19   1   6   21.21    4.87
 -19   1  -6   10.89    3.41
  19   1   6   17.63    3.85
 -19   1  -6   21.75    4.92
 -21  -1  -6   21.24    5.21
  21  -1   6   29.86    5.82
  21  -1   6   26.79    5.76
 -21  -1  -6   25.52    4.55
 -21   1  -6   33.46    5.32
  21   1   6   25.15    5.30
 -21   1  -6   20.49    5.30
  21   1   6   34.25    5.51
 -23  -1  -6   13.49    4.34
  23  -1   6    9.37    3.99
  23  -1   6   14.19    4.81
 -23   1  -6   10.56    4.28
  23   1   6    9.26    4.57
 -23   1  -6    9.69    3.86
  23   1   6   12.76    3.75
  25  -1   6   34.33    6.64
  25  -1   6   39.13    7.30
 -25  -1  -6   27.13    6.40
  25   1   6   35.24    7.06
  25   1   6   37.76    6.16
 -25   1  -6   34.91    6.07
 -25   1  -6   29.81    6.06
 -27  -1  -6   62.43    9.45
  27  -1   6   74.69    9.78
  27  -1   6   55.33    8.17
  27   1   6   74.02    8.91
 -27   1  -6   69.26    8.90
 -27   1  -6   61.15    9.78
  27   1   6   61.77    9.47
 -29  -1  -6    5.63    4.14
  29  -1   6    5.00    3.98
  29  -1   6    2.86    3.82
 -29   1  -6    1.91    3.74
  29   1   6   -3.92    2.79
  29   1   6    1.49    3.03
 -31  -1  -6   21.81    6.60
 -31  -1  -6   17.31    7.10
  31  -1   6   25.64    6.61
  31  -1   6   32.80    7.93
  31   1   6   25.64    6.55
 -31   1  -6   22.50    6.76
  31   1   6   28.82    6.47
  34  -2  -6   12.13    4.92
  34  -2  -6    3.88    4.13
 -34  -2   6    4.23    4.24
  34   2  -6   13.87    4.96
  34   2  -6    8.99    4.25
 -34   2   6   11.44    4.76
  34   2  -6   13.94    5.54
  32  -2  -6    0.14    3.45
  32  -2  -6   10.46    4.11
 -32  -2   6    2.44    3.16
  32   2  -6    3.37    3.62
  32   2  -6   10.42    4.70
  32   2  -6    8.83    3.73
 -32   2   6    5.12    3.99
  30  -2  -6   23.02    5.41
  30  -2  -6    3.30    3.99
 -30  -2   6   16.47    4.88
  30   2  -6   12.00    4.16
 -30   2   6   15.62    4.98
  30   2  -6   19.55    5.94
  30   2  -6   13.63    4.31
 -28  -2   6   12.99    4.19
  28  -2  -6    6.43    3.59
 -28  -2   6   11.64    4.47
  28  -2  -6    6.53    3.50
  28   2  -6    4.78    4.00
 -28   2   6    7.61    4.36
  28   2  -6   18.10    4.58
  28   2  -6    7.69    4.02
  26  -2  -6   24.67    4.72
 -26  -2   6   20.57    4.75
 -26  -2   6   31.20    5.16
  26  -2  -6   37.87    6.42
  26   2  -6   33.10    5.46
  26   2  -6   31.56    5.72
  26   2  -6   21.34    5.04
 -26   2   6   29.40    4.91
 -26   2   6   21.80    5.27
  24  -2  -6   46.28    6.33
 -24  -2   6   55.39    6.36
  24  -2  -6   55.00    7.38
  24  -2  -6   55.47    6.25
 -24  -2   6   49.26    6.44
 -24   2   6   42.69    6.15
 -24   2   6   40.87    6.64
  24   2  -6   46.31    6.27
  24   2  -6   56.77    7.90
  24   2  -6   46.87    6.10
  22  -2  -6   41.63    5.93
  22  -2  -6   41.53    5.05
  22  -2  -6   44.86    5.95
 -22  -2   6   41.27    6.16
 -22  -2   6   35.42    5.13
  22   2  -6   49.13    6.50
  22   2  -6   42.20    5.77
 -22   2   6   40.59    6.63
  22   2  -6   41.39    6.15
 -22   2   6   42.84    5.80
  20  -2  -6   40.21    5.34
  20  -2  -6   34.34    4.98
 -20  -2   6   45.92    5.28
  20  -2  -6   36.59    4.57
 -20  -2   6   36.30    5.19
  20   2  -6   42.71    5.58
  20   2  -6   26.81    4.93
  20   2  -6   36.45    5.23
 -20   2   6   43.19    5.63
 -20   2   6   35.48    5.80
 -18  -2   6    1.80    1.85
 -18  -2   6    3.01    1.79
  18  -2  -6    5.25    1.99
  18  -2  -6    1.54    1.77
  18  -2  -6    3.63    1.94
 -18   2   6    1.22    1.94
  18   2  -6    6.96    2.50
 -18   2   6    0.97    2.55
  18   2  -6    2.64    2.35
  18   2  -6    3.22    2.20
  18   2  -6    2.64    1.52
  16  -2  -6    5.18    2.08
  16  -2  -6   11.28    2.27
 -16  -2   6    8.97    1.99
  16  -2  -6    9.86    2.75
 -16  -2   6    6.84    2.05
  16   2  -6    7.20    2.87
 -16   2   6    7.83    2.96
 -16   2   6    7.74    2.68
  16   2  -6    7.17    2.29
  16   2  -6    8.35    2.10
 -16   2   6    7.19    1.42
  16   2  -6    8.71    2.57
 -14  -2   6   20.47    3.46
  14  -2  -6   26.37    3.84
 -14  -2   6   27.25    3.08
  14  -2  -6   25.52    3.01
  14   2  -6   26.80    3.97
 -14   2   6   23.14    2.63
 -14   2   6   19.05    3.41
  14   2  -6   24.34    4.10
  14   2  -6   27.64    3.51
 -14   2   6   24.22    4.42
  12  -2  -6  138.28    8.02
  12  -2  -6  138.15    6.89
 -12  -2   6  136.89    7.31
  12  -2  -6  147.70    6.77
  12  -2  -6  136.52    5.31
 -12  -2   6  140.21    5.13
  12   2  -6  146.06    7.83
 -12   2   6  143.13    8.12
 -12   2   6  141.15    5.71
 -12   2   6  152.82    7.72
  12   2  -6  140.52    7.23
 -10  -2   6   64.87    2.91
  10  -2  -6   61.96    4.01
  10  -2  -6   57.12    5.09
 -10  -2   6   63.22    5.68
  10  -2  -6   66.10    6.53
  10  -2  -6   64.08    3.18
 -10   2   6   72.79    6.43
  10   2  -6   61.67    5.77
 -10   2   6   73.54    6.58
  10   2  -6   63.44    2.76
 -10   2   6   67.23    3.96
  10   2  -6   64.05    4.65
  -8  -2   6  860.82   19.87
  -8  -2   6  879.25   20.89
   8  -2  -6  879.27   15.79
   8  -2  -6  867.26   18.15
   8  -2  -6  840.57   19.43
   8  -2  -6  876.11   21.66
   8   2  -6  870.69   20.36
   8   2  -6  857.07   20.76
  -8   2   6  844.55   21.13
  -8   2   6  856.02   21.96
   8   2  -6  856.91   16.76
  -8   2   6  895.19   19.12
   8   2  -6  817.15   19.54
  -6  -2   6   29.91    3.88
  -6  -2   6   32.35    3.56
   6  -2  -6   29.35    2.63
   6  -2  -6   22.54    3.36
  -6  -2   6   29.00    3.74
  -6   2   6   26.37    1.81
   6   2  -6   31.70    4.01
  -6   2   6   29.44    3.31
   6   2  -6   30.13    2.83
  -6   2   6   36.63    4.39
   6   2  -6   34.63    3.94
  -4  -2   6   23.63    3.26
  -4  -2   6   31.72    3.73
  -4  -2   6   37.66    3.47
   4  -2  -6   28.65    3.50
   4  -2  -6   35.33    4.20
   4  -2  -6   40.99    3.63
   4  -2  -6   33.23    3.95
   4  -2  -6   36.79    2.09
  -4   2   6   30.22    3.77
   4   2  -6   26.22    3.30
  -4   2   6   31.18    3.49
  -4   2   6   36.81    2.09
   4   2  -6   28.71    3.62
   4   2  -6   34.44    3.30
   2  -2  -6   79.42    5.28
   2  -2  -6   96.28    5.51
  -2  -2   6   83.62    4.00
   2  -2  -6   94.66    5.74
   2  -2  -6   88.43    4.22
  -2  -2   6   80.88    5.25
  -2  -2   6   95.78    5.52
   2   2  -6   77.61    4.89
   2   2  -6   88.67    2.97
   2   2  -6   93.26    4.92
  -2   2   6   84.13    4.90
   2   2  -6   78.69    4.90
  -2   2   6   91.00    3.63
   0  -2   6  136.27    4.82
   0  -2  -6  136.71    6.99
   0  -2  -6  136.12    5.03
   0  -2  -6  137.56    6.98
   0  -2   6  146.59    6.90
   0  -2  -6  134.80    6.65
   0  -2   6  131.66    6.82
   0   2  -6  131.76    6.29
   0   2   6  121.74    6.13
   0   2   6  138.67    5.09
   0   2  -6  139.66    4.70
   0   2  -6  126.39    6.05
   2  -2   6   55.58    5.38
   2  -2   6   57.51    5.10
  -2  -2  -6   51.54    5.16
  -2  -2  -6   45.25    4.78
  -2  -2  -6   53.02    2.90
  -2  -2  -6   44.48    4.58
   2   2   6   51.09    4.81
   2   2   6   51.53    3.42
  -2   2  -6   49.65    4.59
  -2   2  -6   47.85    3.17
  -2   2  -6   62.26    5.31
  -4  -2  -6  183.32    5.55
  -4  -2  -6  176.62    8.48
   4  -2   6  180.27    8.35
   4  -2   6  193.08    8.03
  -4  -2  -6  176.02    8.28
  -4  -2  -6  189.61    7.93
  -4   2  -6  175.56    8.11
   4   2   6  179.39    7.17
  -4   2  -6  190.60    7.69
  -4   2  -6  187.73    7.05
   4   2   6  181.19    7.81
  -6  -2  -6    6.41    2.18
  -6  -2  -6    5.36    2.08
   6  -2   6    5.76    2.01
  -6  -2  -6    2.45    1.31
   6  -2   6    4.65    2.03
  -6  -2  -6    2.73    1.06
   6   2   6    5.04    1.79
  -6   2  -6    6.33    1.92
   6   2   6    4.99    1.00
   6   2   6    4.82    1.78
  -6   2  -6    4.49    1.83
  -6   2  -6    4.97    1.89
  -8  -2  -6   21.50    2.20
  -8  -2  -6   19.10    3.46
   8  -2   6   27.52    4.03
  -8  -2  -6   17.16    3.33
   8  -2   6   26.54    3.62
  -8  -2  -6   22.21    3.43
   8   2   6   27.19    2.49
  -8   2  -6   26.09    3.76
  -8   2  -6   29.21    3.69
  -8   2  -6   27.95    4.31
   8   2   6   21.17    3.51
   8   2   6   29.37    4.05
 -10  -2  -6   73.01    7.32
 -10  -2  -6   68.49    4.94
  10  -2   6   61.53    5.37
 -10  -2  -6   67.49    7.07
  10  -2   6   77.57    7.15
 -10  -2  -6   60.16    3.40
  10   2   6   89.39    8.01
  10   2   6   61.02    6.05
  10   2   6   65.81    3.71
 -10   2  -6   77.55    7.34
 -10   2  -6   71.97    4.70
 -12  -2  -6   27.32    3.87
  12  -2   6   28.64    3.88
  12  -2   6   28.87    4.71
 -12  -2  -6   21.52    4.09
 -12  -2  -6   31.63    5.04
 -12   2  -6   26.42    4.39
  12   2   6   25.67    3.11
  12   2   6   30.95    4.85
 -12   2  -6   24.47    3.24
 -12   2  -6   22.93    4.14
 -14  -2  -6    4.10    2.11
  14  -2   6    1.06    1.75
  14  -2   6    4.90    2.55
 -14  -2  -6    1.10    1.38
 -14  -2  -6    5.32    2.45
  14   2   6    1.56    1.42
  14   2   6   -0.06    1.95
 -14   2  -6    2.58    1.53
 -14   2  -6    4.28    2.46
 -14   2  -6    7.01    2.42
  14   2   6    4.73    1.88
 -16  -2  -6    1.48    1.42
 -16  -2  -6    2.47    2.55
  16  -2   6    0.72    2.39
 -16  -2  -6   -0.64    2.18
  16  -2   6    4.42    2.15
 -16   2  -6    1.08    1.32
 -16   2  -6    3.52    2.19
 -16   2  -6    0.95    2.16
  16   2   6    0.04    1.91
  16   2   6    0.44    1.60
  16   2   6    0.45    1.40
 -18  -2  -6    3.61    2.11
 -18  -2  -6    6.15    3.42
 -18  -2  -6    2.10    2.25
  18  -2   6    3.57    2.36
  18  -2   6    5.55    2.81
  18  -2   6    3.26    2.73
 -18   2  -6    3.73    2.70
  18   2   6    5.35    2.27
  18   2   6    3.30    2.97
  18   2   6    5.05    2.24
 -18   2  -6    3.59    3.07
 -20  -2  -6   49.60    7.45
  20  -2   6   25.38    4.38
  20  -2   6   37.32    5.93
  20  -2   6   27.84    5.62
 -20  -2  -6   33.79    6.49
 -20   2  -6   33.39    6.02
  20   2   6   41.03    7.12
 -20   2  -6   38.58    6.92
  20   2   6   42.88    5.69
  22  -2   6    5.00    3.40
 -22  -2  -6    4.02    3.26
 -22  -2  -6    1.06    2.67
  22  -2   6   -0.78    2.04
  22  -2   6    3.20    3.50
 -22   2  -6    3.54    3.09
  22   2   6    7.87    3.93
 -22   2  -6    6.99    3.59
  24  -2   6   10.24    3.96
 -24  -2  -6    5.08    4.17
  24  -2   6    5.40    3.27
 -24  -2  -6   21.24    5.86
  24   2   6   12.88    4.32
 -24   2  -6    8.93    4.20
 -24   2  -6    9.19    4.15
  26  -2   6   23.25    6.05
 -26  -2  -6   16.25    5.27
 -26  -2  -6   15.49    5.19
  26  -2   6   17.70    5.35
 -26   2  -6   11.21    4.43
  26   2   6   18.60    5.81
 -26   2  -6   24.13    6.18
  28  -2   6   27.06    6.84
 -28  -2  -6   42.99    8.02
 -28  -2  -6   30.06    7.23
  28  -2   6   29.16    6.40
 -28   2  -6   42.99    7.98
 -28   2  -6   35.34    7.08
  28   2   6   29.64    6.96
  30  -2   6    0.91    4.05
 -30  -2  -6    5.37    4.83
  30  -2   6    9.46    4.99
 -30  -2  -6    4.63    4.52
 -30   2  -6   -0.43    4.44
  30   2   6   -0.36    3.91
 -30   2  -6    5.11    4.41
  33  -3  -6   69.03    9.92
 -33  -3   6   72.13   10.87
  33  -3  -6   54.65    8.30
 -33  -3   6   46.76   13.55
 -33   3   6   36.24    7.17
  33   3  -6   76.17   11.81
  33   3  -6   81.77   10.02
  31  -3  -6   14.99    4.58
 -31  -3   6   11.20    5.54
  31  -3  -6   33.40    6.84
 -31  -3   6   21.03    4.76
 -31   3   6   18.89    6.05
  31   3  -6   12.81    5.49
  31   3  -6   15.63    4.58
  29  -3  -6    3.20    3.44
  29  -3  -6    1.63    2.97
 -29  -3   6    2.65    2.96
 -29  -3   6    1.19    3.14
  29   3  -6   -6.10    2.85
  29   3  -6    2.29    2.89
 -29   3   6    7.75    4.18
 -29   3   6    7.25    4.15
 -27  -3   6    1.64    2.67
 -27  -3   6   -1.71    2.81
  27  -3  -6    1.95    2.83
  27  -3  -6   11.18    4.24
  27   3  -6    1.25    3.32
 -27   3   6    0.84    3.26
 -27   3   6    3.88    3.63
  27   3  -6    1.80    3.13
 -25  -3   6  133.44   12.98
 -25  -3   6  150.83   10.35
  25  -3  -6  147.97   10.33
  25   3  -6  159.98   14.53
 -25   3   6  158.54   10.90
  25   3  -6  124.21    8.99
 -25   3   6  149.64   13.57
  23  -3  -6   78.12    8.48
  23  -3  -6   90.62    9.31
 -23  -3   6   97.18   10.88
 -23  -3   6   82.36    8.69
 -23   3   6   74.92    8.77
 -23   3   6  102.99   11.27
  23   3  -6   82.44    8.44
  23   3  -6   84.24    9.64
  21  -3  -6   87.49    8.95
 -21  -3   6   92.11   10.11
  21  -3  -6  114.09   10.09
 -21  -3   6  110.80   10.18
 -21   3   6   85.36    8.90
 -21   3   6  103.06   10.37
  21   3  -6   73.26    8.42
  21   3  -6   90.07    8.60
 -19  -3   6   35.15    5.56
 -19  -3   6   41.50    6.44
  19  -3  -6   32.30    5.03
  19   3  -6   28.63    5.19
  19   3  -6   27.88    4.29
 -19   3   6   24.02    4.73
 -19   3   6   30.71    5.99
  19   3  -6   39.57    5.54
  17  -3  -6   69.44    6.97
 -17  -3   6   86.27    8.19
 -17  -3   6   86.56    8.57
 -17   3   6  103.63   10.05
  17   3  -6   83.44    5.95
  17   3  -6   78.32    7.95
 -17   3   6   93.86    9.29
  17   3  -6   71.48    7.03
 -15  -3   6    0.03    1.49
  15  -3  -6    3.83    2.26
  15  -3  -6    2.61    1.65
 -15  -3   6    4.49    2.51
  15   3  -6    1.65    2.18
  15   3  -6    0.71    1.68
 -15   3   6   -0.04    1.23
 -15   3   6    2.07    2.12
 -15   3   6   -1.22    1.85
  15   3  -6    2.50    1.78
 -13  -3   6    4.21    2.05
  13  -3  -6    1.09    2.24
 -13  -3   6    1.32    1.90
  13  -3  -6   -0.58    1.47
  13  -3  -6    2.22    1.74
 -13   3   6    2.03    1.95
 -13   3   6    2.71    1.49
  13   3  -6    3.94    2.18
 -13   3   6    6.74    2.91
  13   3  -6    1.43    1.88
  11  -3  -6   18.81    2.93
  11  -3  -6   16.30    3.29
 -11  -3   6   23.72    4.10
  11  -3  -6   15.92    3.81
 -11  -3   6   19.11    3.97
  11   3  -6   22.00    3.78
  11   3  -6   19.53    3.58
  11   3  -6   24.17    3.83
 -11   3   6   18.31    3.78
 -11   3   6   11.51    3.10
  11   3  -6   22.15    3.00
 -11   3   6   21.38    3.33
  -9  -3   6   66.38    6.67
   9  -3  -6   64.31    5.88
   9  -3  -6   63.39    4.19
  -9  -3   6   58.85    5.85
   9  -3  -6   64.33    6.76
  -9   3   6   60.13    6.43
  -9   3   6   65.54    5.76
   9   3  -6   65.93    6.40
   9   3  -6   51.54    5.55
  -9   3   6   70.83    7.04
   9   3  -6   57.92    3.80
   7  -3  -6   35.73    3.34
  -7  -3   6   27.43    4.17
   7  -3  -6   36.33    4.36
  -7  -3   6   31.55    4.23
   7  -3  -6   26.34    4.25
  -7  -3   6   34.34    2.80
   7   3  -6   24.48    3.70
   7   3  -6   23.55    3.52
  -7   3   6   22.13    3.46
  -7   3   6   32.47    5.01
   7   3  -6   33.22    3.61
   5  -3  -6  187.96    5.92
   5  -3  -6  192.10    9.52
   5  -3  -6  177.27    9.19
  -5  -3   6  183.05    8.17
  -5  -3   6  185.21    9.12
   5   3  -6  184.54    7.74
  -5   3   6  191.49    9.53
   5   3  -6  196.21    8.52
   5   3  -6  191.09    5.35
  -5   3   6  199.86    8.71
   3  -3  -6  141.14    8.13
   3  -3  -6  140.30    4.18
   3  -3  -6  135.27    6.53
  -3  -3   6  148.22    7.91
  -3  -3   6  149.53    8.07
  -3  -3   6  148.20    6.99
   3  -3  -6  146.34    8.30
   3   3  -6  140.54    4.85
  -3   3   6  134.35    7.22
   3   3  -6  135.34    6.88
   3   3  -6  133.78    7.33
  -3   3   6  139.94    8.01
   3   3  -6  136.51    6.92
   1  -3  -6  121.00    5.88
   1  -3  -6  109.94    7.36
  -1  -3   6  107.21    7.06
  -1  -3   6  122.79    5.98
   1  -3  -6  124.75    7.57
  -1  -3   6  116.82    7.07
  -1   3   6  115.85    6.75
  -1   3   6  124.12    4.33
   1   3  -6  120.56    4.80
   1   3  -6  112.31    6.77
   1   3  -6  106.55    6.05
  -1   3   6  108.29    6.98
  -1  -3  -6   13.53    2.49
   1  -3   6    7.17    2.06
  -1  -3  -6    8.58    2.47
  -1  -3  -6    6.80    2.18
  -1  -3  -6    7.53    2.43
   1  -3   6    8.56    2.37
   1  -3   6    9.58    2.15
   1  -3   6    9.35    2.85
   1   3   6    9.12    2.56
   1   3   6    8.05    2.32
  -1   3  -6    9.92    1.94
   1   3   6   10.85    1.83
  -1   3  -6   10.70    2.80
  -1   3  -6    8.35    2.50
  -1   3  -6    9.93    2.35
  -3  -3  -6    1.57    1.82
   3  -3   6    3.45    1.94
   3  -3   6    2.54    1.67
  -3  -3  -6    5.18    1.60
  -3  -3  -6    6.62    2.75
  -3  -3  -6    1.07    1.36
   3  -3   6    8.00    2.51
  -3   3  -6    2.62    1.61
   3   3   6    0.71    1.59
  -3   3  -6    3.93    1.51
   3   3   6    8.10    2.50
  -3   3  -6    5.01    2.01
   3   3   6    4.74    1.70
  -5  -3  -6   91.88    8.05
  -5  -3  -6   88.87    6.07
   5  -3   6   96.44    6.42
   5  -3   6   78.15    7.25
  -5  -3  -6   97.77    7.18
  -5  -3  -6   82.82    4.63
   5  -3   6   94.68    5.95
   5   3   6   82.91    5.18
  -5   3  -6   85.95    5.86
  -5   3  -6   85.93    5.36
   5   3   6   76.78    6.95
  -5   3  -6   69.69    6.53
   7  -3   6   75.80    6.91
  -7  -3  -6   74.27    5.60
  -7  -3  -6   73.38    4.32
   7  -3   6   59.13    5.64
  -7  -3  -6   68.77    7.32
   7  -3   6   66.37    6.58
  -7  -3  -6   65.79    6.83
   7   3   6   74.97    7.20
  -7   3  -6   84.42    7.32
   7   3   6   69.92    5.16
  -7   3  -6   65.64    6.81
  -7   3  -6   83.30    5.66
  -9  -3  -6    2.11    1.94
   9  -3   6    4.15    2.10
   9  -3   6    4.65    2.28
   9  -3   6    4.36    1.99
  -9  -3  -6    3.65    1.74
  -9  -3  -6    6.59    2.78
  -9  -3  -6    4.42    2.02
  -9   3  -6    2.20    1.82
   9   3   6    5.01    2.47
  -9   3  -6    2.93    1.80
   9   3   6    3.91    1.99
  -9   3  -6    6.76    2.66
  11  -3   6    1.65    2.05
  11  -3   6    3.79    2.06
 -11  -3  -6    0.62    1.41
 -11  -3  -6   11.06    3.86
  11  -3   6    0.75    2.06
 -11  -3  -6    3.41    2.49
 -11   3  -6    3.41    2.34
  11   3   6    1.86    1.86
 -11   3  -6    5.57    2.44
 -11   3  -6    1.71    1.92
  11   3   6    2.76    2.25
 -13  -3  -6   18.86    4.17
 -13  -3  -6   19.67    4.43
  13  -3   6   22.96    4.77
  13  -3   6   20.11    3.92
  13  -3   6   27.52    4.92
 -13  -3  -6   23.38    3.95
  13   3   6   26.79    4.51
 -13   3  -6   14.43    3.87
 -13   3  -6   19.38    3.61
  13   3   6   22.20    4.30
 -15  -3  -6  173.74   10.37
  15  -3   6  174.11   10.73
 -15  -3  -6  171.78   11.10
 -15  -3  -6  171.60    8.96
  15  -3   6  160.40    9.38
  15  -3   6  155.30    9.19
 -15   3  -6  178.58   10.58
 -15   3  -6  174.66    8.44
 -15   3  -6  174.43   10.89
  15   3   6  163.37    9.88
  17  -3   6   71.17    8.80
  17  -3   6   62.34    7.30
 -17  -3  -6   55.91    7.54
  17  -3   6   58.04    6.87
 -17  -3  -6   73.20    9.22
 -17   3  -6   77.06    8.28
  17   3   6   65.14    7.34
 -17   3  -6   81.21    9.52
  17   3   6   80.61    8.95
 -19  -3  -6    4.41    3.64
  19  -3   6    6.09    3.10
 -19  -3  -6    2.34    2.87
  19  -3   6    1.25    3.09
  19  -3   6    5.93    2.98
 -19   3  -6    6.63    3.66
  19   3   6    1.85    1.97
 -19   3  -6    6.04    3.18
  19   3   6   -4.65    2.16
 -21  -3  -6   14.84    4.76
  21  -3   6   19.84    4.81
  21  -3   6   15.31    4.14
 -21  -3  -6   26.17    6.44
  21  -3   6   14.72    4.60
 -21   3  -6   13.76    5.01
 -21   3  -6   15.99    4.93
  21   3   6   14.74    4.71
  23  -3   6   -6.00    2.19
  23  -3   6   -0.29    3.13
  23  -3   6   -1.42    3.75
 -23  -3  -6    0.30    2.92
 -23  -3  -6    1.86    3.32
 -23   3  -6   -1.07    3.20
 -23   3  -6    0.69    3.11
 -25  -3  -6   13.18    4.41
  25  -3   6   13.23    4.27
  25  -3   6   17.59    4.83
 -25  -3  -6    8.11    4.83
 -25   3  -6   10.24    5.14
  25   3   6   16.13    5.29
 -25   3  -6    6.47    4.16
 -27  -3  -6   -3.15    2.92
 -27  -3  -6    7.92    4.73
  27  -3   6    4.05    3.67
 -27   3  -6    2.03    4.16
 -27   3  -6    3.58    3.97
  27   3   6   -0.29    3.50
 -29  -3  -6   -1.58    4.33
  29  -3   6   -2.64    3.79
 -29   3  -6   -6.87    3.70
 -30  -4   6    1.33    4.43
  30  -4  -6    0.09    3.46
 -30  -4   6    3.40    3.87
  30  -4  -6   -2.30    3.98
 -30   4   6    4.15    4.79
 -30   4   6   -5.85    3.47
  30   4  -6   -7.19    3.76
 -28  -4   6    6.62    3.91
 -28  -4   6    4.55    3.82
  28  -4  -6   18.59    5.68
  28  -4  -6    8.87    4.59
 -28   4   6    7.00    3.72
 -28   4   6   12.59    4.67
  28   4  -6    5.17    4.00
 -26  -4   6   10.44    4.18
  26  -4  -6    6.23    3.25
  26  -4  -6    2.01    3.10
 -26  -4   6    2.71    3.43
 -26   4   6    4.37    3.91
 -26   4   6   -3.64    3.02
  26   4  -6   14.85    5.30
  24  -4  -6   16.54    4.65
 -24  -4   6   12.45    4.06
  24  -4  -6   16.74    4.63
 -24  -4   6   12.61    4.86
  24   4  -6   10.62    3.76
  24   4  -6   10.21    4.37
 -24   4   6   13.30    4.64
 -24   4   6    8.33    4.36
 -22  -4   6    2.01    2.83
  22  -4  -6   -1.44    2.36
 -22  -4   6    8.52    4.55
 -22   4   6    2.78    3.41
  22   4  -6    1.56    2.74
  22   4  -6    1.13    3.28
 -22   4   6   -1.02    3.69
  20  -4  -6   56.93    7.78
  20  -4  -6   50.14    6.98
 -20  -4   6   70.40    8.40
 -20  -4   6   59.01    8.14
 -20   4   6   59.16    8.37
 -20   4   6   75.84    9.53
  20   4  -6   47.44    6.23
  20   4  -6   54.90    6.75
  20   4  -6   60.33    8.07
  18  -4  -6   11.87    3.43
 -18  -4   6    5.01    2.58
  18  -4  -6    6.68    3.30
 -18  -4   6    7.79    3.46
 -18   4   6    1.18    2.48
  18   4  -6    7.11    2.80
 -18   4   6    5.17    3.61
  18   4  -6    9.63    3.34
 -16  -4   6   17.48    4.39
  16  -4  -6   14.36    3.71
  16  -4  -6   22.33    4.09
 -16  -4   6   18.19    4.35
 -16  -4   6   16.70    4.24
 -16   4   6   16.80    4.81
  16   4  -6   14.92    3.55
 -16   4   6   13.46    4.54
  16   4  -6   21.07    4.34
  16   4  -6    7.88    3.32
 -14  -4   6   77.19    8.48
 -14  -4   6   69.13    7.43
 -14  -4   6   86.73    9.10
  14  -4  -6   79.54    7.15
  14  -4  -6   75.21    7.77
 -14   4   6   91.09    9.51
 -14   4   6   69.83    8.40
  14   4  -6   77.38    8.16
 -14   4   6   80.00    7.33
  14   4  -6   69.59    7.72
 -12  -4   6  149.98    9.69
  12  -4  -6  139.96    8.69
  12  -4  -6  142.82    9.83
  12  -4  -6  136.23    7.33
 -12  -4   6  137.09    8.56
 -12  -4   6  153.56    9.56
  12   4  -6  140.17    8.90
 -12   4   6  138.87    9.85
 -12   4   6  145.62    9.84
 -12   4   6  148.90    8.26
  12   4  -6  152.09    9.30
 -10  -4   6   32.41    5.27
  10  -4  -6   33.50    5.96
 -10  -4   6   36.09    5.39
  10  -4  -6   29.62    4.94
 -10  -4   6   33.24    5.07
  10   4  -6   24.33    4.36
  10   4  -6   28.69    4.94
 -10   4   6   39.09    5.46
 -10   4   6   32.17    5.46
 -10   4   6   28.58    5.33
   8  -4  -6    2.72    1.92
  -8  -4   6   -1.59    1.58
  -8  -4   6    4.44    2.15
  -8  -4   6    1.85    1.85
   8  -4  -6   -0.11    2.12
   8   4  -6    3.49    2.34
   8   4  -6    2.60    1.90
   8   4  -6   -0.31    1.48
  -8   4   6    1.93    2.31
  -8   4   6    0.71    1.80
  -8   4   6    0.42    2.75
  -6  -4   6   70.16    7.15
  -6  -4   6   61.25    6.56
   6  -4  -6   46.58    6.14
   6  -4  -6   52.87    5.69
  -6  -4   6   54.05    6.59
  -6   4   6   66.77    7.04
   6   4  -6   58.13    5.91
  -6   4   6   52.12    6.56
   6   4  -6   63.96    7.05
   6   4  -6   57.52    6.04
   4  -4  -6   11.83    3.39
  -4  -4   6   12.66    3.06
  -4  -4   6   20.76    4.40
   4  -4  -6   14.36    3.87
   4   4  -6   13.29    3.09
  -4   4   6   19.35    4.17
  -4   4   6   16.24    4.03
   4   4  -6   18.09    3.36
   4   4  -6   22.32    4.54
   2  -4  -6  118.41    8.69
  -2  -4   6  128.21    8.37
   2  -4  -6  108.24    6.73
   2  -4  -6  130.85    8.75
  -2  -4   6  115.21    7.19
  -2   4   6  135.15    8.67
   2   4  -6  121.98    7.73
   2   4  -6  125.71    8.14
  -2   4   6  132.82    8.20
   2   4  -6  122.46    7.01
   0  -4  -6   45.14    5.09
   0  -4  -6   41.86    5.80
   0  -4   6   52.85    5.57
   0  -4   6   43.88    5.08
   0  -4  -6   35.48    5.47
   0  -4   6   45.29    5.92
   0   4   6   45.09    6.05
   0   4  -6   49.20    5.10
   0   4  -6   44.94    6.07
   0   4   6   51.73    6.49
  -2  -4  -6    0.83    2.29
   2  -4   6   -1.86    1.37
  -2  -4  -6    1.74    1.57
  -2  -4  -6    2.49    2.43
   2  -4   6   -2.44    1.32
   2  -4   6   -0.84    1.80
   2   4   6   -0.35    1.64
  -2   4  -6    0.36    1.59
  -2   4  -6   -0.14    1.80
   2   4   6    1.84    2.09
  -4  -4  -6   28.57    4.91
   4  -4   6   18.84    4.07
  -4  -4  -6   26.39    5.05
   4  -4   6   28.65    3.97
   4  -4   6   22.17    4.22
  -4  -4  -6   29.49    4.13
   4   4   6   28.57    4.61
  -4   4  -6   29.85    4.21
  -4   4  -6   35.25    5.43
  -4   4  -6   27.23    5.17
   4   4   6   28.76    5.10
   6  -4   6   23.80    4.38
  -6  -4  -6   25.88    3.80
   6  -4   6   21.28    4.70
  -6  -4  -6   21.58    4.74
   6  -4   6   17.66    3.39
  -6  -4  -6   21.45    4.54
  -6   4  -6   25.96    4.29
  -6   4  -6   19.24    4.03
   6   4   6   29.30    5.31
  -6   4  -6   23.76    5.01
   8  -4   6  151.50    9.36
  -8  -4  -6  156.04    9.23
  -8  -4  -6  144.22    9.35
   8  -4   6  151.08    9.50
  -8  -4  -6  167.28   11.11
  -8   4  -6  152.08   10.20
  -8   4  -6  156.12    9.09
   8   4   6  170.04    8.56
  -8   4  -6  175.38    9.19
   8   4   6  153.97    9.15
   8   4   6  151.15    9.54
  10  -4   6   13.08    3.54
  10  -4   6    7.44    3.30
 -10  -4  -6   17.15    5.06
 -10  -4  -6   18.74    4.42
 -10  -4  -6    9.91    3.00
 -10   4  -6    6.89    2.83
  10   4   6    7.02    2.88
 -10   4  -6    9.91    3.50
 -10   4  -6    8.67    3.21
  10   4   6    8.70    2.98
  10   4   6    6.84    2.68
  12  -4   6   66.61    7.85
  12  -4   6   86.83    8.97
 -12  -4  -6   68.52    8.38
 -12  -4  -6   68.23    9.00
 -12  -4  -6   60.98    6.70
 -12   4  -6   77.74    9.41
  12   4   6   73.60    8.24
  12   4   6   73.33    7.91
 -12   4  -6   89.27    8.97
 -12   4  -6   70.70    7.47
  12   4   6   65.32    6.92
  14  -4   6   21.15    4.71
 -14  -4  -6   12.00    3.95
 -14  -4  -6   13.57    4.29
  14  -4   6   16.29    4.46
  14   4   6    9.09    2.84
 -14   4  -6   27.83    5.78
  14   4   6   13.81    3.79
 -14   4  -6   17.06    3.79
 -14   4  -6   19.02    4.17
 -16  -4  -6   24.88    5.23
 -16  -4  -6   15.94    4.75
  16  -4   6   18.12    4.64
  16  -4   6   20.58    4.67
  16   4   6   25.76    4.95
  16   4   6   22.58    5.10
 -16   4  -6   16.64    5.00
  18  -4   6   27.38    5.74
 -18  -4  -6   20.57    5.48
 -18  -4  -6   18.70    5.84
  18  -4   6   18.75    5.24
 -18   4  -6   18.24    5.46
  18   4   6   24.72    5.34
  18   4   6   16.28    4.60
 -18   4  -6   17.55    5.26
 -20  -4  -6   15.26    4.66
 -20  -4  -6   11.38    4.58
  20  -4   6   10.73    4.16
  20  -4   6    5.88    4.11
  20   4   6    7.09    3.37
  20   4   6    8.38    3.91
 -20   4  -6    5.82    3.70
 -20   4  -6    2.96    3.58
  22  -4   6    2.22    3.31
 -22  -4  -6    1.21    2.98
 -22  -4  -6   -3.36    3.15
  22  -4   6   -7.56    3.05
  22   4   6    0.34    2.91
 -22   4  -6   -6.40    2.77
 -22   4  -6    2.79    3.33
 -24  -4  -6   -2.01    3.74
  24  -4   6   -3.18    3.09
 -24  -4  -6   -0.90    3.20
  24  -4   6    2.04    3.68
 -24   4  -6   -0.46    3.72
 -24   4  -6   -0.43    3.78
  24   4   6   -2.42    3.33
 -26  -4  -6   -0.53    3.83
  26  -4   6   -4.62    3.22
 -26  -4  -6   -1.14    3.67
  26  -4   6    1.22    3.54
 -26   4  -6   -1.19    3.91
  26   4   6    1.66    3.94
 -26   4  -6    6.66    4.53
 -27  -5   6   -0.81    4.90
 -27  -5   6   10.86    6.08
  27  -5  -6    7.51    4.81
  27   5  -6   11.25    5.94
 -27   5   6    4.93    4.80
 -27   5   6   11.20    4.71
  25  -5  -6    3.64    3.29
 -25  -5   6   -2.29    3.42
 -25  -5   6    2.15    3.66
  25   5  -6   -4.12    3.14
 -25   5   6    4.83    4.23
 -25   5   6    0.98    3.56
  23  -5  -6   -3.64    2.53
 -23  -5   6    3.51    3.57
 -23  -5   6    2.67    3.28
  23   5  -6    1.75    3.63
 -23   5   6    4.19    4.63
 -23   5   6   -0.20    3.10
 -21  -5   6   41.47    7.01
  21  -5  -6   39.69    7.49
 -21  -5   6   36.15    7.47
 -21   5   6   39.37    7.55
 -21   5   6   49.70    8.89
  21   5  -6   41.15    7.24
  19  -5  -6   48.37    7.61
 -19  -5   6   41.85    6.94
 -19  -5   6   32.39    6.61
  19   5  -6   34.83    6.37
  19   5  -6   48.74    7.22
 -19   5   6   40.91    7.28
 -19   5   6   40.04    8.07
 -17  -5   6    4.63    3.47
  17  -5  -6    4.54    3.11
 -17  -5   6    1.62    2.75
 -17   5   6    1.75    3.26
  17   5  -6    7.25    3.22
 -17   5   6    6.65    4.43
  17   5  -6    4.97    3.00
 -15  -5   6   -1.95    2.74
  15  -5  -6   -0.35    2.20
 -15  -5   6   -2.82    2.59
  15   5  -6   -2.26    1.64
 -15   5   6   -4.16    3.14
  15   5  -6    2.36    2.51
 -15   5   6    1.09    3.10
  13  -5  -6   44.98    7.10
 -13  -5   6   40.27    6.62
  13  -5  -6   36.91    6.83
 -13  -5   6   33.21    6.23
 -13   5   6   30.33    5.19
  13   5  -6   35.07    6.34
 -13   5   6   33.09    6.43
  13   5  -6   34.53    5.69
 -13   5   6   42.88    7.22
 -11  -5   6    3.50    3.33
  11  -5  -6    1.04    2.50
 -11  -5   6   -2.55    3.56
  11  -5  -6    4.05    2.77
 -11  -5   6    0.43    2.53
 -11   5   6   -1.76    2.01
 -11   5   6    1.23    2.55
  11   5  -6    0.60    2.47
 -11   5   6    4.72    3.66
  11   5  -6    3.96    2.61
   9  -5  -6    1.38    2.80
  -9  -5   6   -0.46    2.38
   9  -5  -6   -3.74    1.89
  -9  -5   6    4.83    2.90
  -9  -5   6    2.14    2.48
  -9   5   6    1.99    2.18
   9   5  -6    5.17    2.98
  -9   5   6    3.92    2.98
  -9   5   6    6.29    3.57
   9   5  -6    2.98    2.61
  -7  -5   6   58.10    7.93
  -7  -5   6   51.20    6.46
  -7  -5   6   64.20    7.87
   7  -5  -6   59.25    7.90
   7  -5  -6   54.02    6.85
  -7   5   6   70.64    8.34
  -7   5   6   63.14    8.41
  -7   5   6   58.76    7.50
   7   5  -6   54.91    7.49
  -5  -5   6  193.72   10.66
   5  -5  -6  178.80   11.37
  -5  -5   6  182.21   10.71
   5  -5  -6  198.63   10.81
  -5  -5   6  203.43   11.77
   5  -5  -6  172.71   11.48
  -5   5   6  185.50   10.83
  -5   5   6  183.66   11.84
   5   5  -6  170.09    9.97
  -3  -5   6  215.74   12.40
   3  -5  -6  224.55   12.69
  -3  -5   6  238.16   11.90
   3  -5  -6  258.71   13.90
  -3  -5   6  241.31   12.05
   3   5  -6  237.79   12.22
  -3   5   6  224.12   12.17
   3   5  -6  219.84   12.34
  -3   5   6  240.48   13.19
  -1  -5   6   48.95    6.43
   1  -5  -6   41.05    5.71
  -1  -5   6   37.45    5.82
   1  -5  -6   42.73    7.24
   1  -5  -6   37.19    6.08
  -1  -5   6   45.45    7.05
   1   5  -6   38.64    6.35
  -1   5   6   41.25    6.65
  -1   5   6   35.41    5.96
  -1  -5  -6   81.13    8.92
   1  -5   6   71.82    7.63
  -1  -5  -6   65.88    7.07
   1  -5   6   79.47    8.90
   1  -5   6   75.59    8.17
  -1  -5  -6   78.20    9.62
   1   5   6   79.71    8.82
   1   5   6   75.29    8.62
  -1   5  -6   80.27    9.08
  -1   5  -6   64.60    7.55
  -3  -5  -6  103.16    7.31
  -3  -5  -6   95.89   10.71
   3  -5   6  107.94   10.75
  -3  -5  -6   89.53    9.65
  -3   5  -6  105.66   10.18
  -3   5  -6   95.54    9.60
   3   5   6   93.27    9.44
   3   5   6   90.50    9.40
  -5  -5  -6    2.03    2.77
   5  -5   6    4.33    3.19
  -5  -5  -6    5.70    3.52
  -5   5  -6    7.05    3.63
  -5   5  -6    4.20    2.56
   5   5   6    0.84    1.95
   7  -5   6   60.11    7.73
  -7  -5  -6   31.43    6.50
  -7  -5  -6   34.01    6.18
  -7   5  -6   41.82    6.35
   7   5   6   38.80    6.82
  -7   5  -6   53.99    8.21
   9  -5   6   -0.41    2.30
   9  -5   6    0.73    2.80
  -9  -5  -6    1.18    2.58
  -9  -5  -6    4.15    2.70
  -9   5  -6    0.75    2.52
  -9   5  -6    5.49    3.39
   9   5   6    2.42    2.73
   9   5   6    5.79    3.05
  11  -5   6    6.94    3.56
  11  -5   6    4.39    3.76
 -11  -5  -6    3.23    2.92
 -11  -5  -6    2.44    3.04
 -11   5  -6    0.70    3.09
  11   5   6   -2.04    2.04
 -11   5  -6    0.45    2.73
 -13  -5  -6   26.88    5.92
  13  -5   6   20.81    5.93
 -13  -5  -6   29.39    6.23
  13  -5   6   33.18    6.11
 -13   5  -6   33.93    5.95
  13   5   6   35.41    6.37
 -13   5  -6   21.61    5.26
  15  -5   6   29.38    6.21
 -15  -5  -6   25.03    6.36
 -15  -5  -6   23.19    5.71
  15   5   6   15.73    4.29
 -15   5  -6   26.44    6.41
  17  -5   6   49.72    8.19
 -17  -5  -6   41.95    7.63
 -17  -5  -6   43.80    8.74
  17  -5   6   30.00    6.58
 -17   5  -6   48.62    8.62
  17   5   6   35.95    6.58
 -19  -5  -6   22.26    6.21
  19  -5   6   29.46    6.16
 -19  -5  -6   24.92    6.42
  19  -5   6   24.86    6.17
 -19   5  -6   21.48    6.34
  19   5   6   23.18    5.28
 -19   5  -6    3.29    3.73
 -21  -5  -6   21.19    6.48
  21  -5   6   18.20    6.17
 -21  -5  -6   23.04    6.41
  21  -5   6   30.47    7.19
  21   5   6   28.59    6.31
 -21   5  -6   17.42    5.73
 -21   5  -6   26.75    6.87
 -20  -6   6    7.09    4.32
  20  -6  -6   14.63    5.23
 -20  -6   6   10.77    4.87
 -20   6   6    8.11    5.39
  20   6  -6   10.33    4.68
 -20   6   6   16.31    5.72
 -18  -6   6    8.14    4.47
  18  -6  -6    5.01    3.27
 -18  -6   6   16.81    5.77
  18   6  -6   10.41    4.19
 -18   6   6    3.30    4.12
 -18   6   6    0.96    4.17
  16  -6  -6    4.85    3.06
 -16  -6   6    3.85    3.10
 -16  -6   6    6.34    4.18
 -16   6   6   -5.58    3.54
 -16   6   6   -3.78    3.71
  16   6  -6   10.26    4.20
  14  -6  -6   -3.43    2.10
 -14  -6   6   -4.77    2.40
 -14  -6   6    4.84    3.70
 -14   6   6   -5.88    3.24
  14   6  -6    1.34    2.97
 -14   6   6    1.13    3.39
 -12  -6   6   13.05    4.50
  12  -6  -6    8.13    3.34
 -12  -6   6    8.58    4.60
 -12   6   6    6.04    3.88
 -12   6   6   12.76    4.51
  12   6  -6    8.44    4.06
 -12   6   6   11.89    4.52
 -10  -6   6   -0.20    2.88
 -10  -6   6    2.95    3.35
  10  -6  -6   -1.59    2.73
  10  -6  -6    3.54    3.07
 -10   6   6   -2.02    3.13
  10   6  -6   -1.12    2.43
 -10   6   6   -4.33    3.00
 -10   6   6   -1.71    2.11
  -8  -6   6   57.26    8.75
   8  -6  -6   62.60    9.00
   8  -6  -6   68.50    8.82
  -8  -6   6   85.79   10.32
  -8   6   6   73.33    9.87
  -8   6   6   49.56    8.03
   8   6  -6   58.30    8.35
  -8   6   6   74.03    9.52
   6  -6  -6    3.23    3.29
  -6  -6   6   -0.40    3.07
   6  -6  -6    1.90    3.45
  -6  -6   6    0.57    3.19
  -6   6   6   -2.39    2.55
  -6   6   6    6.84    3.92
   6   6  -6    2.01    2.54
  -6   6   6    0.51    2.22
   4  -6  -6  129.23   12.95
   4  -6  -6  125.14   12.50
  -4  -6   6  118.16   11.75
   4  -6  -6  153.31   10.53
   4   6  -6  122.54   12.61
  -4   6   6  131.18   13.29
  -4   6   6  151.32   13.43
  -4   6   6  134.78   12.91
  -2  -6   6   19.80    5.58
   2  -6  -6   11.02    4.60
   2  -6  -6   20.38    6.55
   2   6  -6   17.36    4.72
   2   6  -6   20.83    5.18
  -2   6   6   12.67    4.47
  -2   6   6   11.41    3.47
   0  -6  -6   12.55    4.89
   0  -6  -6    7.09    3.75
   0  -6   6   10.74    4.12
   0  -6  -6   19.23    4.72
   0   6  -6   11.31    3.94
   0   6   6    9.53    3.38
   0   6   6   14.74    4.94
  -2  -6  -6   33.42    7.76
  -2  -6  -6   31.18    6.75
   2  -6   6   34.84    7.13
  -2   6  -6   40.14    7.06
  -2   6  -6   31.88    6.58
   2   6   6   32.41    6.03
   2   6   6   33.97    6.36
  -4  -6  -6    5.63    3.91
  -4  -6  -6   15.37    5.21
   4  -6   6   12.68    4.24
   4   6   6    9.27    3.69
   4   6   6    9.93    3.68
  -4   6  -6   16.85    5.62
  -6  -6  -6    2.60    3.33
   6  -6   6   12.36    4.71
  -6  -6  -6    5.60    3.82
   6  -6   6    5.08    3.75
   6   6   6    6.23    3.28
  -6   6  -6    1.19    3.01
  -6   6  -6    7.65    4.34
  -8  -6  -6    5.46    4.05
   8  -6   6    2.53    3.38
  -8  -6  -6   -6.34    2.78
  -8   6  -6   -0.89    2.92
  -8   6  -6    1.78    2.60
   8   6   6    3.15    3.20
 -10  -6  -6   57.01    9.46
  10  -6   6   57.32    8.59
 -10   6  -6   56.63    9.21
 -10   6  -6   52.96    7.84
  10   6   6   60.73    9.02
 -12  -6  -6    7.02    4.31
  12  -6   6    6.98    4.22
 -12   6  -6   14.78    4.62
  12   6   6    9.62    3.55
 -12   6  -6    5.66    4.12
 -14  -6  -6   14.32    5.05
  14  -6   6   10.01    5.18
  14  -6   6   14.71    5.02
 -14   6  -6    8.14    5.04
  14   6   6   17.32    4.82
  16  -6   6    7.44    4.84
  16  -6   6    2.56    4.58
  16   6   6    6.30    3.37
 -16   6  -6   10.38    4.98
   9  -7  -6    9.56    5.22
  -9  -7   6   15.54    5.43
   9  -7  -6    5.87    4.74
  -9   7   6   15.70    5.55
  -9   7   6   12.67    5.07
   9   7  -6   14.80    4.85
  -9   7   6    6.36    5.81
  -7  -7   6    1.27    3.37
   7  -7  -6    4.83    6.31
   7  -7  -6    6.76    4.59
  -7   7   6   -2.95    8.52
  -7   7   6    9.49    4.62
   7   7  -6   -4.34    3.17
  -7   7   6    5.01    3.68
  -5  -7   6   11.48    4.68
   5  -7  -6   10.39    4.66
  -5   7   6   11.14    4.78
   5   7  -6    2.55    4.49
  -5   7   6   11.56    4.70
   3  -7  -6   -0.89    3.75
  -3  -7   6    7.63    4.17
  -3   7   6   -3.75    2.61
   3   7  -6   -2.10    3.49
  -3   7   6    0.06    3.00
   1  -7  -6    9.23    5.00
  -1  -7   6   10.35    4.66
  -1   7   6   19.74    5.40
   1   7  -6   19.23    5.59
  -1   7   6   14.44    4.96
  -1  -7  -6    5.32    3.98
   1  -7   6    8.37    4.25
   1   7   6    1.36    3.74
  -1   7  -6    3.69    3.69
   1   7   6    5.41    4.08
  -1   7  -6    4.44    4.60
  -3  -7  -6    7.38    4.62
   3  -7   6    1.03    3.35
  -3   7  -6    1.63    3.95
   3   7   6    5.38    4.07
   3   7   6    7.32    4.35
  -3   7  -6   -3.55    2.99
   5   7   6   16.03    5.47
  -5   7  -6   20.01    5.26
  36   0  -7    0.79    3.77
  36   0  -7    4.09    4.20
 -36   0   7    2.30    3.65
 -36   0   7   -0.10    3.00
  36   0  -7    5.28    4.11
 -34   0   7    2.73    3.44
 -34   0   7    5.53    3.18
  34   0  -7   -3.32    2.84
  34   0  -7   -1.54    3.66
  34   0  -7    1.91    3.88
  32   0  -7   -3.77    3.31
 -32   0   7   -2.29    2.28
 -32   0   7   -1.20    2.62
  32   0  -7    0.34    3.11
  32   0  -7    0.07    3.09
 -30   0   7   -0.37    2.12
  30   0  -7    2.08    3.29
  30   0  -7    1.42    2.76
  30   0  -7    3.78    2.65
 -30   0   7   -1.88    2.36
  28   0  -7    2.28    2.77
  28   0  -7   -2.37    2.46
 -28   0   7   -5.14    1.83
  28   0  -7    5.47    3.03
  26   0  -7    2.65    2.94
 -26   0   7    2.97    2.47
  26   0  -7    3.88    2.39
  26   0  -7    0.44    2.33
  24   0  -7   -2.93    1.46
 -24   0   7   -0.31    2.19
  24   0  -7   -2.56    1.37
  24   0  -7   -3.21    2.51
 -22   0   7   -0.95    1.75
  22   0  -7    1.41    1.90
  22   0  -7   -3.78    1.54
  22   0  -7   -0.20    2.15
  20   0  -7   -1.59    1.01
  20   0  -7    1.24    1.72
 -20   0   7    0.38    1.52
  20   0  -7   -2.27    1.24
  18   0  -7    0.68    1.46
  18   0  -7   -1.08    1.11
  18   0  -7   -0.53    1.14
 -18   0   7    2.56    1.78
 -18   0   7    0.38    1.24
 -16   0   7    1.73    0.98
  16   0  -7   -0.43    0.63
  16   0  -7    2.66    1.55
  16   0  -7   -2.01    0.99
 -16   0   7   -0.27    1.38
  16   0  -7    1.14    1.30
  14   0  -7    0.66    1.26
 -14   0   7   -0.29    0.81
  14   0  -7    0.53    1.22
  14   0  -7    0.95    1.13
 -14   0   7   -0.67    1.19
  14   0  -7    1.42    0.75
  12   0  -7    1.85    1.28
  12   0  -7    0.63    0.68
 -12   0   7    0.35    0.77
 -12   0   7    0.91    1.19
  12   0  -7    0.63    1.13
  12   0  -7   -0.06    1.38
  10   0  -7   -0.05    1.06
  10   0  -7    1.36    0.79
  10   0  -7    2.60    1.32
 -10   0   7   -0.17    0.70
  10   0  -7    0.08    0.66
  10   0  -7    1.81    1.12
 -10   0   7    0.01    1.03
   8   0  -7    2.81    1.02
   8   0  -7    1.04    1.09
   8   0  -7    2.56    1.00
   8   0  -7    1.40    1.05
   8   0  -7    1.25    1.11
  -8   0   7    0.99    1.05
   8   0  -7    1.48    0.82
   6   0  -7    0.87    0.87
   6   0  -7    0.57    1.00
  -6   0   7    0.28    0.87
   6   0  -7   -1.26    0.89
   6   0  -7    0.59    0.91
   4   0  -7   -0.57    0.56
   4   0  -7   -1.25    0.87
   4   0  -7    0.22    1.08
   4   0  -7   -0.74    0.58
  -4   0   7   -0.02    0.67
   2   0  -7   -0.88    0.77
  -2   0   7   -0.05    0.75
   2   0  -7    0.91    0.94
  -2   0   7    0.26    1.04
  -2   0   7   -0.39    1.04
   2   0  -7    0.64    0.68
   2   0  -7   -0.67    0.67
   2   0  -7    1.69    1.02
   0   0   7    0.86    1.08
   0   0   7    0.42    0.70
   0   0  -7   -0.15    0.82
   0   0   7   -0.93    0.97
   0   0  -7    0.86    0.94
   2   0   7    0.22    0.70
  -2   0  -7   -0.27    0.98
   2   0   7    0.55    1.19
  -2   0  -7    1.24    0.76
  -2   0  -7    0.17    0.92
   2   0   7    0.43    1.06
  -4   0  -7   -0.05    1.03
   4   0   7   -1.20    1.07
   4   0   7    0.15    0.66
  -4   0  -7    0.27    0.87
  -4   0  -7    1.60    0.96
  -4   0  -7    0.48    1.06
   4   0   7   -0.49    1.04
  -6   0  -7    0.07    1.04
   6   0   7    0.64    1.34
  -6   0  -7    0.11    0.92
   6   0   7    0.65    1.22
   6   0   7   -0.16    0.69
  -6   0  -7    0.21    1.24
  -6   0  -7    0.31    0.87
  -8   0  -7    0.41    1.28
   8   0   7   -0.21    1.25
  -8   0  -7    0.76    0.97
  -8   0  -7   -0.27    0.97
   8   0   7   -0.15    0.68
  -8   0  -7   -0.57    1.10
  10   0   7   -2.06    1.15
  10   0   7    1.52    1.61
 -10   0  -7   -0.53    1.30
 -10   0  -7    0.31    1.28
 -10   0  -7    0.33    1.03
  10   0   7    0.92    0.83
 -10   0  -7    0.91    1.10
 -12   0  -7   -0.18    1.40
 -12   0  -7   -1.74    1.12
  12   0   7   -1.96    1.43
  12   0   7   -0.56    0.78
  12   0   7    1.39    1.69
 -12   0  -7    0.04    1.09
  12   0   7   -2.18    1.24
  14   0   7    0.08    1.28
  14   0   7   -1.16    0.90
  14   0   7   -0.69    1.55
 -14   0  -7   -1.73    1.24
  14   0   7    0.82    1.74
 -14   0  -7    0.09    0.99
 -14   0  -7   -0.55    1.25
 -16   0  -7    1.05    1.73
  16   0   7   -1.12    2.13
  16   0   7   -0.02    1.54
 -16   0  -7   -2.40    1.60
  16   0   7   -0.27    1.57
 -16   0  -7    1.33    1.49
 -18   0  -7    1.49    1.77
  18   0   7   -1.74    1.91
  18   0   7   -3.09    1.68
 -18   0  -7   -1.43    1.85
  18   0   7    0.54    2.09
 -18   0  -7   -0.92    1.75
  20   0   7    1.29    2.05
 -20   0  -7   -2.49    1.66
 -20   0  -7   -0.38    1.97
  20   0   7   -3.23    2.08
  22   0   7    2.09    3.30
  22   0   7    1.66    2.52
 -22   0  -7    0.82    2.64
 -22   0  -7    0.87    2.04
  24   0   7    4.34    3.03
 -24   0  -7    1.04    2.82
  24   0   7   -1.58    2.60
 -24   0  -7    1.42    2.21
  26   0   7   -3.26    2.76
 -26   0  -7    0.23    2.91
  26   0   7    0.45    2.41
  28   0   7   -0.02    3.47
 -28   0  -7   -4.09    2.91
  28   0   7   -0.02    3.05
  30   0   7   -1.88    4.08
  30   0   7    1.72    4.05
 -30   0  -7    7.18    4.79
 -35  -1   7    1.82    3.61
  35  -1  -7   -0.46    3.88
  35  -1  -7    2.88    3.65
  35  -1  -7    7.38    5.28
 -35  -1   7   -4.59    2.99
  35   1  -7    1.52    3.88
 -35   1   7   -0.58    2.87
  35   1  -7    1.80    3.97
  35   1  -7    4.99    4.07
 -33  -1   7   82.60    9.98
 -33  -1   7   97.31   10.97
  33  -1  -7   97.59   11.90
  33  -1  -7   92.70   10.50
  33   1  -7  103.95   11.77
  33   1  -7  103.75   10.93
  33   1  -7   89.35   11.06
 -33   1   7   70.60   10.10
  31  -1  -7   24.22    6.00
 -31  -1   7   18.79    5.36
 -31  -1   7   13.91    4.48
  31   1  -7   19.16    5.75
 -31   1   7   14.88    5.17
  31   1  -7   13.91    5.26
  31   1  -7   18.63    4.73
  29  -1  -7  102.55   10.59
 -29  -1   7   99.16    9.63
  29  -1  -7   91.18    9.33
 -29  -1   7   94.21    9.39
 -29   1   7   84.91    9.60
  29   1  -7  110.60   11.14
  29   1  -7  107.51   11.26
  29   1  -7   99.72    9.58
  27  -1  -7   16.02    4.68
 -27  -1   7    6.65    2.57
  27  -1  -7    6.08    2.87
 -27  -1   7    8.86    3.07
  27   1  -7    9.16    3.72
  27   1  -7    4.85    2.85
  27   1  -7    7.30    4.10
 -27   1   7   -0.24    2.55
 -25  -1   7  265.34   12.17
 -25  -1   7  273.76   12.71
  25  -1  -7  261.01   12.24
  25  -1  -7  264.33   13.11
  25   1  -7  264.46   12.88
  25   1  -7  276.49   13.81
 -25   1   7  240.43   12.87
  25   1  -7  242.73   11.79
  23  -1  -7    5.63    2.27
 -23  -1   7    4.65    2.43
 -23  -1   7    7.09    2.89
  23  -1  -7    6.39    2.69
 -23   1   7    4.28    2.33
  23   1  -7    3.10    2.38
  23   1  -7    7.80    3.09
  23   1  -7    7.10    3.03
 -23   1   7    7.29    3.09
  21  -1  -7    1.45    1.80
  21  -1  -7   -1.40    1.60
 -21  -1   7    1.60    1.80
  21  -1  -7    2.43    2.17
 -21  -1   7    3.14    1.97
  21   1  -7   -1.18    1.42
 -21   1   7   -0.82    1.63
  21   1  -7   -0.13    1.79
 -21   1   7   -0.05    1.65
  21   1  -7    0.38    1.87
 -19  -1   7   37.01    4.87
  19  -1  -7   47.51    5.20
  19  -1  -7   36.12    4.85
 -19  -1   7   42.15    4.81
  19  -1  -7   35.59    4.76
 -19   1   7   30.39    4.86
  19   1  -7   41.17    5.06
  19   1  -7   36.85    5.24
 -19   1   7   40.70    4.67
  19   1  -7   36.66    5.29
 -17  -1   7  271.98   10.79
  17  -1  -7  278.53   11.01
  17  -1  -7  273.36   10.52
  17  -1  -7  292.90   10.99
 -17  -1   7  276.42    9.85
 -17   1   7  282.46   10.17
  17   1  -7  264.52    7.90
  17   1  -7  271.94   11.08
  17   1  -7  276.55   10.67
  17   1  -7  279.13   11.84
 -17   1   7  286.21   11.87
 -15  -1   7  250.01    8.53
 -15  -1   7  221.48    9.34
  15  -1  -7  217.24    9.12
  15  -1  -7  254.18    9.29
  15  -1  -7  240.21    9.61
  15   1  -7  236.96    9.43
 -15   1   7  247.43    6.37
 -15   1   7  238.47    8.98
  15   1  -7  242.43   10.36
 -15   1   7  243.11   10.33
  15   1  -7  243.53    7.51
  15   1  -7  252.08   10.05
  13  -1  -7  746.50   18.60
  13  -1  -7  757.45   18.53
 -13  -1   7  792.93   16.87
  13  -1  -7  755.65   17.82
 -13  -1   7  748.33   18.90
 -13   1   7  769.43   18.29
 -13   1   7  790.28   15.32
  13   1  -7  744.04   18.47
 -13   1   7  755.39   19.80
  13   1  -7  758.09   19.16
  13   1  -7  736.92   16.26
  13   1  -7  765.47   19.94
  11  -1  -7    8.49    1.53
  11  -1  -7   13.07    2.19
  11  -1  -7   11.57    2.12
  11  -1  -7    8.60    2.24
 -11  -1   7   12.13    1.87
 -11  -1   7    9.89    2.24
 -11   1   7    9.10    2.05
 -11   1   7   10.51    1.67
  11   1  -7    9.40    2.23
  11   1  -7   10.47    1.17
  11   1  -7   11.67    2.63
  11   1  -7   14.56    2.57
  11   1  -7   12.69    2.07
 -11   1   7    9.67    2.54
   9  -1  -7    6.32    1.43
   9  -1  -7    5.48    1.57
   9  -1  -7   11.85    1.98
  -9  -1   7    9.10    1.46
   9  -1  -7    8.04    2.88
  -9  -1   7    6.51    1.89
   9  -1  -7    8.60    2.10
   9   1  -7    8.28    1.66
  -9   1   7    5.19    1.70
  -9   1   7   12.12    1.97
   9   1  -7    6.00    1.84
  -9   1   7    7.47    2.31
   9   1  -7    5.42    1.70
   9   1  -7    8.01    1.93
   9   1  -7    7.65    1.16
   7  -1  -7   62.32    3.50
  -7  -1   7   65.95    4.22
   7  -1  -7   68.34    3.55
   7  -1  -7   63.11    3.57
  -7  -1   7   63.39    2.56
   7  -1  -7   64.82    4.34
   7  -1  -7   52.06    6.03
   7   1  -7   64.78    4.01
   7   1  -7   60.43    4.14
   7   1  -7   64.29    4.45
   7   1  -7   61.94    2.99
  -7   1   7   68.87    3.71
   5  -1  -7  147.23    6.68
   5  -1  -7  155.23    5.55
  -5  -1   7  153.83    6.30
   5  -1  -7  160.69    5.45
   5  -1  -7  161.92    5.35
   5  -1  -7  164.95    6.63
  -5  -1   7  157.27    6.94
  -5   1   7  157.29    6.00
   5   1  -7  161.62    6.90
   5   1  -7  161.41    5.42
   5   1  -7  150.18    6.00
   5   1  -7  165.61    4.62
  -5   1   7  160.42    5.88
   3  -1  -7   -0.47    0.85
   3  -1  -7    0.87    0.94
   3  -1  -7    0.64    1.26
  -3  -1   7   -0.81    1.30
   3  -1  -7    1.95    0.85
  -3  -1   7    0.02    0.80
   3  -1  -7    1.57    0.86
   3   1  -7    0.17    0.67
   3   1  -7    0.33    0.96
   3   1  -7    0.39    0.87
  -3   1   7    1.86    1.05
   3   1  -7    1.62    1.44
  -3   1   7   -0.36    0.81
  -1  -1   7  261.10    9.12
  -1  -1   7  243.96    7.85
   1  -1  -7  247.52    5.95
   1  -1  -7  248.05    8.11
   1  -1  -7  245.57    8.42
  -1  -1   7  242.34    9.04
   1  -1  -7  247.16    8.67
   1   1  -7  265.02    8.22
  -1   1   7  263.84    6.79
   1   1  -7  253.30    6.57
  -1   1   7  261.11    8.42
  -1   1   7  242.29    7.72
  -1  -1  -7  169.10    6.81
  -1  -1  -7  171.57    6.67
  -1  -1  -7  156.83    6.98
   1  -1   7  153.08    7.14
  -1  -1  -7  163.04    6.56
   1  -1   7  160.06    7.17
  -1  -1  -7  171.83    3.96
   1  -1   7  165.49    6.17
   1   1   7  166.64    6.53
   1   1   7  174.69    5.28
   1   1   7  166.14    6.70
  -1   1  -7  173.03    6.87
  -1   1  -7  164.62    6.45
  -1   1  -7  166.49    5.76
   3  -1   7   95.99    4.63
  -3  -1  -7   93.50    5.61
  -3  -1  -7  109.35    5.51
  -3  -1  -7   91.78    4.99
   3  -1   7  101.06    5.74
  -3  -1  -7   96.66    5.05
   3  -1   7   95.37    5.64
  -3   1  -7  107.91    4.92
   3   1   7   99.49    4.04
   3   1   7   95.55    5.22
  -3   1  -7   99.85    4.98
   3   1   7   95.26    5.07
  -3   1  -7  104.04    5.55
  -5  -1  -7    3.67    1.64
   5  -1   7    3.00    1.80
  -5  -1  -7    4.47    1.52
  -5  -1  -7    4.99    1.68
   5  -1   7    5.37    2.12
   5  -1   7    6.15    1.58
  -5  -1  -7    6.71    2.18
   5   1   7    3.25    1.29
  -5   1  -7    5.91    1.64
  -5   1  -7    4.14    1.53
  -5   1  -7    7.80    2.02
   5   1   7    2.26    1.51
   5   1   7    4.83    1.79
   7  -1   7  544.62   15.70
  -7  -1  -7  532.81   14.89
  -7  -1  -7  533.58   15.85
   7  -1   7  550.13   16.08
  -7  -1  -7  549.39   15.00
  -7  -1  -7  564.64   14.67
   7  -1   7  557.15   13.04
  -7   1  -7  559.77   14.06
   7   1   7  559.58   15.86
   7   1   7  585.82   13.49
   7   1   7  562.38   15.02
  -7   1  -7  548.30   15.75
  -9  -1  -7   52.56    5.51
   9  -1   7   54.51    5.45
   9  -1   7   51.20    3.55
  -9  -1  -7   54.81    5.33
  -9  -1  -7   55.95    4.98
  -9  -1  -7   51.06    4.99
   9  -1   7   54.24    5.51
  -9   1  -7   43.02    4.85
   9   1   7   40.61    4.84
   9   1   7   59.15    3.99
  -9   1  -7   46.51    4.26
  -9   1  -7   58.29    5.75
 -11  -1  -7  331.08    7.55
  11  -1   7  329.75   12.49
  11  -1   7  315.41   12.57
 -11  -1  -7  333.99   11.65
 -11  -1  -7  326.20   11.89
 -11  -1  -7  338.34   11.21
 -11  -1  -7  326.56   12.76
  11  -1   7  320.60    9.69
 -11   1  -7  326.63   12.44
  11   1   7  320.10   10.52
  11   1   7  331.22   12.67
  11   1   7  340.95    7.47
 -11   1  -7  321.96   10.30
 -11   1  -7  362.24   12.90
  11   1   7  320.70   11.21
 -13  -1  -7    0.20    1.44
 -13  -1  -7    2.92    1.59
  13  -1   7    1.31    2.02
  13  -1   7    0.46    1.23
 -13  -1  -7    2.14    1.48
  13  -1   7    3.66    2.26
 -13  -1  -7    1.08    1.55
  13   1   7    0.52    1.91
 -13   1  -7    0.02    1.35
  13   1   7    4.60    1.73
 -13   1  -7    2.07    1.91
  13   1   7    4.15    1.65
 -13   1  -7    2.99    1.42
  15  -1   7    2.11    1.80
 -15  -1  -7    4.60    1.91
  15  -1   7    3.70    2.55
 -15  -1  -7    3.99    2.56
 -15  -1  -7    6.17    2.48
  15  -1   7    6.95    2.00
 -15  -1  -7    2.30    2.14
  15   1   7    3.57    2.71
 -15   1  -7    4.74    2.37
 -15   1  -7    2.94    1.79
  15   1   7    2.51    1.98
 -15   1  -7    6.26    2.52
  15   1   7    6.52    1.96
 -17  -1  -7   -2.43    1.45
  17  -1   7   -0.17    1.49
  17  -1   7    3.56    2.34
 -17  -1  -7    1.49    3.52
  17  -1   7    2.68    2.44
 -17  -1  -7    0.13    1.71
 -17  -1  -7    0.42    2.26
 -17   1  -7    2.34    1.64
 -17   1  -7    0.69    2.27
  17   1   7    3.61    2.47
  17   1   7   -0.61    1.27
  17   1   7    1.43    1.86
 -17   1  -7    0.67    2.33
  19  -1   7   14.91    4.09
 -19  -1  -7   19.87    5.88
 -19  -1  -7   18.18    4.09
  19  -1   7   21.69    5.12
 -19  -1  -7   22.06    5.02
  19   1   7   19.79    5.01
 -19   1  -7   14.39    3.93
 -19   1  -7   26.26    5.27
  19   1   7   19.14    3.86
  21  -1   7   -1.89    2.84
 -21  -1  -7    1.58    4.85
  21  -1   7    3.22    2.65
 -21  -1  -7   -0.33    2.30
 -21  -1  -7    2.96    2.46
  21   1   7    2.01    2.44
  21   1   7    4.53    3.70
 -21   1  -7    0.31    2.66
 -21   1  -7   -0.09    2.10
  23  -1   7   14.96    4.76
  23  -1   7   21.82    5.82
 -23  -1  -7   21.37    5.50
  23   1   7   18.76    4.24
 -23   1  -7   22.08    5.82
  23   1   7   27.73    6.43
 -23   1  -7   19.04    4.81
 -25  -1  -7   19.51    5.19
  25  -1   7   12.65    4.27
  25  -1   7   20.78    5.28
  25   1   7   18.21    5.70
  25   1   7   34.55    6.16
 -25   1  -7   21.10    6.18
 -25   1  -7   20.69    5.36
  27  -1   7    2.79    3.80
 -27  -1  -7    7.14    3.84
  27  -1   7    7.18    3.71
  27   1   7    2.67    4.11
 -27   1  -7   -2.22    3.12
  27   1   7    8.06    3.77
 -27   1  -7    3.51    4.09
  29  -1   7    6.11    4.64
 -29  -1  -7   18.77    6.18
  29  -1   7   16.35    5.80
 -29  -1  -7    1.72    7.28
 -29   1  -7   10.96    4.84
  29   1   7   17.31    5.05
  29   1   7   10.42    4.90
  31  -1   7   71.08   11.35
  31  -1   7   82.48   11.22
 -31  -1  -7   64.37    9.88
 -31   1  -7   72.80   11.03
  31   1   7   82.61   11.71
 -34  -2   7   -3.53    3.37
  34  -2  -7   -4.44    3.55
  34  -2  -7   -1.15    2.69
  34   2  -7    4.35    5.04
 -34   2   7    2.60    3.32
  34   2  -7   -2.89    3.31
  34   2  -7    3.30    3.68
  32  -2  -7   46.20    7.56
 -32  -2   7   38.28    7.30
  32  -2  -7   30.74    6.14
 -32   2   7   21.10    5.52
  32   2  -7   28.93    7.02
  32   2  -7   39.24    7.63
  32   2  -7   36.18    6.88
 -30  -2   7  270.97   14.28
  30  -2  -7  252.24   13.78
  30  -2  -7  247.94   14.43
  30   2  -7  274.61   14.77
 -30   2   7  254.90   15.43
  30   2  -7  251.20   13.61
  30   2  -7  308.60   17.23
  28  -2  -7    2.93    3.43
 -28  -2   7   10.58    4.35
  28  -2  -7   10.07    4.12
  28   2  -7    9.42    3.81
  28   2  -7    7.60    3.84
 -28   2   7    6.07    4.15
  28   2  -7    1.61    3.55
 -26  -2   7    2.73    2.23
  26  -2  -7    2.44    2.87
  26  -2  -7    1.84    2.42
 -26   2   7    4.63    3.47
  26   2  -7    6.34    2.95
  26   2  -7    9.81    4.51
  26   2  -7    4.63    2.88
 -26   2   7    3.65    2.77
  24  -2  -7   16.10    3.86
  24  -2  -7   16.04    4.04
  24  -2  -7   11.08    3.11
 -24  -2   7   15.45    3.72
 -24  -2   7   13.51    3.85
 -24   2   7   17.66    5.09
  24   2  -7   16.85    4.13
  24   2  -7   14.65    3.87
 -24   2   7   15.00    3.87
  24   2  -7   21.37    5.42
 -22  -2   7    8.86    3.01
  22  -2  -7   12.64    3.50
  22  -2  -7   13.09    3.32
  22  -2  -7    5.41    2.03
 -22  -2   7   10.33    3.14
  22   2  -7   10.49    3.15
  22   2  -7   14.76    3.53
 -22   2   7   16.11    4.59
  22   2  -7    9.51    3.73
 -22   2   7   10.90    3.35
  20  -2  -7   14.82    2.94
  20  -2  -7   10.17    2.84
 -20  -2   7    5.83    2.51
  20  -2  -7    7.50    2.70
 -20  -2   7   13.48    3.04
  20   2  -7   10.84    3.28
  20   2  -7   12.23    3.23
 -20   2   7   14.54    3.60
  20   2  -7   11.82    3.17
 -20   2   7   10.70    3.47
  18  -2  -7  177.95    7.84
 -18  -2   7  172.90    7.62
  18  -2  -7  159.00    8.73
  18  -2  -7  172.72    8.93
 -18  -2   7  168.09    8.96
  18   2  -7  161.85    7.17
  18   2  -7  177.97    9.99
 -18   2   7  171.03    9.23
  18   2  -7  170.30    8.86
 -18   2   7  158.25    9.71
  18   2  -7  169.96    8.90
  16  -2  -7  207.41    9.56
 -16  -2   7  213.68    7.64
 -16  -2   7  205.79    9.72
  16  -2  -7  212.80    8.11
 -16   2   7  204.27    9.84
 -16   2   7  216.30   11.07
  16   2  -7  205.19   10.47
  16   2  -7  217.81    9.75
  16   2  -7  216.61    9.73
 -16   2   7  220.20    6.97
  16   2  -7  200.30    8.06
 -14  -2   7    1.69    1.05
  14  -2  -7   -0.62    1.09
  14  -2  -7    1.28    1.24
 -14  -2   7    3.44    1.48
  14   2  -7    3.56    1.49
  14   2  -7   -0.72    1.29
 -14   2   7    1.17    0.88
 -14   2   7    1.20    1.68
  14   2  -7    0.80    1.54
 -14   2   7    2.32    1.81
 -12  -2   7   -1.85    1.26
  12  -2  -7    3.27    1.37
 -12  -2   7    0.48    0.88
  12  -2  -7    2.34    1.50
  12  -2  -7   -1.53    0.95
  12  -2  -7    1.14    1.69
 -12   2   7   -0.46    0.76
 -12   2   7   -0.20    1.54
  12   2  -7   -0.01    1.14
  12   2  -7   -0.23    1.25
  12   2  -7    1.71    1.53
 -12   2   7   -0.36    1.70
  10  -2  -7  122.54    4.68
  10  -2  -7  133.95    5.91
 -10  -2   7  129.46    7.02
  10  -2  -7  132.14    6.39
  10  -2  -7  135.84    7.62
 -10  -2   7  134.91    3.91
 -10   2   7  134.54    7.34
  10   2  -7  135.30    6.97
 -10   2   7  143.30    8.08
  10   2  -7  137.65    4.36
 -10   2   7  129.37    5.78
  10   2  -7  125.90    7.06
  -8  -2   7  100.09    6.22
  -8  -2   7   89.61    5.68
   8  -2  -7   92.24    4.43
   8  -2  -7   90.76    5.03
   8  -2  -7   89.25    6.07
   8  -2  -7   89.46    3.55
  -8   2   7   70.85    5.37
   8   2  -7   80.56    5.50
   8   2  -7   88.70    4.01
   8   2  -7   78.57    5.40
   8   2  -7   90.69    5.34
  -6  -2   7  112.27    5.34
  -6  -2   7  115.83    6.48
   6  -2  -7  101.44    6.33
  -6  -2   7  111.59    6.58
   6  -2  -7  118.43    4.59
   6   2  -7  125.84    6.18
  -6   2   7  109.95    5.61
   6   2  -7  119.94    6.53
  -6   2   7  118.28    4.11
   6   2  -7  119.43    5.06
  -6   2   7  113.99    6.58
   4  -2  -7  158.29    6.01
   4  -2  -7  144.96    7.18
  -4  -2   7  142.18    7.26
   4  -2  -7  143.48    4.41
  -4  -2   7  153.89    5.83
   4  -2  -7  144.16    7.41
   4  -2  -7  133.11    7.00
  -4  -2   7  153.78    7.33
  -4   2   7  142.90    6.50
   4   2  -7  139.66    5.94
   4   2  -7  155.88    6.93
  -4   2   7  134.25    7.14
  -4   2   7  153.54    4.89
   4   2  -7  141.87    7.04
  -2  -2   7  185.34    8.46
   2  -2  -7  189.57    8.47
  -2  -2   7  208.45    8.51
   2  -2  -7  200.12    5.16
   2  -2  -7  209.49    8.62
   2  -2  -7  200.83    6.59
  -2  -2   7  201.74    6.23
   2  -2  -7  187.25    8.58
   2   2  -7  204.41    8.22
  -2   2   7  200.49    6.21
   2   2  -7  191.08    7.97
   2   2  -7  193.63    7.59
   2   2  -7  194.62    4.92
  -2   2   7  194.52    7.91
   0  -2   7  227.16   10.25
   0  -2   7  245.35    9.80
   0  -2  -7  212.01    9.34
   0  -2  -7  215.00    8.93
   0  -2   7  241.43    6.40
   0  -2  -7  217.45    6.63
   0  -2  -7  235.24    9.49
   0  -2   7  241.04    9.19
   0   2   7  235.02    7.45
   0   2  -7  234.35    8.82
   0   2  -7  233.99    8.89
   0   2   7  230.70    8.85
   0   2  -7  208.41    9.90
   0   2  -7  239.07    6.60
  -2  -2  -7  958.19   23.19
   2  -2   7  926.29   22.95
  -2  -2  -7  964.77   18.01
  -2  -2  -7  947.45   22.31
  -2  -2  -7  953.64   23.07
   2  -2   7  969.04   21.97
  -2   2  -7  944.67   21.72
  -2   2  -7  958.12   22.42
  -2   2  -7  959.99   19.39
   2   2   7  915.09   21.87
   2   2   7  954.07   20.34
  -4  -2  -7   49.30    5.07
   4  -2   7   50.99    5.51
  -4  -2  -7   42.05    2.37
  -4  -2  -7   45.95    5.18
   4  -2   7   52.96    5.14
  -4  -2  -7   50.28    5.21
   4   2   7   40.37    4.12
  -4   2  -7   51.92    3.67
   4   2   7   54.98    5.48
  -4   2  -7   43.38    4.75
  -4   2  -7   40.78    4.43
   4   2   7   49.31    2.04
  -6  -2  -7  344.24    7.77
   6  -2   7  325.73   11.05
  -6  -2  -7  348.86   11.72
  -6  -2  -7  336.85   12.57
   6  -2   7  340.50   12.56
  -6  -2  -7  335.78   12.57
   6   2   7  347.61   11.54
  -6   2  -7  331.18   10.86
  -6   2  -7  318.00   10.83
  -6   2  -7  340.05   12.40
   6   2   7  324.34   11.52
   6   2   7  344.37    7.81
  -8  -2  -7   87.92    7.84
  -8  -2  -7   78.49    5.40
   8  -2   7   92.42    7.82
  -8  -2  -7   66.07    6.39
  -8  -2  -7   71.96    3.27
   8  -2   7   83.57    6.53
  -8   2  -7   74.49    7.06
  -8   2  -7   88.23    5.65
   8   2   7   86.90    5.75
   8   2   7   85.76    3.79
   8   2   7   86.18    5.83
  -8   2  -7   73.01    4.92
  10  -2   7  334.17   13.06
 -10  -2  -7  308.61   12.76
  10  -2   7  313.00   10.95
 -10  -2  -7  304.80   12.53
 -10  -2  -7  306.19   11.42
  10   2   7  327.78   11.82
  10   2   7  311.44   12.26
 -10   2  -7  311.45   10.74
 -10   2  -7  311.58   12.85
  10   2   7  318.37    9.07
 -12  -2  -7   79.75    7.60
  12  -2   7   94.25    5.93
 -12  -2  -7   87.06    5.93
  12  -2   7   56.00    8.57
  12  -2   7   79.80    7.93
 -12  -2  -7   84.17    8.32
 -12   2  -7   78.00    7.94
 -12   2  -7   82.82    5.34
  12   2   7   84.61    7.87
  12   2   7   80.04    4.65
 -12   2  -7   74.42    7.17
  14  -2   7    7.63    3.15
  14  -2   7    6.35    2.49
 -14  -2  -7    5.17    2.22
 -14  -2  -7    9.09    3.15
 -14  -2  -7    8.10    3.21
 -14   2  -7    4.67    2.56
 -14   2  -7    2.77    1.72
  14   2   7    5.47    2.67
 -14   2  -7    3.97    2.57
  14   2   7    6.12    2.65
  14   2   7    3.42    1.55
 -16  -2  -7    0.95    2.32
  16  -2   7    0.25    2.00
 -16  -2  -7   -1.16    1.75
 -16  -2  -7    1.79    1.70
  16  -2   7   -0.05    1.81
  16  -2   7   -0.30    2.27
  16   2   7    3.95    2.34
 -16   2  -7    0.39    2.72
 -16   2  -7   -1.44    1.43
  16   2   7    1.65    1.56
  16   2   7    0.47    1.48
 -16   2  -7   -0.67    1.94
  18  -2   7  172.64   11.00
  18  -2   7  187.94   10.93
  18  -2   7  178.29    9.11
 -18  -2  -7  174.40   10.88
 -18  -2  -7  162.46   10.87
 -18  -2  -7  168.92    9.10
  18   2   7  162.32    8.71
  18   2   7  176.57   11.04
 -18   2  -7  171.37   10.85
 -18   2  -7  172.78   10.83
 -20  -2  -7   15.10    4.75
 -20  -2  -7   11.08    4.10
  20  -2   7    9.42    4.09
  20  -2   7    9.23    3.92
  20  -2   7   10.85    3.13
 -20  -2  -7   14.60    4.77
  20   2   7   11.80    4.19
 -20   2  -7   10.53    3.92
 -20   2  -7    8.39    3.73
 -22  -2  -7   58.11    8.44
 -22  -2  -7   51.58    7.96
  22  -2   7   45.26    7.53
  22  -2   7   45.47    7.66
 -22   2  -7   48.00    7.71
  22   2   7   38.79    7.00
 -22   2  -7   66.55    8.74
 -24  -2  -7   -2.48    2.77
 -24  -2  -7    4.05    3.76
  24  -2   7    6.58    3.68
  24  -2   7    4.49    3.48
 -24   2  -7    2.91    3.54
  24   2   7    5.39    3.15
 -24   2  -7    4.18    3.71
  26  -2   7    2.90    3.97
 -26  -2  -7   -2.50    3.64
  26  -2   7    0.52    3.52
 -26  -2  -7    2.93    4.11
 -26   2  -7    3.00    3.53
 -26   2  -7    2.78    4.15
  26   2   7    0.41    2.91
 -28  -2  -7   11.59    4.73
  28  -2   7   16.83    5.46
 -28  -2  -7   11.80    5.75
  28  -2   7   11.38    5.22
  28   2   7   11.04    4.96
 -28   2  -7    6.78    3.61
 -28   2  -7   10.72    4.87
 -30  -2  -7   -1.87    5.44
 -30  -2  -7    1.34    4.40
  30  -2   7    2.30    4.66
  30  -2   7    7.25    4.67
  30   2   7    8.38    4.87
 -30   2  -7    5.19    4.45
 -30   2  -7   -1.37    3.47
 -33  -3   7   11.45    4.79
  33  -3  -7    9.81    4.84
 -33  -3   7   14.81    5.61
  33  -3  -7   13.73    5.75
  33   3  -7   11.35    5.44
  33   3  -7   12.15    4.87
 -33   3   7    8.94    5.46
  31  -3  -7    1.26    3.85
 -31  -3   7    1.24    3.35
  31  -3  -7    0.42    2.66
 -31  -3   7    2.95    3.47
  31   3  -7   -0.48    2.99
 -31   3   7    0.98    3.53
  31   3  -7   -1.11    3.57
 -29  -3   7   -1.80    2.67
  29  -3  -7    1.05    2.54
  29  -3  -7   -1.49    2.72
 -29  -3   7   -2.10    3.31
  29   3  -7    1.29    4.09
 -29   3   7   -0.90    2.63
  29   3  -7    3.66    2.83
  27  -3  -7    2.22    3.25
  27  -3  -7    4.53    2.94
 -27  -3   7    1.62    3.00
 -27   3   7    3.61    3.72
  27   3  -7    2.17    2.74
  27   3  -7    3.81    3.91
 -27   3   7    0.76    3.51
 -25  -3   7    6.09    3.51
  25  -3  -7    9.78    3.68
  25  -3  -7   12.75    4.35
 -25  -3   7   11.40    3.99
 -25   3   7    0.40    2.65
  25   3  -7    4.12    3.29
 -25   3   7    5.93    4.27
  25   3  -7   11.06    3.80
 -23  -3   7   -1.12    2.77
 -23  -3   7    2.43    3.02
  23  -3  -7    1.78    2.49
  23  -3  -7    4.24    2.42
  23   3  -7   -1.02    2.96
  23   3  -7   -2.44    2.05
 -23   3   7    4.23    3.11
 -23   3   7   -1.73    2.51
  21  -3  -7  135.59    9.39
 -21  -3   7  141.11    9.51
 -21  -3   7  146.54   12.58
  21  -3  -7  146.13    9.22
  21   3  -7  146.98    9.29
 -21   3   7  134.69   12.15
 -21   3   7  142.82   10.08
  21   3  -7  121.11   12.41
  21   3  -7  161.88   10.91
  19  -3  -7   21.08    4.21
 -19  -3   7   22.74    4.69
 -19  -3   7   14.58    3.86
 -19   3   7   21.17    5.17
  19   3  -7   20.93    3.73
 -19   3   7   19.18    4.65
  19   3  -7   15.10    3.72
  19   3  -7   20.62    5.01
 -17  -3   7    1.86    2.31
 -17  -3   7    2.40    2.44
  17  -3  -7    0.47    1.71
 -17   3   7    1.03    2.54
  17   3  -7    0.20    1.73
  17   3  -7   -1.11    1.69
 -17   3   7    0.09    2.51
  17   3  -7   -1.24    1.33
  15  -3  -7   27.28    4.11
 -15  -3   7   12.76    3.40
  15  -3  -7   16.60    3.82
 -15  -3   7   27.37    5.06
  15   3  -7   18.45    4.00
  15   3  -7   25.87    4.34
  15   3  -7   23.41    4.56
 -15   3   7   23.69    4.87
 -15   3   7   14.65    2.73
 -15   3   7   19.78    4.02
 -13  -3   7   78.37    7.76
  13  -3  -7   58.72    5.34
  13  -3  -7   62.15    7.09
  13  -3  -7   68.02    6.85
 -13  -3   7   61.92    6.59
  13   3  -7   67.29    7.15
 -13   3   7   62.10    6.91
 -13   3   7   60.41    6.65
 -13   3   7   64.16    4.63
  13   3  -7   78.00    7.19
 -11  -3   7   90.86    6.58
 -11  -3   7   87.99    7.90
 -11  -3   7   97.16    6.72
  11  -3  -7   84.88    5.14
  11  -3  -7   90.26    6.15
  11  -3  -7   96.85    8.51
 -11   3   7   84.28    7.69
 -11   3   7   81.06    7.95
 -11   3   7   92.04    5.68
  11   3  -7   96.48    6.93
  11   3  -7   95.76    6.38
  -9  -3   7   -0.05    1.49
   9  -3  -7    0.21    1.84
   9  -3  -7    3.88    1.32
   9  -3  -7    4.11    1.80
  -9  -3   7    1.74    1.71
  -9  -3   7    0.45    1.37
  -9   3   7    3.47    2.15
   9   3  -7    2.36    1.25
  -9   3   7    1.75    1.66
   9   3  -7    2.79    1.99
   9   3  -7    0.20    1.44
  -9   3   7   -1.35    1.55
  -7  -3   7   18.92    3.54
   7  -3  -7   13.42    3.15
  -7  -3   7   15.24    3.00
  -7  -3   7   10.17    2.83
   7  -3  -7   14.61    2.09
  -7   3   7    9.10    2.92
   7   3  -7   10.93    2.89
   7   3  -7   14.95    3.14
  -7   3   7   16.21    3.23
   7   3  -7   14.51    2.55
   5  -3  -7  118.96    7.49
   5  -3  -7   98.42    6.35
  -5  -3   7  106.04    7.04
  -5  -3   7  108.48    6.98
  -5  -3   7  120.98    6.36
   5  -3  -7  106.10    7.23
   5  -3  -7  107.96    4.15
  -5   3   7  101.00    6.32
   5   3  -7  111.63    6.83
   5   3  -7  112.39    5.99
  -5   3   7  107.43    7.23
   5   3  -7  121.06    6.84
   3  -3  -7   33.55    4.88
   3  -3  -7   38.42    4.11
  -3  -3   7   34.76    3.90
  -3  -3   7   37.31    4.91
   3  -3  -7   34.28    5.16
  -3  -3   7   33.81    4.40
   3   3  -7   36.69    2.49
  -3   3   7   31.52    4.72
  -3   3   7   40.15    2.35
   3   3  -7   32.95    4.26
   3   3  -7   36.76    4.72
   3   3  -7   28.53    3.70
  -3   3   7   29.11    4.10
  -1  -3   7  303.25   12.01
   1  -3  -7  301.74   12.24
  -1  -3   7  314.92   12.22
   1  -3  -7  293.67   12.39
   1  -3  -7  293.34    9.68
   1  -3  -7  297.72   12.01
  -1  -3   7  306.98    9.71
  -1  -3   7  287.87   11.23
   1   3  -7  294.76   11.48
  -1   3   7  304.02    8.13
  -1   3   7  311.25   11.73
   1   3  -7  295.66   10.76
   1   3  -7  301.39    8.12
  -1   3   7  293.24   11.88
   1  -3   7   13.21    3.05
  -1  -3  -7   16.79    2.47
  -1  -3  -7    9.19    2.52
   1  -3   7   10.18    2.62
  -1  -3  -7    8.06    2.75
  -1  -3  -7   10.90    3.12
   1  -3   7   13.14    2.19
   1  -3   7    9.71    2.55
   1   3   7   11.76    2.06
  -1   3  -7   12.70    3.21
  -1   3  -7   10.56    2.46
   1   3   7   13.71    3.26
  -1   3  -7   13.64    2.13
  -1   3  -7   14.42    3.02
   1   3   7   15.82    3.40
   3  -3   7   22.92    4.02
  -3  -3  -7   22.56    2.85
  -3  -3  -7   26.76    4.28
  -3  -3  -7   21.03    4.24
   3  -3   7   18.87    3.36
   3  -3   7   16.89    3.59
  -3  -3  -7   19.02    4.15
  -3   3  -7   17.24    3.33
  -3   3  -7   27.83    3.29
  -3   3  -7   23.98    4.00
   3   3   7   20.28    2.97
   3   3   7   25.83    4.21
  -5  -3  -7    9.70    2.55
  -5  -3  -7    9.37    3.00
   5  -3   7   12.25    2.78
  -5  -3  -7    7.47    2.78
  -5  -3  -7   10.62    1.99
   5  -3   7   14.30    3.50
   5  -3   7    7.27    2.71
  -5   3  -7   12.34    3.28
   5   3   7    9.71    2.35
   5   3   7   10.21    2.58
  -5   3  -7    6.02    2.43
  -5   3  -7    7.04    1.93
   7  -3   7   63.12    6.69
  -7  -3  -7   64.88    7.02
   7  -3   7   73.76    6.70
   7  -3   7   63.05    6.60
  -7  -3  -7   63.24    6.45
  -7  -3  -7   69.69    7.66
  -7  -3  -7   65.09    4.55
   7   3   7   65.34    5.98
  -7   3  -7   53.67    6.32
  -7   3  -7   73.53    6.52
   7   3   7   69.73    6.95
  -7   3  -7   79.72    7.12
  -9  -3  -7   25.81    4.54
   9  -3   7   25.91    4.63
   9  -3   7   24.80    4.03
   9  -3   7   23.16    3.82
  -9  -3  -7   24.92    4.85
  -9  -3  -7   21.51    4.11
  -9   3  -7   20.19    3.78
  -9   3  -7   25.47    4.56
   9   3   7   34.20    4.79
  -9   3  -7   27.76    4.40
   9   3   7   28.75    4.49
  11  -3   7   50.64    5.55
 -11  -3  -7   56.77    7.28
  11  -3   7   65.26    7.50
 -11  -3  -7   57.48    6.27
 -11  -3  -7   61.07    7.41
  11  -3   7   62.86    6.72
 -11   3  -7   49.37    5.63
  11   3   7   64.80    7.01
 -11   3  -7   57.33    6.23
 -11   3  -7   45.29    6.34
  11   3   7   62.19    6.54
  13  -3   7   13.72    3.39
  13  -3   7    9.00    3.09
 -13  -3  -7   13.79    4.00
 -13  -3  -7   14.36    4.16
 -13  -3  -7   11.94    2.94
  13  -3   7    9.58    3.73
  13   3   7   10.88    3.28
 -13   3  -7   11.86    3.68
  13   3   7   14.50    3.39
 -13   3  -7   14.86    3.64
 -15  -3  -7   38.29    5.19
  15  -3   7   42.27    5.84
 -15  -3  -7   44.27    6.67
  15  -3   7   35.99    5.45
  15  -3   7   50.89    7.28
 -15  -3  -7   47.43    7.12
  15   3   7   43.27    6.25
 -15   3  -7   46.99    7.31
 -15   3  -7   38.66    6.38
 -15   3  -7   48.48    5.78
 -17  -3  -7   41.47    7.20
 -17  -3  -7   45.59    6.05
  17  -3   7   40.18    5.87
  17  -3   7   37.07    6.12
 -17  -3  -7   35.39    6.95
  17  -3   7   32.13    5.90
  17   3   7   28.86    5.38
  17   3   7   34.96    5.89
 -17   3  -7   42.17    6.96
 -17   3  -7   45.84    7.11
 -19  -3  -7   15.64    4.63
  19  -3   7    5.36    3.18
  19  -3   7   12.37    3.48
  19  -3   7   13.30    4.08
  19   3   7    8.41    3.63
 -19   3  -7   22.34    5.17
 -19   3  -7   11.15    4.21
  19   3   7   18.78    4.05
  21  -3   7   40.81    6.35
  21  -3   7   50.79    7.97
 -21  -3  -7   49.83    8.05
 -21  -3  -7   57.69    8.97
  21  -3   7   47.90    7.12
  21   3   7   33.48    6.58
 -21   3  -7   42.99    7.52
 -21   3  -7   52.53    8.13
  23  -3   7   20.82    5.36
 -23  -3  -7   13.71    5.70
  23  -3   7   24.54    5.12
 -23  -3  -7   16.74    5.38
  23  -3   7   21.17    5.77
 -23   3  -7   16.50    5.18
 -23   3  -7   18.59    5.72
  23   3   7   15.60    5.14
 -25  -3  -7   -4.04    2.09
 -25  -3  -7    1.88    4.31
  25  -3   7   -9.06    3.24
 -25   3  -7    5.54    4.43
  25   3   7    7.75    3.87
 -25   3  -7   -1.73    3.17
 -27  -3  -7   -3.21    3.09
 -27  -3  -7   -0.06    4.19
  27  -3   7   -3.15    3.38
 -27   3  -7   -0.95    3.16
 -27   3  -7   -3.11    3.46
  27   3   7   -1.20    3.45
 -30  -4   7    5.05    4.09
 -30  -4   7   11.30    4.69
  30  -4  -7    2.40    3.60
  30  -4  -7    4.41    3.77
 -30   4   7    4.98    4.66
 -30   4   7    3.81    3.95
  30   4  -7    0.40    3.99
 -28  -4   7    4.44    2.98
  28  -4  -7   -3.59    2.65
 -28  -4   7    1.10    3.83
  28  -4  -7    6.90    3.75
 -28   4   7    0.63    3.54
 -28   4   7   -3.66    3.21
  28   4  -7    1.77    4.14
  26  -4  -7    3.87    3.68
 -26  -4   7    4.16    3.19
  26  -4  -7    4.68    3.06
 -26  -4   7    4.76    3.57
 -26   4   7   10.54    4.52
  26   4  -7    3.80    3.59
 -26   4   7    5.24    3.30
  26   4  -7   -0.63    2.87
 -24  -4   7    1.83    3.29
  24  -4  -7   -0.20    2.02
 -24  -4   7    2.65    3.29
 -24   4   7   -0.63    3.23
  24   4  -7   -0.30    2.68
 -24   4   7    0.95    3.55
 -22  -4   7   27.93    5.77
 -22  -4   7   13.48    4.64
  22  -4  -7   25.72    5.06
  22   4  -7   17.99    4.57
 -22   4   7   17.43    5.30
 -22   4   7   19.06    5.12
  22   4  -7   20.41    5.33
 -20  -4   7    4.46    3.12
  20  -4  -7   -3.65    2.16
  20  -4  -7    2.42    2.42
 -20  -4   7    3.09    3.34
  20   4  -7   -0.61    2.35
 -20   4   7    0.91    3.63
  20   4  -7    0.02    1.93
 -20   4   7    2.16    3.14
  20   4  -7   -0.84    2.34
 -18  -4   7  151.73   10.39
  18  -4  -7  127.95    8.52
  18  -4  -7  130.77   11.24
 -18  -4   7  139.80   10.20
 -18   4   7  141.01   12.95
  18   4  -7  147.92   10.23
 -18   4   7  132.94   11.98
  18   4  -7  152.52    9.49
  16  -4  -7   70.15    7.88
 -16  -4   7   81.08    8.67
 -16  -4   7   73.55    8.63
  16  -4  -7   80.11    7.57
 -16  -4   7   68.04    8.08
  16   4  -7   84.03    8.43
  16   4  -7   70.81    8.09
 -16   4   7   65.77    8.20
 -16   4   7   82.44    9.20
 -14  -4   7  157.26    9.53
  14  -4  -7  140.71    8.74
 -14  -4   7  134.36    9.44
  14  -4  -7  173.44    9.84
 -14  -4   7  152.26    9.86
  14  -4  -7  137.35   10.05
 -14   4   7  147.41   10.27
  14   4  -7  149.44    9.57
 -14   4   7  140.36   10.23
 -14   4   7  153.87    8.39
  14   4  -7  163.90    9.69
  12  -4  -7   62.40    8.03
  12  -4  -7   59.99    7.00
 -12  -4   7   66.12    8.55
 -12  -4   7   65.68    7.59
 -12  -4   7   68.71    8.03
 -12   4   7   65.61    6.87
 -12   4   7   58.35    7.38
  12   4  -7   74.25    7.86
 -12   4   7   68.97    8.24
  12   4  -7   55.93    6.84
 -10  -4   7    1.66    2.02
  10  -4  -7    1.15    1.93
  10  -4  -7    2.70    2.80
 -10  -4   7    0.93    2.01
 -10   4   7    2.91    2.41
 -10   4   7   -2.51    1.44
  10   4  -7   -0.74    1.90
  10   4  -7    1.41    2.18
 -10   4   7    1.45    2.69
  -8  -4   7   23.87    4.81
  -8  -4   7   29.40    4.66
   8  -4  -7   27.21    4.89
   8  -4  -7   22.85    3.97
   8   4  -7   15.27    3.68
   8   4  -7   24.67    3.80
   8   4  -7   23.00    4.22
  -8   4   7   29.24    4.91
  -8   4   7   24.74    4.52
  -8   4   7   20.96    4.41
  -6  -4   7    9.46    2.92
  -6  -4   7    8.24    3.01
   6  -4  -7    6.76    3.25
  -6   4   7    7.13    3.02
   6   4  -7    9.46    2.63
  -6   4   7    7.13    2.54
   6   4  -7    6.19    2.38
   6   4  -7    9.35    3.28
  -4  -4   7    8.65    2.51
  -4  -4   7    9.40    3.19
   4  -4  -7   12.33    3.51
   4  -4  -7    3.18    2.43
   4   4  -7   10.93    3.04
  -4   4   7    7.99    2.70
   4   4  -7    8.29    2.76
  -4   4   7   17.55    3.89
   4   4  -7    6.79    2.48
  -2  -4   7   79.31    6.93
   2  -4  -7   76.89    8.22
   2  -4  -7   60.89    5.89
  -2  -4   7   66.71    7.35
   2  -4  -7   83.90    8.92
  -2   4   7   60.26    6.69
   2   4  -7   79.40    5.87
  -2   4   7   61.76    7.05
   2   4  -7   78.49    7.36
   2   4  -7   94.42    8.79
   0  -4  -7    9.49    3.68
   0  -4  -7   13.73    2.97
   0  -4   7   14.53    3.33
   0  -4   7    6.44    2.17
   0  -4   7    7.30    2.41
   0  -4  -7   12.84    3.46
   0  -4   7   13.90    3.71
   0   4   7   14.48    3.59
   0   4   7    8.90    2.94
   0   4  -7   13.69    3.61
   0   4  -7   13.28    2.95
  -2  -4  -7    1.36    2.41
   2  -4   7    3.42    2.20
  -2  -4  -7    4.10    1.78
   2  -4   7    1.10    1.52
   2  -4   7    0.79    1.51
   2  -4   7    2.38    2.63
  -2  -4  -7    1.51    2.44
   2   4   7    2.24    2.44
   2   4   7    4.49    2.16
  -2   4  -7    0.99    1.52
  -2   4  -7   -1.88    1.54
   4  -4   7   30.47    4.54
   4  -4   7   26.42    4.59
  -4  -4  -7   30.62    4.09
  -4  -4  -7   33.72    5.51
  -4  -4  -7   27.75    5.06
   4  -4   7   33.98    5.53
   4   4   7   40.41    5.76
   4   4   7   22.45    4.30
  -4   4  -7   22.10    4.39
  -4   4  -7   25.59    4.42
   6  -4   7    2.30    1.96
  -6  -4  -7    3.25    2.03
  -6  -4  -7    4.58    3.08
   6  -4   7    3.67    2.67
   6  -4   7    6.92    3.10
  -6  -4  -7    2.45    1.93
  -6   4  -7    3.35    2.37
  -6   4  -7    4.30    2.55
   6   4   7    2.27    1.95
  -6   4  -7    2.05    2.34
  -8  -4  -7  145.21    9.69
  -8  -4  -7  155.31    9.56
   8  -4   7  157.09    8.78
   8  -4   7  138.21    9.19
  -8  -4  -7  132.79   11.94
   8  -4   7  168.85   10.24
   8   4   7  141.23    9.19
  -8   4  -7  145.83    9.05
   8   4   7  171.76   10.56
  -8   4  -7  181.61    9.40
  -8   4  -7  161.27   10.63
 -10  -4  -7    2.63    2.37
  10  -4   7    0.14    2.52
 -10  -4  -7    3.13    2.66
  10  -4   7    3.46    2.48
 -10  -4  -7    7.08    2.92
 -10   4  -7   -0.06    2.24
 -10   4  -7    1.39    2.65
  10   4   7    3.81    2.29
  10   4   7    3.25    2.42
  10   4   7   -0.90    2.04
 -10   4  -7    1.55    2.07
  12  -4   7    1.06    2.79
 -12  -4  -7    2.28    2.57
[truncated: 3,984,550 more chars]
