# Supplementary material for: Crystal structures of a series of 6-aryl-1,3-diphenyl­fulvenes
Source: Acta Crystallogr E Crystallogr Commun. 2019 May 21;75(Pt 6):838–42. doi: 10.1107/S205698901900700X (PMC6658983; doi:10.1107/S205698901900700X)
Supplement: Supplementary file 2 [file e-75-00838-Isup2.hkl]

data_I                                                                          
_shelx_title ' NG_6_3MePh_fulv_0m_a.res in C2/c'                                
_shelx_refln_list_code          4                                               
_shelx_F_calc_maximum      337.25                                               
_exptl_crystal_F_000      1360.00                                               
_reflns_d_resolution_high  0.7873                                               
                                                                                
loop_                                                                           
 _space_group_symop_operation_xyz                                               
 'x, y, z'                                                                      
 '-x, y, -z+1/2'                                                                
 'x+1/2, y+1/2, z'                                                              
 '-x+1/2, y+1/2, -z+1/2'                                                        
 '-x, -y, -z'                                                                   
 'x, -y, z-1/2'                                                                 
 '-x+1/2, -y+1/2, -z'                                                           
 'x+1/2, -y+1/2, z-1/2'                                                         
                                                                                
_cell_length_a    29.2300                                                       
_cell_length_b     5.7997                                                       
_cell_length_c    22.0708                                                       
_cell_angle_alpha  90.000                                                       
_cell_angle_beta  107.248                                                       
_cell_angle_gamma  90.000                                                       
                                                                                
_shelx_F_squared_multiplier     1.000                                           
                                                                                
loop_                                                                           
 _refln_index_h                                                                 
 _refln_index_k                                                                 
 _refln_index_l                                                                 
 _refln_F_squared_calc                                                          
 _refln_F_squared_meas                                                          
 _refln_F_squared_sigma                                                         
 _refln_observed_status                                                         
   4   0   0      10811.50      10013.32       129.56 o                         
   6   0   0        355.09        349.84        19.55 o                         
   8   0   0      70090.26      73284.71       524.80 o                         
  10   0   0       1687.93       1667.88        25.29 o                         
  12   0   0       2765.37       2880.34        37.48 o                         
  14   0   0        183.51        226.68        17.41 o                         
  16   0   0       5026.36       5327.33        61.10 o                         
  18   0   0        511.96        511.38        37.70 o                         
  20   0   0         10.19         -2.11         9.15 o                         
  22   0   0       1173.99       1125.02        48.55 o                         
  24   0   0       1617.85       1761.50        75.04 o                         
  26   0   0        427.60        406.66        53.96 o                         
  28   0   0       1452.85       1351.24        64.91 o                         
  30   0   0       1970.76       2058.41       131.43 o                         
  32   0   0       2558.96       2753.27       104.64 o                         
  34   0   0         22.36         48.72        29.01 o                         
   1   1   0       1566.29       1506.06        15.37 o                         
   3   1   0        183.50        172.24         5.76 o                         
   5   1   0      96962.38     104430.45       472.33 o                         
   7   1   0      33528.98      33757.36       157.61 o                         
   9   1   0       1730.27       1737.37        20.08 o                         
  11   1   0       1563.21       1523.50        18.00 o                         
  13   1   0       6244.75       6733.10        48.76 o                         
  15   1   0       1083.77        923.89        16.33 o                         
  17   1   0        375.96        429.85        17.02 o                         
  19   1   0        376.52        383.50        16.25 o                         
  21   1   0       1573.36       1614.82        31.31 o                         
  23   1   0       1482.10       1468.95        33.30 o                         
  25   1   0          5.14          8.55         8.87 o                         
  27   1   0        928.86        990.20        37.17 o                         
  29   1   0        382.96        375.12        28.76 o                         
  31   1   0         22.31         18.52        15.42 o                         
  33   1   0        851.80        799.02        62.22 o                         
  35   1   0         19.78         19.23        20.83 o                         
   0   2   0        207.55        213.54        10.82 o                         
   2   2   0       8732.76       8837.20        50.70 o                         
   4   2   0         48.78         60.34         5.09 o                         
   6   2   0       1252.47       1195.75        17.71 o                         
   8   2   0        434.63        464.42        14.45 o                         
  10   2   0         47.96         52.93         5.80 o                         
  12   2   0      12032.54      12130.03        76.11 o                         
  14   2   0         72.34         49.73         5.98 o                         
  16   2   0       1097.59       1022.13        19.52 o                         
  18   2   0        373.42        363.95        15.89 o                         
  20   2   0          4.59          9.91         7.28 o                         
  22   2   0        113.11        153.32        13.43 o                         
  24   2   0        542.59        527.27        24.29 o                         
  26   2   0        359.06        318.97        23.61 o                         
  28   2   0       1752.79       1857.83        53.18 o                         
  30   2   0          0.15         -3.29        14.91 o                         
  32   2   0         27.03          3.19        16.20 o                         
  34   2   0          4.47         10.77        20.61 o                         
   1   3   0       2611.75       2781.73        29.65 o                         
   3   3   0        511.27        743.05        15.00 o                         
   5   3   0          6.01          0.96         3.88 o                         
   7   3   0       3512.35       3833.66        38.94 o                         
   9   3   0        505.19        588.44        16.69 o                         
  11   3   0       1193.65       1144.12        22.05 o                         
  13   3   0       2386.11       2489.31        32.32 o                         
  15   3   0         16.99         24.40         6.42 o                         
  17   3   0       1513.40       1611.17        32.75 o                         
  19   3   0        145.38        123.37        12.68 o                         
  21   3   0        450.64        480.39        24.85 o                         
  23   3   0          9.03          7.01        11.40 o                         
  25   3   0         26.72          0.78        12.82 o                         
  27   3   0        496.59        481.20        32.98 o                         
  29   3   0        100.58         84.41        19.13 o                         
  31   3   0         21.99         17.68        19.36 o                         
   0   4   0        185.53        232.33        19.92 o                         
   2   4   0       1101.44       1245.96        23.02 o                         
   4   4   0         43.07         51.87         6.71 o                         
   6   4   0       1811.74       1827.54        29.04 o                         
   8   4   0       1137.39       1135.33        33.02 o                         
  10   4   0       2075.73       2063.42        56.10 o                         
  12   4   0        814.13        825.77        38.36 o                         
  14   4   0       2463.38       2517.13        44.94 o                         
  16   4   0        657.85        728.03        33.72 o                         
  18   4   0          4.20         -1.52        11.00 o                         
  20   4   0         54.37         43.42        16.48 o                         
  22   4   0        152.05        156.74        21.98 o                         
  24   4   0        302.70        287.57        29.21 o                         
  26   4   0        180.62        199.78        28.02 o                         
  28   4   0        231.75        192.28        26.60 o                         
   1   5   0          1.33          4.42         7.88 o                         
   3   5   0         66.14         49.99        10.33 o                         
   5   5   0        530.04        540.70        25.97 o                         
   7   5   0        150.45        142.34        16.81 o                         
   9   5   0        128.22        111.68        16.68 o                         
  11   5   0       2055.08       2065.38        54.63 o                         
  13   5   0         46.15         35.84        13.26 o                         
  15   5   0        125.29        134.87        19.31 o                         
  17   5   0          0.66         -1.82        15.07 o                         
  19   5   0        563.31        561.70        43.26 o                         
  21   5   0        860.88       1004.93        52.75 o                         
  23   5   0         96.84        143.91        24.62 o                         
  25   5   0          4.33          3.57        18.38 o                         
   0   6   0         93.57        137.75        25.36 o                         
   2   6   0         62.20         58.34        20.71 o                         
   4   6   0          8.83         -6.53        12.18 o                         
   6   6   0          0.30         22.43        14.36 o                         
   8   6   0        134.01        143.36        21.45 o                         
  10   6   0         32.28         15.05        18.19 o                         
  12   6   0         51.57         55.12        19.02 o                         
  14   6   0         46.03         72.30        20.34 o                         
  16   6   0         94.64         96.52        23.79 o                         
  18   6   0        724.88        890.80        57.23 o                         
  20   6   0          4.00        -26.53        26.53 o                         
   1   7   0        376.01        448.40        32.14 o                         
   3   7   0         48.84         46.01        18.07 o                         
   5   7   0         88.24         68.73        20.61 o                         
   7   7   0        344.34        394.94        33.99 o                         
   9   7   0        273.53        243.00        29.59 o                         
 -35   1   1        170.85        150.30        26.01 o                         
 -33   1   1        110.18        157.80        23.19 o                         
 -31   1   1        206.12        234.38        23.54 o                         
 -29   1   1        735.25        715.62        32.24 o                         
 -27   1   1        511.86        527.75        26.61 o                         
 -25   1   1          9.27         19.76         9.36 o                         
 -23   1   1        230.12        239.01        16.26 o                         
 -21   1   1        130.22        170.18        13.95 o                         
 -19   1   1          8.81         -5.11         5.49 o                         
 -17   1   1        812.51        882.73        21.82 o                         
 -15   1   1         17.71         21.67         4.94 o                         
 -13   1   1       4093.33       4337.95        37.15 o                         
 -11   1   1      10868.53      11167.27        67.36 o                         
  -9   1   1      24603.56      25763.29       130.71 o                         
  -7   1   1       8098.78       8050.46        48.63 o                         
  -5   1   1      21881.65      22370.81       127.75 o                         
  -3   1   1         10.48         35.37         3.96 o                         
  -1   1   1       4193.00       4361.96        29.98 o                         
   1   1   1        554.60        614.03         8.25 o                         
   3   1   1     113736.42     120558.44       541.30 o                         
   5   1   1       3385.86       3074.84        24.71 o                         
   7   1   1      30881.47      30858.59       141.27 o                         
   9   1   1        101.52         94.85         5.54 o                         
  11   1   1       1376.88       1218.75        16.96 o                         
  13   1   1        581.60        543.82        13.35 o                         
  15   1   1       2586.35       2413.87        28.91 o                         
  17   1   1        938.30       1130.42        26.54 o                         
  19   1   1        143.30        132.72        10.33 o                         
  21   1   1        215.09        233.80        14.93 o                         
  23   1   1        150.55        156.70        16.66 o                         
  25   1   1        231.75        231.24        16.94 o                         
  27   1   1          1.84         -9.48        15.07 o                         
  29   1   1        207.27        230.46        25.09 o                         
  31   1   1        249.95        297.63        29.05 o                         
  33   1   1       1035.54       1206.92        60.18 o                         
 -34   2   1         10.16        -19.15        19.33 o                         
 -32   2   1        103.07        138.78        22.86 o                         
 -30   2   1          4.90         -1.87        14.67 o                         
 -28   2   1       1365.05       1439.80        52.56 o                         
 -26   2   1        423.53        443.07        23.28 o                         
 -24   2   1        552.79        556.46        34.24 o                         
 -22   2   1        206.15        196.51        14.68 o                         
 -20   2   1       2710.08       2682.60        41.06 o                         
 -18   2   1        299.18        261.41        17.27 o                         
 -16   2   1       2342.57       2358.42        32.69 o                         
 -14   2   1       1078.10       1028.76        17.87 o                         
 -12   2   1         53.41         19.63         4.45 o                         
 -10   2   1        333.66        431.39        13.23 o                         
  -8   2   1       2712.74       2955.24        31.22 o                         
  -6   2   1         28.09         10.59         3.31 o                         
  -4   2   1        641.81        723.59        12.75 o                         
  -2   2   1       2146.03       1935.72        20.65 o                         
   0   2   1        927.51        975.85        14.09 o                         
   2   2   1        663.25        703.00        11.35 o                         
   4   2   1      17031.95      17240.97        91.19 o                         
   6   2   1        519.05        597.89        14.81 o                         
   8   2   1      10605.63      12013.07        82.07 o                         
  10   2   1       3792.16       3757.16        36.92 o                         
  12   2   1      17469.58      18627.94       105.95 o                         
  14   2   1       4071.77       3889.26        37.72 o                         
  16   2   1       3915.71       4011.89        39.69 o                         
  18   2   1       1297.43       1223.75        25.33 o                         
  20   2   1        734.39        719.79        24.58 o                         
  22   2   1       1311.13       1163.92        34.50 o                         
  24   2   1        144.51         90.39        13.91 o                         
  26   2   1          2.39         22.99        11.57 o                         
  28   2   1         57.15         55.08        20.26 o                         
  30   2   1        197.75        188.91        23.03 o                         
  32   2   1         24.57         -7.45        15.48 o                         
 -31   3   1          9.33        -18.52        18.52 o                         
 -29   3   1        329.92        386.28        31.42 o                         
 -27   3   1       1439.24       1465.70        61.83 o                         
 -25   3   1       1840.46       1965.94        49.93 o                         
 -23   3   1        151.74        128.75        15.31 o                         
 -21   3   1        441.30        422.90        24.12 o                         
 -19   3   1         42.59         31.79         8.86 o                         
 -17   3   1         87.01         87.44        10.69 o                         
 -15   3   1          0.33         -1.09         5.58 o                         
 -13   3   1         87.07         67.18         7.86 o                         
 -11   3   1         41.38         61.47         7.18 o                         
  -9   3   1       2618.35       2516.53        29.81 o                         
  -7   3   1       2037.63       1833.20        22.67 o                         
  -5   3   1        896.07        970.28        16.16 o                         
  -3   3   1       1255.21       1193.22        17.57 o                         
  -1   3   1         15.85         32.10         4.94 o                         
   1   3   1       1699.40       1813.30        22.12 o                         
   3   3   1        130.54        146.40         8.38 o                         
   5   3   1        176.70        187.74         9.70 o                         
   7   3   1       1302.93       1467.57        23.34 o                         
   9   3   1       4292.36       3910.69        40.96 o                         
  11   3   1        257.82        190.85        10.25 o                         
  13   3   1          0.64          0.49         4.97 o                         
  15   3   1        162.31        140.50        11.39 o                         
  17   3   1       2607.95       2400.98        37.84 o                         
  19   3   1       7836.63       8090.49        81.77 o                         
  21   3   1        421.09        411.92        28.11 o                         
  23   3   1          6.58        -10.97        10.97 o                         
  25   3   1         21.22         23.90        15.08 o                         
  27   3   1        797.11        664.52        39.30 o                         
  29   3   1        107.66        101.81        24.03 o                         
  31   3   1        150.46        104.85        30.15 o                         
 -30   4   1          3.90         90.75        39.87 o                         
 -28   4   1         76.28         75.68        21.77 o                         
 -26   4   1         32.16         22.94        16.89 o                         
 -24   4   1          7.26         28.67        15.99 o                         
 -22   4   1        888.38        996.67        49.55 o                         
 -20   4   1        487.43        442.23        27.31 o                         
 -18   4   1        670.13        676.47        33.02 o                         
 -16   4   1        326.99        410.91        26.02 o                         
 -14   4   1       1522.81       1475.18        39.58 o                         
 -12   4   1         20.25         23.02         8.74 o                         
 -10   4   1        337.46        378.05        18.20 o                         
  -8   4   1       5417.75       5556.06        56.62 o                         
  -6   4   1       1361.56       1231.96        24.82 o                         
  -4   4   1        345.40        395.81        15.35 o                         
  -2   4   1        269.93        254.74        12.22 o                         
   0   4   1        454.85        450.03        16.40 o                         
   2   4   1         26.83         31.33         6.63 o                         
   4   4   1        202.24        236.59        12.82 o                         
   6   4   1       1128.21       1220.73        28.65 o                         
   8   4   1        105.76         88.61         9.65 o                         
  10   4   1       2562.86       2402.39        42.10 o                         
  12   4   1        226.71        167.20        15.30 o                         
  14   4   1       6927.04       7278.05        76.94 o                         
  16   4   1        400.67        416.31        23.78 o                         
  18   4   1         56.83         17.16        13.04 o                         
  20   4   1         24.12         23.41        12.87 o                         
  22   4   1         39.36         18.58        14.44 o                         
  24   4   1        180.65        157.65        23.95 o                         
  26   4   1        585.56        647.42        42.84 o                         
  28   4   1         86.72         82.04        22.32 o                         
 -25   5   1         98.85        137.68        26.56 o                         
 -23   5   1         95.13         84.76        20.28 o                         
 -21   5   1        161.97        124.04        19.06 o                         
 -19   5   1        143.10        143.73        21.39 o                         
 -17   5   1         67.12         68.40        15.36 o                         
 -15   5   1         32.56         52.55        13.65 o                         
 -13   5   1          9.97        -10.66        10.82 o                         
 -11   5   1        785.56        792.21        41.14 o                         
  -9   5   1       1154.09       1296.52        51.43 o                         
  -7   5   1        322.68        374.73        22.08 o                         
  -5   5   1        238.57        235.93        17.26 o                         
  -3   5   1        721.17        688.12        29.14 o                         
  -1   5   1        194.25        158.75        14.65 o                         
   1   5   1       1768.47       1828.72        36.36 o                         
   3   5   1          0.27         -8.77         8.77 o                         
   5   5   1       3614.35       3760.72        54.40 o                         
   7   5   1        147.68        186.01        16.37 o                         
   9   5   1        101.99         68.57        13.73 o                         
  11   5   1        285.81        267.42        21.25 o                         
  13   5   1          4.27         -4.15        12.14 o                         
  15   5   1         34.91         43.36        18.23 o                         
  17   5   1         67.66         64.42        17.68 o                         
  19   5   1         91.98         59.47        16.26 o                         
  21   5   1       1420.53       1582.63        65.70 o                         
  23   5   1        345.65        389.31        35.07 o                         
  25   5   1         17.31         19.79        19.71 o                         
 -20   6   1          0.37        -17.01        22.34 o                         
 -18   6   1          6.54         -4.70        17.41 o                         
 -16   6   1        406.95        607.78        47.27 o                         
 -14   6   1         39.96         26.42        21.50 o                         
 -12   6   1         82.69         53.01        19.22 o                         
 -10   6   1          4.39          2.11        14.42 o                         
  -8   6   1         66.89         53.95        16.64 o                         
  -6   6   1        389.81        444.18        34.10 o                         
  -4   6   1         94.30        100.97        16.21 o                         
  -2   6   1         59.20         69.47        17.73 o                         
   0   6   1        481.49        487.81        30.00 o                         
   2   6   1        332.51        295.40        25.99 o                         
   4   6   1         52.61         16.45        15.41 o                         
   6   6   1        863.45        907.97        45.36 o                         
   8   6   1        167.06        146.23        24.33 o                         
  10   6   1          0.73          6.99        15.13 o                         
  12   6   1        353.13        435.63        39.39 o                         
  14   6   1         53.03         60.33        30.40 o                         
  16   6   1         39.83         21.92        22.79 o                         
  18   6   1         16.25          9.81        22.34 o                         
 -11   7   1         83.79         73.10        33.96 o                         
  -9   7   1        393.07        364.52        34.20 o                         
  -7   7   1        217.17        202.24        27.47 o                         
  -5   7   1         16.68          7.27        17.71 o                         
  -3   7   1        217.08        245.91        28.49 o                         
  -1   7   1         99.22        113.01        18.79 o                         
   1   7   1        241.84        328.02        27.12 o                         
   3   7   1        256.32        268.43        30.03 o                         
   5   7   1         28.12         -2.53        17.85 o                         
   7   7   1        670.80        717.39        46.04 o                         
   9   7   1        119.14         53.88        30.15 o                         
 -36   0   2        295.80        353.05        53.14 o                         
 -34   0   2        170.82        137.48        57.23 o                         
 -32   0   2        183.96        204.42        32.67 o                         
 -30   0   2        858.10        955.91        58.59 o                         
 -28   0   2        757.90        738.87        47.64 o                         
 -26   0   2       1179.75       1236.54        77.86 o                         
 -24   0   2       2553.55       2498.10        67.08 o                         
 -22   0   2          2.18         -4.91         9.90 o                         
 -20   0   2        444.58        342.19        23.52 o                         
 -18   0   2         63.50         47.34        11.46 o                         
 -16   0   2        363.48        385.20        21.30 o                         
 -14   0   2          0.45         26.70         7.68 o                         
 -12   0   2         14.89          7.02         5.64 o                         
 -10   0   2       3124.82       2725.66        39.32 o                         
  -8   0   2      89035.94      91176.84       644.51 o                         
  -6   0   2      79642.38      86944.93      1192.51 o                         
  -4   0   2      15045.41      14186.80       143.93 o                         
   0   0   2      26188.50      27899.79       259.61 o                         
   2   0   2        102.56        245.69         8.66 o                         
   4   0   2       1800.16       1591.65        25.44 o                         
   6   0   2      32817.42      34192.00       243.43 o                         
   8   0   2       2574.61       3074.25        39.07 o                         
  10   0   2       1192.51        907.40        17.94 o                         
  12   0   2        161.68        214.35        11.34 o                         
  14   0   2        551.75        490.97        16.47 o                         
  16   0   2          2.95         23.18         6.08 o                         
  18   0   2          1.93         -3.41         7.84 o                         
  20   0   2       5959.25       6336.56        91.50 o                         
  22   0   2       1352.82       1246.24        42.78 o                         
  24   0   2       2132.33       2017.93        61.43 o                         
  26   0   2       2697.42       2900.77       113.54 o                         
  28   0   2          3.60         32.45        37.78 o                         
  30   0   2          1.17         30.07        22.78 o                         
  32   0   2        512.98        488.79        56.11 o                         
  34   0   2        194.84        175.71        70.70 o                         
 -35   1   2        191.49        166.38        25.48 o                         
 -33   1   2       1056.68       1116.52        50.90 o                         
 -31   1   2         28.17          0.99        12.39 o                         
 -29   1   2        262.66        253.68        20.40 o                         
 -27   1   2         78.31        112.60        14.11 o                         
 -25   1   2         51.41         61.15        10.60 o                         
 -23   1   2         19.44         19.28         8.83 o                         
 -21   1   2          0.03          5.98         7.51 o                         
 -19   1   2        289.44        272.55        16.80 o                         
 -17   1   2       2230.99       2285.12        30.53 o                         
 -15   1   2       8564.66       8346.34        62.42 o                         
 -13   1   2      17120.51      17981.34       106.81 o                         
 -11   1   2       4966.23       4518.04        34.50 o                         
  -9   1   2       2801.57       2617.15        24.34 o                         
  -7   1   2       1181.17       1352.45        15.73 o                         
  -5   1   2        553.39        680.42        11.68 o                         
  -3   1   2       5625.62       5060.60        35.60 o                         
  -1   1   2      27390.89      27164.42       144.42 o                         
   1   1   2       4595.38       4170.96        27.14 o                         
   3   1   2       2895.43       2860.19        24.65 o                         
   5   1   2      27059.02      27635.85       142.86 o                         
   7   1   2      12338.72      12130.74        66.99 o                         
   9   1   2       1267.64       1218.08        16.91 o                         
  11   1   2        365.88        416.67        12.34 o                         
  13   1   2        555.13        492.94        14.21 o                         
  15   1   2      14004.15      14480.77        87.04 o                         
  17   1   2         71.08         50.52         6.61 o                         
  19   1   2       2938.34       2973.61        38.85 o                         
  21   1   2        718.74        688.19        24.89 o                         
  23   1   2         36.57         41.74         9.67 o                         
  25   1   2        732.29        625.08        30.52 o                         
  27   1   2        178.75        135.41        21.80 o                         
  29   1   2        266.79        261.87        31.53 o                         
  31   1   2        651.53        618.61        41.56 o                         
  33   1   2        129.92         67.57        21.47 o                         
 -34   2   2         22.78          8.04        19.87 o                         
 -32   2   2        204.20        192.54        25.79 o                         
 -30   2   2         18.97         10.79        14.89 o                         
 -28   2   2         15.30         25.86        11.78 o                         
 -26   2   2       2937.13       2995.06        49.71 o                         
 -24   2   2       1468.35       1468.48        35.29 o                         
 -22   2   2         24.50         35.63         8.95 o                         
 -20   2   2        771.36        723.81        26.14 o                         
 -18   2   2       1121.73       1273.48        26.31 o                         
 -16   2   2       5076.79       5063.08        48.60 o                         
 -14   2   2         84.18         94.39         6.64 o                         
 -12   2   2       4442.34       4659.07        40.22 o                         
 -10   2   2        386.84        416.14        14.33 o                         
  -8   2   2        985.85        957.97        15.60 o                         
  -6   2   2        854.09        815.26        13.87 o                         
  -4   2   2       1792.41       1819.13        21.77 o                         
  -2   2   2       6624.37       6837.39        48.76 o                         
   0   2   2        452.31        391.40        16.48 o                         
   2   2   2         23.34         20.77         4.52 o                         
   4   2   2       2324.90       2405.41        23.53 o                         
   6   2   2       1427.26       1496.97        19.67 o                         
   8   2   2       1589.08       1668.52        21.60 o                         
  10   2   2        350.75        273.08        11.11 o                         
  12   2   2       1783.81       2145.49        26.38 o                         
  14   2   2        204.64        227.97        10.94 o                         
  16   2   2        571.72        641.44        18.32 o                         
  18   2   2         77.32         67.51         8.89 o                         
  20   2   2       3095.23       2962.41        44.51 o                         
  22   2   2        454.11        404.51        22.71 o                         
  24   2   2         20.78         30.31        14.55 o                         
  26   2   2        365.91        318.95        24.18 o                         
  28   2   2        213.53        183.78        20.50 o                         
  30   2   2        194.73        174.11        22.82 o                         
  32   2   2        226.35        178.13        28.69 o                         
 -31   3   2        388.04        320.59        36.29 o                         
 -29   3   2          1.47          3.84        15.43 o                         
 -27   3   2         26.49         23.03        13.88 o                         
 -25   3   2        599.75        534.70        28.07 o                         
 -23   3   2          4.65         -2.93         9.76 o                         
 -21   3   2       2036.96       1904.86        40.62 o                         
 -19   3   2       1937.17       1797.76        42.94 o                         
 -17   3   2        293.11        335.00        19.22 o                         
 -15   3   2         33.70         19.97         6.95 o                         
 -13   3   2       1220.28       1322.23        29.56 o                         
 -11   3   2          3.39          2.47         4.85 o                         
  -9   3   2        235.27        218.55        10.32 o                         
  -7   3   2          1.52          0.06         4.41 o                         
  -5   3   2       1994.71       2254.98        26.23 o                         
  -3   3   2       3497.18       3411.91        33.83 o                         
  -1   3   2       5674.85       6035.35        45.63 o                         
   1   3   2        339.42        379.70        11.59 o                         
   3   3   2        810.99        748.43        18.60 o                         
   5   3   2       1787.21       1569.29        22.75 o                         
   7   3   2       6304.64       7158.93        56.89 o                         
   9   3   2        275.62        307.22        12.39 o                         
  11   3   2        719.57        782.15        18.49 o                         
  13   3   2       5385.90       5246.77        50.53 o                         
  15   3   2         13.89         17.01         8.78 o                         
  17   3   2        767.82        735.52        32.72 o                         
  19   3   2        465.57        455.28        24.70 o                         
  21   3   2         61.43         52.64        14.12 o                         
  23   3   2        141.72        141.25        18.50 o                         
  25   3   2        211.77        210.71        23.73 o                         
  27   3   2        393.05        339.79        29.17 o                         
  29   3   2        113.93        109.82        20.80 o                         
  31   3   2          6.00         12.52        19.02 o                         
 -30   4   2         22.85         27.09        20.43 o                         
 -28   4   2        161.42        181.20        26.92 o                         
 -26   4   2         13.71         15.53        15.99 o                         
 -24   4   2         14.38          0.57        15.87 o                         
 -22   4   2          3.96          5.72        12.76 o                         
 -20   4   2       1420.03       1464.28        46.52 o                         
 -18   4   2         62.65         33.73        11.69 o                         
 -16   4   2         72.55         53.18        15.67 o                         
 -14   4   2       1350.97       1258.58        43.98 o                         
 -12   4   2         62.51         73.93        10.06 o                         
 -10   4   2          6.69         14.37         6.50 o                         
  -8   4   2        839.69        813.88        22.34 o                         
  -6   4   2         35.64         45.45         7.16 o                         
  -4   4   2        367.16        310.18        13.62 o                         
  -2   4   2        129.23        101.23         8.83 o                         
   0   4   2        595.71        616.65        18.49 o                         
   2   4   2        142.18        104.27        10.25 o                         
   4   4   2        302.16        278.05        15.47 o                         
   6   4   2         10.55          8.25         7.13 o                         
   8   4   2       2810.07       2577.27        49.18 o                         
  10   4   2       1570.90       1463.59        33.23 o                         
  12   4   2        299.03        289.38        17.33 o                         
  14   4   2         15.05          4.38         8.25 o                         
  16   4   2         67.87         72.42        13.41 o                         
  18   4   2        744.51        668.58        35.93 o                         
  20   4   2         18.48         44.63        13.17 o                         
  22   4   2        346.10        325.70        27.34 o                         
  24   4   2        110.76         91.95        18.83 o                         
  26   4   2         73.02         56.39        18.80 o                         
  28   4   2          0.26         -2.65        18.46 o                         
 -25   5   2        165.74        124.31        23.05 o                         
 -23   5   2        156.16        130.10        22.80 o                         
 -21   5   2         36.42         25.39        14.34 o                         
 -19   5   2          3.52         -7.96        14.00 o                         
 -17   5   2         22.53        -12.48        12.48 o                         
 -15   5   2         70.16        104.24        17.11 o                         
 -13   5   2         59.58         64.40        14.13 o                         
 -11   5   2        100.55         97.32        16.07 o                         
  -9   5   2        294.64        330.86        26.74 o                         
  -7   5   2          6.85          2.15        10.94 o                         
  -5   5   2       1279.35       1422.75        38.76 o                         
  -3   5   2       2431.95       2370.62        57.14 o                         
  -1   5   2        726.54        711.48        31.95 o                         
   1   5   2         59.75         63.54        10.84 o                         
   3   5   2        279.14        243.50        17.50 o                         
   5   5   2       1749.49       1833.47        39.86 o                         
   7   5   2         26.90         11.00        10.38 o                         
   9   5   2         57.81         47.24        11.35 o                         
  11   5   2       1126.08       1240.31        46.18 o                         
  13   5   2        168.45        121.17        20.60 o                         
  15   5   2         19.15         33.47        18.19 o                         
  17   5   2         15.47         13.92        15.55 o                         
  19   5   2        311.27        284.88        26.83 o                         
  21   5   2        606.94        643.13        43.36 o                         
  23   5   2        374.81        270.83        31.29 o                         
 -20   6   2         73.55         27.96        22.13 o                         
 -18   6   2        169.41        211.01        29.41 o                         
 -16   6   2         51.42         56.78        23.58 o                         
 -14   6   2        429.54        578.43        44.07 o                         
 -12   6   2        163.04        179.12        22.73 o                         
 -10   6   2        171.77        225.78        26.37 o                         
  -8   6   2        247.39        286.09        26.43 o                         
  -6   6   2        505.66        541.91        38.24 o                         
  -4   6   2         71.43         75.06        13.52 o                         
  -2   6   2        160.56        166.45        32.43 o                         
   0   6   2         72.26         43.36        13.39 o                         
   2   6   2        147.71        170.22        18.88 o                         
   4   6   2        537.32        584.26        42.45 o                         
   6   6   2         36.90         29.80        15.78 o                         
   8   6   2        340.54        317.12        29.39 o                         
  10   6   2        157.36        136.60        24.54 o                         
  12   6   2        442.35        418.54        37.93 o                         
  14   6   2         66.71        107.31        25.41 o                         
  16   6   2         54.73         80.75        39.11 o                         
  18   6   2         22.16         59.93        22.71 o                         
 -11   7   2         47.52         27.47        26.98 o                         
  -9   7   2          4.00         -4.80        19.43 o                         
  -7   7   2         71.93        101.36        22.08 o                         
  -5   7   2          9.92        -11.95        16.77 o                         
  -3   7   2          4.67         23.86        16.39 o                         
  -1   7   2         29.07         -7.04        13.49 o                         
   1   7   2         60.38         45.90        15.99 o                         
   3   7   2         22.26         19.75        17.50 o                         
   5   7   2          0.21         20.92        17.02 o                         
   7   7   2        269.03        336.44        36.07 o                         
   9   7   2        691.07        688.00        51.15 o                         
 -35   1   3         16.32         -6.64        17.03 o                         
 -33   1   3         47.01         31.81        17.73 o                         
 -31   1   3          0.06          9.65        15.83 o                         
 -29   1   3        468.07        475.52        28.99 o                         
 -27   1   3        166.22        166.07        17.42 o                         
 -25   1   3          3.59         20.72        10.24 o                         
 -23   1   3         34.55         37.05        10.12 o                         
 -21   1   3        239.25        182.47        14.97 o                         
 -19   1   3       1661.17       1410.13        29.20 o                         
 -17   1   3        326.41        345.47        14.28 o                         
 -15   1   3        429.32        425.74        12.32 o                         
 -13   1   3        822.17        730.45        16.57 o                         
 -11   1   3         99.48         42.56         4.52 o                         
  -9   1   3       4077.31       4036.57        32.07 o                         
  -7   1   3      10184.54      10272.20        60.21 o                         
  -5   1   3      19287.95      19472.65       124.78 o                         
  -3   1   3       2276.19       2324.29        20.92 o                         
  -1   1   3         69.27         26.57         3.75 o                         
   1   1   3       3323.22       2944.26        27.28 o                         
   3   1   3        583.10        505.85         9.63 o                         
   5   1   3      10874.22      11175.60        92.20 o                         
   7   1   3       6886.52       7208.63        50.54 o                         
   9   1   3        274.41        199.91         8.08 o                         
  11   1   3        200.69        122.65         6.98 o                         
  13   1   3        246.73        198.06         9.19 o                         
  15   1   3        370.08        512.40        17.81 o                         
  17   1   3       5391.96       5633.54        49.07 o                         
  19   1   3         17.23         24.47         6.67 o                         
  21   1   3          0.08          2.48         6.86 o                         
  23   1   3        448.79        512.74        32.04 o                         
  25   1   3         72.98         48.20        13.04 o                         
  27   1   3          3.16        -13.92        13.92 o                         
  29   1   3        458.39        521.13        38.85 o                         
  31   1   3       1214.13       1387.94        62.70 o                         
  33   1   3          4.86        -13.08        17.79 o                         
 -34   2   3         13.60        -17.11        17.11 o                         
 -32   2   3        162.93        152.66        25.03 o                         
 -30   2   3        453.01        460.53        36.98 o                         
 -28   2   3        147.01        189.55        18.39 o                         
 -26   2   3         53.59         54.66        11.46 o                         
 -24   2   3        214.15        210.07        16.92 o                         
 -22   2   3        935.46        947.18        32.05 o                         
 -20   2   3         31.82         24.49         8.36 o                         
 -18   2   3        157.32        169.22        11.97 o                         
 -16   2   3        622.13        560.33        18.06 o                         
 -14   2   3        171.42        187.53        13.65 o                         
 -12   2   3       2505.69       2628.94        27.65 o                         
 -10   2   3       2094.02       2132.84        25.02 o                         
  -8   2   3       6636.67       6889.41        46.94 o                         
  -6   2   3        131.85        168.88         7.77 o                         
  -4   2   3       1593.48       1438.80        21.74 o                         
  -2   2   3       1419.20       1056.62        15.06 o                         
   0   2   3       7958.75       7372.67        54.18 o                         
   2   2   3       2432.18       2658.92        45.08 o                         
   4   2   3        191.87        186.20         7.58 o                         
   6   2   3        509.83        544.67        12.84 o                         
   8   2   3        248.06        251.58        10.94 o                         
  10   2   3       1236.65       1365.07        21.06 o                         
  12   2   3       3415.31       3598.34        35.92 o                         
  14   2   3        552.38        457.15        15.28 o                         
  16   2   3          4.13          3.49         4.84 o                         
  18   2   3        151.98        200.07        12.37 o                         
  20   2   3        467.65        491.42        26.08 o                         
  22   2   3         24.81         19.04         9.94 o                         
  24   2   3        121.09        104.75        15.56 o                         
  26   2   3         13.51          7.16        13.70 o                         
  28   2   3         32.24         38.78        15.25 o                         
  30   2   3        335.56        343.76        33.50 o                         
  32   2   3         34.02         32.69        20.51 o                         
 -33   3   3        183.30         83.23        26.27 o                         
 -31   3   3        222.43        189.77        30.56 o                         
 -29   3   3        497.32        467.07        33.70 o                         
 -27   3   3          3.18         35.64        13.54 o                         
 -25   3   3         31.07         50.38        14.01 o                         
 -23   3   3       4023.17       4211.97        63.88 o                         
 -21   3   3        297.73        284.09        20.69 o                         
 -19   3   3        321.18        328.65        19.48 o                         
 -17   3   3        159.85        143.94        17.54 o                         
 -15   3   3       1299.07       1124.74        28.35 o                         
 -13   3   3        111.03        107.73        10.41 o                         
 -11   3   3          0.15          7.47         4.55 o                         
  -9   3   3        349.28        434.54        14.16 o                         
  -7   3   3        497.71        518.14        15.61 o                         
  -5   3   3        539.08        568.83        15.61 o                         
  -3   3   3       1054.18       1103.51        18.46 o                         
  -1   3   3       5340.42       5940.76        44.72 o                         
   1   3   3       2491.32       2800.86        26.77 o                         
   3   3   3       1556.34       1631.92        22.36 o                         
   5   3   3         13.08         -0.19         4.13 o                         
   7   3   3       4998.66       5066.98        43.85 o                         
   9   3   3        317.06        315.96        12.57 o                         
  11   3   3         13.91         -3.96         4.75 o                         
  13   3   3       4682.75       4457.75        49.69 o                         
  15   3   3         25.88         50.70         8.35 o                         
  17   3   3         45.94         25.14        11.30 o                         
  19   3   3       2974.69       3018.89        51.52 o                         
  21   3   3          7.75         18.12        12.61 o                         
  23   3   3         18.38         -6.23        12.81 o                         
  25   3   3         65.84         42.90        19.80 o                         
  27   3   3         91.10         63.60        17.50 o                         
  29   3   3         63.08         64.32        18.41 o                         
 -30   4   3          1.38          3.65        19.64 o                         
 -28   4   3         16.39         27.88        18.40 o                         
 -26   4   3          3.23        -15.72        15.72 o                         
 -24   4   3        110.35        101.08        19.02 o                         
 -22   4   3        594.95        591.55        37.20 o                         
 -20   4   3         20.41         24.15        12.16 o                         
 -18   4   3        684.87        565.78        34.85 o                         
 -16   4   3       4646.87       4759.41        67.07 o                         
 -14   4   3        218.95        177.29        13.34 o                         
 -12   4   3       2550.15       2523.47        41.12 o                         
 -10   4   3         77.40         44.41         8.00 o                         
  -8   4   3        231.53        229.71        13.39 o                         
  -6   4   3       1435.38       1366.67        24.43 o                         
  -4   4   3       1035.06       1019.45        22.17 o                         
  -2   4   3       1343.00       1480.18        25.60 o                         
   0   4   3        117.83         73.28         8.12 o                         
   2   4   3       2234.01       2356.82        33.26 o                         
   4   4   3        500.25        495.49        20.82 o                         
   6   4   3       1603.91       1657.76        36.58 o                         
   8   4   3       1267.07       1241.76        31.35 o                         
  10   4   3       1445.21       1355.42        31.43 o                         
  12   4   3        313.32        326.43        18.52 o                         
  14   4   3       1797.30       1720.88        44.81 o                         
  16   4   3        996.57       1097.11        53.37 o                         
  18   4   3        240.13        182.77        20.40 o                         
  20   4   3        203.53        188.39        19.72 o                         
  22   4   3         93.03         63.78        16.86 o                         
  24   4   3        141.45         91.34        19.43 o                         
  26   4   3          3.47         -1.75        16.46 o                         
  28   4   3          2.20         -3.02        27.88 o                         
 -25   5   3         20.88         12.43        20.16 o                         
 -23   5   3          1.42         18.15        18.83 o                         
 -21   5   3       1195.55       1120.19        82.56 o                         
 -19   5   3        736.75        868.97        42.45 o                         
 -17   5   3         83.49         57.88        15.04 o                         
 -15   5   3        128.48        111.28        17.40 o                         
 -13   5   3         67.79         67.67        13.57 o                         
 -11   5   3        770.55        774.99        46.79 o                         
  -9   5   3        484.13        548.22        33.23 o                         
  -7   5   3       2478.67       2431.52        49.68 o                         
  -5   5   3         86.78         65.10        12.22 o                         
  -3   5   3          4.56          9.66         9.17 o                         
  -1   5   3       2087.89       2287.11        44.27 o                         
   1   5   3        152.93        162.90        14.31 o                         
   3   5   3        250.66        262.92        20.23 o                         
   5   5   3        955.67        990.62        35.81 o                         
   7   5   3         55.80         37.98        11.36 o                         
   9   5   3         10.95         -0.69         9.16 o                         
  11   5   3        162.48        194.14        20.35 o                         
  13   5   3         11.87         12.17        12.35 o                         
  15   5   3        780.96        839.98        56.20 o                         
  17   5   3          8.26          5.42        16.27 o                         
  19   5   3         64.08         74.88        20.23 o                         
  21   5   3       1226.84       1524.72        92.54 o                         
  23   5   3         45.25         98.30        22.71 o                         
 -20   6   3          2.69          0.04        19.65 o                         
 -18   6   3        198.23        265.86        29.46 o                         
 -16   6   3          6.83          5.43        17.04 o                         
 -14   6   3        159.35        171.23        24.17 o                         
 -12   6   3        346.17        412.72        33.78 o                         
 -10   6   3         72.97         99.08        20.57 o                         
  -8   6   3          3.19          6.70        15.25 o                         
  -6   6   3        161.62        128.95        17.45 o                         
  -4   6   3        113.42        102.66        15.79 o                         
  -2   6   3        321.18        323.40        23.59 o                         
   0   6   3       2003.07       2004.54        49.14 o                         
   2   6   3       1222.00       1180.03        46.38 o                         
   4   6   3        579.93        566.50        43.66 o                         
   6   6   3        875.12       1008.82        45.89 o                         
   8   6   3       1130.83       1175.98        76.02 o                         
  10   6   3        440.06        393.00        55.73 o                         
  12   6   3        358.35        407.13        37.70 o                         
  14   6   3        230.61        249.93        36.29 o                         
  16   6   3        140.55        172.58        43.71 o                         
  18   6   3        219.04        164.05        30.78 o                         
 -11   7   3          3.60        -27.75        27.75 o                         
  -9   7   3        461.10        458.58        37.83 o                         
  -7   7   3        154.45        208.38        26.11 o                         
  -5   7   3        465.60        598.55        41.93 o                         
  -3   7   3         63.04         46.34        19.87 o                         
  -1   7   3        476.86        521.50        41.25 o                         
   1   7   3        461.61        531.84        37.12 o                         
   3   7   3        249.27        164.63        28.32 o                         
   5   7   3        207.83        184.21        29.30 o                         
   7   7   3         14.71        -13.31        20.36 o                         
 -36   0   4        101.60        113.10        25.80 o                         
 -34   0   4         86.88         37.49        20.75 o                         
 -32   0   4        261.77        278.04        40.12 o                         
 -30   0   4       4277.82       4398.53       102.63 o                         
 -28   0   4       2012.68       2109.38        67.19 o                         
 -26   0   4       2092.80       2061.65        71.44 o                         
 -24   0   4        293.55        310.43        29.09 o                         
 -22   0   4        286.33        334.48        32.58 o                         
 -20   0   4        383.50        407.15        24.83 o                         
 -18   0   4        191.63        229.57        18.53 o                         
 -16   0   4       1664.09       1486.64        34.09 o                         
 -14   0   4         56.50        143.18        12.53 o                         
 -12   0   4        363.41        343.00        16.75 o                         
 -10   0   4       7770.61       8057.14        70.13 o                         
  -8   0   4       6457.06       6783.71        92.27 o                         
  -6   0   4      21829.79      21069.18       181.46 o                         
  -4   0   4      39458.80      41239.96       458.11 o                         
  -2   0   4      22596.76      22292.39       206.79 o                         
   0   0   4       3434.54       3088.67        49.80 o                         
   2   0   4      47747.73      48796.70       351.82 o                         
   4   0   4     111671.00     117314.34       944.16 o                         
   6   0   4       4555.86       4710.68        52.34 o                         
   8   0   4        700.47        762.37        22.84 o                         
  10   0   4       1371.45       1424.13        28.43 o                         
  12   0   4        593.94        560.76        28.06 o                         
  14   0   4       2524.81       2349.53        41.01 o                         
  16   0   4       3494.08       3252.87        45.53 o                         
  18   0   4        498.26        581.86        30.54 o                         
  20   0   4       3492.52       3593.03        67.94 o                         
  22   0   4         20.58         10.22        13.86 o                         
  24   0   4        809.59        865.06        54.93 o                         
  26   0   4          0.56         23.85        21.85 o                         
  28   0   4         15.92         33.95        23.48 o                         
  30   0   4          0.45          8.21        22.83 o                         
  32   0   4         95.03         84.78        31.33 o                         
 -35   1   4         87.94         37.85        18.60 o                         
 -33   1   4          0.71        -13.41        13.41 o                         
 -31   1   4        230.36        270.90        24.75 o                         
 -29   1   4        403.26        419.05        25.30 o                         
 -27   1   4        138.92        116.52        14.72 o                         
 -25   1   4       1326.44       1360.47        40.26 o                         
 -23   1   4        689.46        609.73        25.21 o                         
 -21   1   4        148.23        159.52        13.18 o                         
 -19   1   4        240.25        163.79        12.05 o                         
 -17   1   4       5280.49       5571.12        51.06 o                         
 -15   1   4       1057.50       1095.91        19.79 o                         
 -13   1   4      10721.12      11378.23        72.03 o                         
 -11   1   4       4175.48       3998.90        33.46 o                         
  -9   1   4      18016.73      18914.03       106.04 o                         
  -7   1   4       4896.91       4644.57        34.11 o                         
  -5   1   4          6.78          4.57         3.06 o                         
  -3   1   4       1902.09       1780.48        17.04 o                         
  -1   1   4      13806.35      14290.07        79.94 o                         
   1   1   4        659.48        576.98         9.70 o                         
   3   1   4       3393.73       3385.25        29.99 o                         
   5   1   4       2971.83       3088.37        27.05 o                         
   7   1   4      10970.24      10943.97        66.88 o                         
   9   1   4       2473.16       2407.34        22.82 o                         
  11   1   4       5196.37       5277.36        39.98 o                         
  13   1   4       1161.28       1289.21        18.80 o                         
  15   1   4        123.82        117.79         7.87 o                         
  17   1   4        285.48        327.35        13.31 o                         
  19   1   4        206.02        192.84        14.26 o                         
  21   1   4         68.70         74.42        12.05 o                         
  23   1   4          0.60          6.30        11.08 o                         
  25   1   4        339.44        286.05        24.80 o                         
  27   1   4        102.08         89.99        18.29 o                         
  29   1   4        454.96        485.32        37.73 o                         
  31   1   4       1043.24       1112.77        53.38 o                         
  33   1   4        160.51        179.22        27.91 o                         
 -34   2   4        860.09        977.44        58.30 o                         
 -32   2   4       2716.61       2901.94        66.13 o                         
 -30   2   4         76.39         44.06        19.52 o                         
 -28   2   4        253.87        231.77        22.67 o                         
 -26   2   4        126.49        119.62        14.29 o                         
 -24   2   4       2058.39       2184.23        43.63 o                         
 -22   2   4       1126.11       1049.47        31.23 o                         
 -20   2   4        303.65        278.51        16.34 o                         
 -18   2   4       2438.27       2445.88        38.24 o                         
 -16   2   4       1777.55       1763.44        25.49 o                         
 -14   2   4       2532.41       2604.24        31.57 o                         
 -12   2   4       1752.98       1824.17        26.00 o                         
 -10   2   4       1830.72       1952.64        22.00 o                         
  -8   2   4      12116.07      12842.04        74.15 o                         
  -6   2   4       1026.71        906.58        15.13 o                         
  -4   2   4       3994.66       3750.84        33.23 o                         
  -2   2   4       3912.84       3743.76        30.46 o                         
   0   2   4       4645.56       4638.32        35.65 o                         
   2   2   4        414.48        505.40        11.49 o                         
   4   2   4       1177.51       1241.70        18.84 o                         
   6   2   4       8859.79       9783.99        62.59 o                         
   8   2   4        542.13        671.80        20.67 o                         
  10   2   4       3304.76       3541.98        36.27 o                         
  12   2   4       2147.14       2198.25        27.71 o                         
  14   2   4          5.93          8.45         4.81 o                         
  16   2   4          3.41          9.28         5.92 o                         
  18   2   4        310.78        348.63        18.05 o                         
  20   2   4        132.85        105.50        14.23 o                         
  22   2   4         60.72         77.49        13.35 o                         
  24   2   4        245.15        247.81        22.91 o                         
  26   2   4        443.54        396.06        26.48 o                         
  28   2   4        150.40        142.44        24.26 o                         
  30   2   4          0.69        -19.90        19.90 o                         
  32   2   4          5.59          9.62        27.71 o                         
 -33   3   4         70.26         71.61        25.25 o                         
 -31   3   4         13.35         19.48        18.61 o                         
 -29   3   4        347.50        307.04        24.58 o                         
 -27   3   4       2488.61       2476.29        60.12 o                         
 -25   3   4        238.26        217.43        22.36 o                         
 -23   3   4        358.86        306.49        29.78 o                         
 -21   3   4        217.41        154.95        21.40 o                         
 -19   3   4        666.79        633.92        24.89 o                         
 -17   3   4       1145.58       1167.25        29.91 o                         
 -15   3   4         25.13         10.59         6.56 o                         
 -13   3   4        389.75        254.84        14.09 o                         
 -11   3   4          2.07         -0.75         4.42 o                         
  -9   3   4       4672.04       4565.47        42.10 o                         
  -7   3   4         56.12         92.28         7.14 o                         
  -5   3   4         53.87         39.74         5.63 o                         
  -3   3   4       3861.69       4199.71        36.27 o                         
  -1   3   4       1605.04       1711.46        22.77 o                         
   1   3   4       2492.77       2893.79        27.83 o                         
   3   3   4         48.29         55.15         8.39 o                         
   5   3   4         84.40        143.48         9.98 o                         
   7   3   4       1078.23        971.48        19.93 o                         
   9   3   4         31.62         35.04         6.23 o                         
  11   3   4        150.07        205.12        12.70 o                         
  13   3   4        633.74        567.45        20.89 o                         
  15   3   4         15.47          6.96         7.35 o                         
  17   3   4       1501.93       1557.74        43.91 o                         
  19   3   4        171.92        171.73        17.82 o                         
  21   3   4         19.97         28.20        12.38 o                         
  23   3   4        251.97        236.04        24.42 o                         
  25   3   4         59.00         41.20        16.86 o                         
  27   3   4         74.80         99.37        20.45 o                         
  29   3   4        101.37         54.07        20.04 o                         
 -30   4   4        170.13        105.06        26.50 o                         
 -28   4   4         82.90         32.19        19.25 o                         
 -26   4   4        166.12        142.91        21.62 o                         
 -24   4   4          9.17         30.60        15.96 o                         
 -22   4   4         17.32          1.14        14.09 o                         
 -20   4   4       2941.02       3128.38        59.66 o                         
 -18   4   4        457.97        482.76        27.67 o                         
 -16   4   4        175.81        141.90        14.74 o                         
 -14   4   4        645.94        686.55        26.43 o                         
 -12   4   4       1675.04       1567.45        32.54 o                         
 -10   4   4         13.77         14.93         6.97 o                         
  -8   4   4        424.24        374.33        16.63 o                         
  -6   4   4       2216.49       2345.60        34.82 o                         
  -4   4   4         36.50         23.70         6.75 o                         
  -2   4   4         91.28         99.42         8.61 o                         
   0   4   4        591.10        551.86        19.92 o                         
   2   4   4        946.61        924.54        24.85 o                         
   4   4   4         76.34         66.10        10.12 o                         
   6   4   4         14.22         54.23         8.95 o                         
   8   4   4         34.26         27.73         8.30 o                         
  10   4   4       6024.02       6163.49        64.77 o                         
  12   4   4       1814.06       1694.59        35.74 o                         
  14   4   4          0.13          7.72         9.73 o                         
  16   4   4        646.50        559.89        29.78 o                         
  18   4   4       2842.55       2802.02        62.03 o                         
  20   4   4         24.98         24.59        12.73 o                         
  22   4   4       1414.22       1406.97        56.45 o                         
  24   4   4         10.01          1.97        15.23 o                         
  26   4   4        457.67        434.76        34.38 o                         
 -25   5   4          5.20         15.10        19.65 o                         
 -23   5   4          9.57         34.40        18.41 o                         
 -21   5   4          5.88         -5.51        13.32 o                         
 -19   5   4        589.58        591.15        36.30 o                         
 -17   5   4        550.20        444.15        30.90 o                         
 -15   5   4        965.06        958.98        43.20 o                         
 -13   5   4         85.05         71.27        14.05 o                         
 -11   5   4         30.16         66.49        13.88 o                         
  -9   5   4       3574.42       3780.85        64.66 o                         
  -7   5   4        644.15        662.21        33.44 o                         
  -5   5   4          7.69         34.68         9.27 o                         
  -3   5   4         27.73         49.00        10.16 o                         
  -1   5   4        131.13        151.29        17.99 o                         
   1   5   4         22.84         14.64         8.96 o                         
   3   5   4       2575.19       2730.13        46.79 o                         
   5   5   4       1685.77       1803.52        43.53 o                         
   7   5   4         95.52         83.14        12.47 o                         
   9   5   4         14.64         17.44        12.25 o                         
  11   5   4        470.44        512.18        30.95 o                         
  13   5   4         11.67         -6.61        11.26 o                         
  15   5   4         69.81         85.52        17.82 o                         
  17   5   4        881.98        846.17        46.87 o                         
  19   5   4        224.98        179.94        38.13 o                         
  21   5   4         38.54         34.69        17.06 o                         
  23   5   4        595.99        538.32        43.91 o                         
 -20   6   4         38.15         34.60        19.04 o                         
 -18   6   4        332.46        336.66        33.81 o                         
 -16   6   4         32.77         24.07        18.39 o                         
 -14   6   4         63.92         87.27        20.11 o                         
 -12   6   4         65.51         57.40        16.78 o                         
 -10   6   4          0.68          0.32        15.72 o                         
  -8   6   4         52.91         50.52        15.59 o                         
  -6   6   4        154.37        150.30        21.16 o                         
  -4   6   4       1450.03       1445.15        47.02 o                         
  -2   6   4       1171.57       1193.88        43.54 o                         
   0   6   4        252.59        292.66        23.83 o                         
   2   6   4          2.55         -3.88        12.32 o                         
   4   6   4        112.55        162.18        33.18 o                         
   6   6   4         43.86         41.81        16.08 o                         
   8   6   4        309.10        358.08        35.87 o                         
  10   6   4         44.28         40.87        18.63 o                         
  12   6   4          1.93         -5.34        15.14 o                         
  14   6   4         67.55         59.67        41.52 o                         
  16   6   4          5.44         13.52        20.61 o                         
  18   6   4         21.14         35.32        23.09 o                         
 -11   7   4        148.72         93.28        36.83 o                         
  -9   7   4        103.79         67.84        20.81 o                         
  -7   7   4        122.24         99.52        21.00 o                         
  -5   7   4         17.05         -1.62        17.47 o                         
  -3   7   4         39.90         59.96        36.42 o                         
  -1   7   4        221.73        212.78        28.52 o                         
   1   7   4          4.22        -13.98        13.98 o                         
   3   7   4         69.25         31.20        18.62 o                         
   5   7   4        138.66        165.70        27.33 o                         
   7   7   4        154.09        169.05        27.76 o                         
 -35   1   5         33.39         22.20        16.00 o                         
 -33   1   5        201.22        213.25        23.49 o                         
 -31   1   5        185.81        213.88        19.90 o                         
 -29   1   5        743.72        738.13        34.22 o                         
 -27   1   5         64.63         41.72        13.67 o                         
 -25   1   5          1.26         -0.07         8.90 o                         
 -23   1   5        120.38        101.05        11.90 o                         
 -21   1   5         52.74         45.06         9.10 o                         
 -19   1   5        974.63        960.14        24.35 o                         
 -17   1   5        877.53        849.51        20.43 o                         
 -15   1   5       1395.33       1407.74        25.05 o                         
 -13   1   5       7574.00       7795.66        54.71 o                         
 -11   1   5       3005.40       3514.00        31.30 o                         
  -9   1   5       3265.94       3271.37        29.06 o                         
  -7   1   5       2306.25       2068.94        17.99 o                         
  -5   1   5         58.18         55.36         4.66 o                         
  -3   1   5        574.88        565.89        10.18 o                         
  -1   1   5       1510.99       1519.02        15.68 o                         
   1   1   5      24927.99      24543.75       119.23 o                         
   3   1   5      10061.09       9445.42        61.55 o                         
   5   1   5      14801.70      15213.32        91.27 o                         
   7   1   5         54.00         40.82         4.81 o                         
   9   1   5       2584.15       2782.38        26.48 o                         
  11   1   5       2642.48       2718.98        26.69 o                         
  13   1   5        134.76        156.20        10.26 o                         
  15   1   5        586.14        639.28        19.41 o                         
  17   1   5          6.78          2.81         5.76 o                         
  19   1   5        281.29        263.59        17.23 o                         
  21   1   5         13.28          1.25         8.58 o                         
  23   1   5        162.98        139.71        17.52 o                         
  25   1   5        292.93        314.53        24.20 o                         
  27   1   5         15.65          1.80        13.62 o                         
  29   1   5          7.16         12.88        16.31 o                         
  31   1   5         11.36         32.63        18.34 o                         
 -34   2   5          2.56          9.32        19.76 o                         
 -32   2   5        251.69        264.00        29.48 o                         
 -30   2   5        253.96        207.29        20.40 o                         
 -28   2   5        106.30         97.02        16.96 o                         
 -26   2   5        684.13        670.29        28.07 o                         
 -24   2   5       1311.24       1355.29        35.03 o                         
 -22   2   5       1136.32       1142.16        38.93 o                         
 -20   2   5        618.58        586.90        22.60 o                         
 -18   2   5       2484.50       2519.55        35.18 o                         
 -16   2   5        298.02        249.78        12.77 o                         
 -14   2   5          1.33          7.00         4.41 o                         
 -12   2   5         16.33          1.42         4.11 o                         
 -10   2   5        890.00        993.81        16.30 o                         
  -8   2   5       2089.77       1866.64        19.92 o                         
  -6   2   5       1175.27       1047.43        17.70 o                         
  -4   2   5       1059.09       1130.38        18.03 o                         
  -2   2   5         24.49         26.99         3.64 o                         
   0   2   5        436.93        447.02        11.56 o                         
   2   2   5       5131.62       5481.38        48.10 o                         
   4   2   5       2217.18       2240.71        26.38 o                         
   6   2   5       4010.62       4031.20        35.03 o                         
   8   2   5        353.59        359.63        12.23 o                         
  10   2   5       3575.66       3670.34        38.84 o                         
  12   2   5         63.22         50.62         6.94 o                         
  14   2   5        771.92        694.69        22.34 o                         
  16   2   5        175.23        151.73        11.34 o                         
  18   2   5       1039.14       1029.86        32.84 o                         
  20   2   5        269.99        286.04        22.62 o                         
  22   2   5        425.43        427.76        24.92 o                         
  24   2   5         95.06         81.14        16.92 o                         
  26   2   5         17.05         21.39        16.23 o                         
  28   2   5         74.14         59.92        19.91 o                         
  30   2   5        180.03        177.45        27.72 o                         
 -33   3   5         42.01         63.76        24.68 o                         
 -31   3   5        514.50        603.25        41.00 o                         
 -29   3   5        867.57        820.62        42.97 o                         
 -27   3   5        377.68        330.15        26.73 o                         
 -25   3   5        599.29        569.07        30.75 o                         
 -23   3   5         43.23         10.98        11.49 o                         
 -21   3   5        313.31        358.55        23.13 o                         
 -19   3   5          0.51         -5.54         8.69 o                         
 -17   3   5       1733.60       1587.51        37.11 o                         
 -15   3   5        135.74        135.49        12.33 o                         
 -13   3   5        781.11        723.43        24.73 o                         
 -11   3   5        531.28        518.67        16.21 o                         
  -9   3   5        244.87        290.98        12.98 o                         
  -7   3   5        835.00        931.19        22.82 o                         
  -5   3   5        329.81        332.25        14.06 o                         
  -3   3   5       2692.38       2880.45        32.70 o                         
  -1   3   5        393.53        506.71        12.90 o                         
   1   3   5          2.28         -3.23         4.55 o                         
   3   3   5        203.72        249.69        10.83 o                         
   5   3   5         33.61         29.77         5.95 o                         
   7   3   5        320.13        330.01        13.98 o                         
   9   3   5        157.46        152.45        10.14 o                         
  11   3   5        101.92        129.35        14.17 o                         
  13   3   5       8505.63       8494.90        84.15 o                         
  15   3   5         96.15         59.39         9.83 o                         
  17   3   5        132.00        136.34        15.71 o                         
  19   3   5          0.98         -8.16        11.81 o                         
  21   3   5        234.49        222.90        21.26 o                         
  23   3   5        207.94        136.93        20.17 o                         
  25   3   5        538.30        526.69        35.73 o                         
  27   3   5         64.54         84.71        19.77 o                         
  29   3   5        156.82        214.76        30.10 o                         
 -30   4   5          3.59         -0.53        19.45 o                         
 -28   4   5         32.44         25.26        17.25 o                         
 -26   4   5          4.69         11.20        22.71 o                         
 -24   4   5       1019.68       1017.13        48.27 o                         
 -22   4   5          8.29         11.40        12.58 o                         
 -20   4   5       1809.54       2059.20        47.70 o                         
 -18   4   5         14.07          4.92        11.72 o                         
 -16   4   5        113.77        116.35        13.73 o                         
 -14   4   5       1225.02       1349.59        34.10 o                         
 -12   4   5        967.46       1029.50        31.16 o                         
 -10   4   5       2304.16       2374.58        37.59 o                         
  -8   4   5        346.71        268.79        15.15 o                         
  -6   4   5       1604.71       1529.91        30.82 o                         
  -4   4   5        367.00        283.27        15.24 o                         
  -2   4   5         98.05         80.56         9.58 o                         
   0   4   5        292.39        290.31        15.77 o                         
   2   4   5         55.37         42.22         7.72 o                         
   4   4   5        716.78        692.84        28.83 o                         
   6   4   5       1350.25       1201.89        31.22 o                         
   8   4   5       4017.86       4201.83        51.27 o                         
  10   4   5         29.71         47.27         9.56 o                         
  12   4   5         35.49         32.51         8.92 o                         
  14   4   5        186.64        171.26        17.39 o                         
  16   4   5        379.52        467.44        33.40 o                         
  18   4   5        783.51        877.25        42.82 o                         
  20   4   5         37.32         26.37        13.01 o                         
  22   4   5         77.60         61.97        17.99 o                         
  24   4   5         56.16         67.06        18.91 o                         
  26   4   5         32.51         25.30        18.60 o                         
 -27   5   5        284.31        428.90        84.97 o                         
 -25   5   5        522.44        459.02        38.84 o                         
 -23   5   5         31.46         22.83        17.51 o                         
 -21   5   5        645.43        749.72        44.81 o                         
 -19   5   5         17.74         33.44        14.98 o                         
 -17   5   5          0.02         -9.03        12.69 o                         
 -15   5   5       1915.71       1918.76        54.73 o                         
 -13   5   5        502.11        515.21        29.22 o                         
 -11   5   5         65.29         73.69        12.99 o                         
  -9   5   5        577.38        606.29        30.05 o                         
  -7   5   5        408.85        414.49        23.91 o                         
  -5   5   5       4558.73       4984.55        61.93 o                         
  -3   5   5        167.80        149.95        14.49 o                         
  -1   5   5          8.01         22.89        10.98 o                         
   1   5   5       2386.30       2350.97        43.44 o                         
   3   5   5       2674.43       2938.64        48.76 o                         
   5   5   5         87.12         91.24        14.42 o                         
   7   5   5         84.78         74.98        17.98 o                         
   9   5   5       1585.23       1459.11        50.15 o                         
  11   5   5        589.64        666.38        36.58 o                         
  13   5   5          6.99          7.92        12.97 o                         
  15   5   5          4.20          9.89        13.53 o                         
  17   5   5        267.61        228.59        24.38 o                         
  19   5   5        216.05        170.75        32.00 o                         
  21   5   5        645.79        524.10        44.37 o                         
  23   5   5          1.08        -25.69        25.69 o                         
 -20   6   5        187.04        145.90        23.72 o                         
 -18   6   5         51.40         74.74        21.59 o                         
 -16   6   5          0.10         10.88        16.11 o                         
 -14   6   5         29.86         20.61        17.08 o                         
 -12   6   5          0.08        -15.28        15.28 o                         
 -10   6   5        356.55        322.12        25.68 o                         
  -8   6   5       1184.38       1204.92        48.15 o                         
  -6   6   5        495.61        510.99        31.71 o                         
  -4   6   5        276.95        297.36        26.46 o                         
  -2   6   5        144.25        185.10        19.53 o                         
   0   6   5        824.26        824.77        45.74 o                         
   2   6   5        102.08         97.31        16.00 o                         
   4   6   5         81.93         70.69        20.40 o                         
   6   6   5          6.59          8.68        14.47 o                         
   8   6   5         22.84         16.56        18.10 o                         
  10   6   5          6.21         -2.32        18.44 o                         
  12   6   5        114.62         73.79        20.83 o                         
  14   6   5          0.36         10.34        20.59 o                         
  16   6   5        508.07        479.32        43.58 o                         
  -9   7   5         27.12         40.45        20.93 o                         
  -7   7   5          5.61         -5.08        18.99 o                         
  -5   7   5         15.95        -20.48        20.48 o                         
  -3   7   5        107.37         44.20        20.88 o                         
  -1   7   5        114.82        112.84        23.68 o                         
   1   7   5         57.29         62.08        19.29 o                         
   3   7   5        103.79         81.12        20.19 o                         
   5   7   5          7.11        -17.38        17.38 o                         
 -36   0   6        159.24        166.29        27.24 o                         
 -34   0   6        255.66        337.70        34.96 o                         
 -32   0   6       2104.47       2168.76        69.31 o                         
 -30   0   6       1086.76       1150.58        63.94 o                         
 -28   0   6        834.68        831.81        50.75 o                         
 -26   0   6       1494.01       1567.97        58.25 o                         
 -24   0   6        662.80        589.25        38.49 o                         
 -22   0   6       1565.87       1354.11        46.65 o                         
 -20   0   6       6995.03       7316.77       141.09 o                         
 -18   0   6          3.05         -2.45         7.00 o                         
 -16   0   6       2165.71       2132.35        33.67 o                         
 -14   0   6       3418.38       4014.36        47.55 o                         
 -12   0   6         17.97         12.57         5.57 o                         
 -10   0   6       3895.35       4078.43        45.60 o                         
  -8   0   6          3.12         27.86         4.99 o                         
  -6   0   6        413.75        362.28        13.58 o                         
  -4   0   6       6806.70       5791.60        68.26 o                         
  -2   0   6        944.60        912.96        20.11 o                         
   0   0   6       5421.67       5026.66        48.35 o                         
   2   0   6      13705.74      13788.87       106.38 o                         
   4   0   6         71.10        150.80        11.19 o                         
   6   0   6        776.58        803.80        17.22 o                         
   8   0   6       1367.68       1148.44        22.10 o                         
  10   0   6       3020.40       3248.71        54.01 o                         
  12   0   6       2075.86       1955.97        33.04 o                         
  14   0   6        115.99        105.23        10.45 o                         
  16   0   6       1241.91       1140.74        28.44 o                         
  18   0   6          1.16          2.12         9.49 o                         
  20   0   6        122.89         92.14        18.99 o                         
  22   0   6       1165.88       1117.35        73.27 o                         
  24   0   6        597.33        701.35        48.35 o                         
  26   0   6        786.63        863.50       116.89 o                         
  28   0   6        106.39         15.66        27.12 o                         
  30   0   6         73.83         23.92        31.60 o                         
  32   0   6        241.02        210.35        77.47 o                         
 -35   1   6        505.11        487.89        32.36 o                         
 -33   1   6       1444.86       1525.73        61.58 o                         
 -31   1   6         51.58         67.82        16.85 o                         
 -29   1   6        198.80        218.85        20.55 o                         
 -27   1   6        616.52        596.92        29.29 o                         
 -25   1   6       1074.36       1079.96        41.08 o                         
 -23   1   6       1094.42       1078.86        38.01 o                         
 -21   1   6        500.93        629.24        23.49 o                         
 -19   1   6       1674.89       1775.76        31.07 o                         
 -17   1   6        714.73        581.00        17.67 o                         
 -15   1   6       2017.10       2091.79        25.09 o                         
 -13   1   6       6476.72       6439.41        48.79 o                         
 -11   1   6         16.44         49.67         5.31 o                         
  -9   1   6       1912.08       1802.16        18.31 o                         
  -7   1   6       2476.53       2242.63        20.86 o                         
  -5   1   6       2891.91       2730.64        26.37 o                         
  -3   1   6        724.36        612.54        11.52 o                         
  -1   1   6        569.54        522.85        11.21 o                         
   1   1   6          4.71         13.49         4.60 o                         
   3   1   6       4477.31       4476.89        35.39 o                         
   5   1   6         11.40         29.25         4.44 o                         
   7   1   6      14818.70      15852.91        95.25 o                         
   9   1   6        684.98        638.33        16.48 o                         
  11   1   6         73.57         93.63         6.26 o                         
  13   1   6         70.72         72.02         6.39 o                         
  15   1   6        584.48        624.22        19.64 o                         
  17   1   6        357.09        347.82        16.42 o                         
  19   1   6        271.33        230.72        16.56 o                         
  21   1   6        303.40        343.93        23.28 o                         
  23   1   6        162.99        140.58        19.63 o                         
  25   1   6        467.75        425.41        30.40 o                         
  27   1   6        692.54        818.61        42.96 o                         
  29   1   6         10.14         21.50        17.57 o                         
  31   1   6        274.40        314.78        31.98 o                         
 -34   2   6        147.90        117.09        21.66 o                         
 -32   2   6         71.09         67.87        17.56 o                         
 -30   2   6        157.69        181.76        22.50 o                         
 -28   2   6        111.67        118.18        17.71 o                         
 -26   2   6        352.68        351.23        22.65 o                         
 -24   2   6        725.49        616.46        25.59 o                         
 -22   2   6        538.62        521.70        22.93 o                         
 -20   2   6        449.10        474.16        20.48 o                         
 -18   2   6         58.38         36.26         7.36 o                         
 -16   2   6         94.22        100.60         7.87 o                         
 -14   2   6        318.95        306.54        13.44 o                         
 -12   2   6       1556.22       1756.15        24.89 o                         
 -10   2   6        677.74        800.63        14.93 o                         
  -8   2   6       9908.46      10707.05        66.71 o                         
  -6   2   6        335.53        365.72        11.57 o                         
  -4   2   6        467.57        421.04        13.84 o                         
  -2   2   6       1036.91       1086.37        21.00 o                         
   0   2   6       1455.18       1679.92        20.93 o                         
   2   2   6        604.42        641.01        15.61 o                         
   4   2   6       2347.20       2276.82        28.12 o                         
   6   2   6         64.82         57.92         5.62 o                         
   8   2   6        224.28        306.25        13.53 o                         
  10   2   6        837.00        844.81        26.37 o                         
  12   2   6        344.52        330.90        15.65 o                         
  14   2   6         48.12         37.17         7.53 o                         
  16   2   6         21.31         15.69         6.71 o                         
  18   2   6         97.07         50.49         9.52 o                         
  20   2   6        432.24        451.59        25.66 o                         
  22   2   6         38.02         41.54        13.16 o                         
  24   2   6        125.81        124.17        19.33 o                         
  26   2   6        235.71        224.22        25.22 o                         
  28   2   6        366.98        423.72        33.56 o                         
  30   2   6         23.07         40.97        20.67 o                         
 -33   3   6        921.64        789.38        70.83 o                         
 -31   3   6        200.06        233.51        27.15 o                         
 -29   3   6         27.67         25.25        14.13 o                         
 -27   3   6         32.77         27.60        13.79 o                         
 -25   3   6       1828.56       1806.48        52.64 o                         
 -23   3   6       1103.53       1065.41        40.74 o                         
 -21   3   6       1182.71       1173.73        52.07 o                         
 -19   3   6        344.91        402.20        22.95 o                         
 -17   3   6       1073.33       1030.79        40.12 o                         
 -15   3   6         18.98         17.76         6.91 o                         
 -13   3   6         42.01         28.13         7.37 o                         
 -11   3   6        254.82        245.86        12.46 o                         
  -9   3   6        804.93        771.22        20.68 o                         
  -7   3   6        367.26        381.53        17.47 o                         
  -5   3   6       2269.80       2347.79        30.28 o                         
  -3   3   6       1535.47       1743.30        22.66 o                         
  -1   3   6       1390.14       1457.59        22.18 o                         
   1   3   6        152.21        117.63         7.38 o                         
   3   3   6         62.47         47.14         7.12 o                         
   5   3   6       1215.12       1071.87        24.99 o                         
   7   3   6        846.49        898.96        21.99 o                         
   9   3   6         60.93         50.34         7.40 o                         
  11   3   6         29.45         34.92         7.77 o                         
  13   3   6        242.45        269.39        16.44 o                         
  15   3   6       2073.20       2105.81        38.60 o                         
  17   3   6        816.04        854.39        35.58 o                         
  19   3   6         48.90         34.85        12.43 o                         
  21   3   6        257.91        210.13        21.19 o                         
  23   3   6         11.85        -13.96        13.96 o                         
  25   3   6        126.19        151.22        21.83 o                         
  27   3   6          8.93         23.26        18.73 o                         
  29   3   6          0.02        -28.03        28.03 o                         
 -30   4   6          2.16        -14.62        18.45 o                         
 -28   4   6        113.14        106.57        19.80 o                         
 -26   4   6         20.94         54.91        22.07 o                         
 -24   4   6        201.94        157.32        19.20 o                         
 -22   4   6          6.82         19.06        14.44 o                         
 -20   4   6        849.69        727.64        31.56 o                         
 -18   4   6         52.46         82.07        13.33 o                         
 -16   4   6        191.32        207.22        15.92 o                         
 -14   4   6        864.29        961.49        31.44 o                         
 -12   4   6       1926.20       1785.35        33.54 o                         
 -10   4   6        434.60        395.07        20.29 o                         
  -8   4   6          3.84         16.49         7.23 o                         
  -6   4   6        747.48        724.95        25.19 o                         
  -4   4   6        238.32        204.57        15.13 o                         
  -2   4   6       1478.03       1530.39        30.80 o                         
   0   4   6        623.53        569.81        22.01 o                         
   2   4   6          0.39         -0.77         6.65 o                         
   4   4   6        409.14        345.55        17.01 o                         
   6   4   6        297.28        285.77        16.92 o                         
   8   4   6       1887.88       1958.76        35.26 o                         
  10   4   6        110.66        125.73        12.22 o                         
  12   4   6        913.66        899.08        30.04 o                         
  14   4   6        152.94        205.61        17.97 o                         
  16   4   6        354.48        261.90        22.95 o                         
  18   4   6        246.64        256.07        23.40 o                         
  20   4   6        103.83        101.78        17.29 o                         
  22   4   6          8.41        -18.50        18.50 o                         
  24   4   6          0.39        -13.95        16.29 o                         
  26   4   6         11.06          0.32        17.60 o                         
 -27   5   6         90.85         90.32        25.95 o                         
 -25   5   6          5.38          8.22        17.75 o                         
 -23   5   6         31.36         11.63        16.67 o                         
 -21   5   6        555.60        511.15        38.24 o                         
 -19   5   6        507.35        512.82        33.29 o                         
 -17   5   6         61.98         53.86        15.15 o                         
 -15   5   6          0.33        -11.21        11.21 o                         
 -13   5   6        461.27        454.18        26.10 o                         
 -11   5   6         20.54         16.96        10.48 o                         
  -9   5   6         27.28         24.89        10.05 o                         
  -7   5   6        751.89        733.29        31.28 o                         
  -5   5   6       2494.55       2304.69        45.52 o                         
  -3   5   6       2649.56       2897.83        51.71 o                         
  -1   5   6        531.35        508.32        26.10 o                         
   1   5   6       1006.25        926.95        32.69 o                         
   3   5   6       1175.49       1219.10        41.40 o                         
   5   5   6         57.18         44.84        13.87 o                         
   7   5   6        539.54        544.61        51.62 o                         
   9   5   6         41.38         28.66        11.89 o                         
  11   5   6         52.28         22.86        13.43 o                         
  13   5   6        356.18        364.54        27.85 o                         
  15   5   6        269.88        293.25        31.03 o                         
  17   5   6        428.80        514.54        38.33 o                         
  19   5   6        310.30        260.67        27.40 o                         
  21   5   6        268.01        299.13        30.06 o                         
 -20   6   6        139.44        136.43        25.18 o                         
 -18   6   6        129.17         85.26        24.14 o                         
 -16   6   6         57.23         30.99        27.44 o                         
 -14   6   6          0.14        -19.73        19.79 o                         
 -12   6   6        145.74        119.95        19.35 o                         
 -10   6   6          1.82         -8.54        12.07 o                         
  -8   6   6        772.92        823.01        43.35 o                         
  -6   6   6         21.15         15.53        12.68 o                         
  -4   6   6       1621.98       1674.90        54.37 o                         
  -2   6   6        220.69        197.26        22.01 o                         
   0   6   6        193.75        150.54        19.39 o                         
   2   6   6        424.21        422.62        31.67 o                         
   4   6   6        188.32        137.79        21.39 o                         
   6   6   6         67.38         66.87        17.03 o                         
   8   6   6         23.89          7.54        17.52 o                         
  10   6   6        546.69        705.14        48.65 o                         
  12   6   6        121.97        109.27        22.85 o                         
  14   6   6        184.48        162.95        27.85 o                         
  16   6   6         55.56         81.40        26.54 o                         
  -9   7   6        133.48        142.54        24.41 o                         
  -7   7   6         32.21         33.60        21.28 o                         
  -5   7   6        138.75        116.15        25.86 o                         
  -3   7   6          0.02         -3.50        18.13 o                         
  -1   7   6        151.92        182.29        28.25 o                         
   1   7   6         57.01         58.08        20.38 o                         
   3   7   6         60.43         32.52        19.40 o                         
   5   7   6        197.38        227.05        47.06 o                         
 -35   1   7         42.54         14.81        15.08 o                         
 -33   1   7        963.25       1148.58        47.58 o                         
 -31   1   7        208.46        220.48        24.30 o                         
 -29   1   7       1179.84       1221.56        43.82 o                         
 -27   1   7         79.42         84.02        14.07 o                         
 -25   1   7       3371.38       3240.10        55.54 o                         
 -23   1   7         84.89         71.58        10.88 o                         
 -21   1   7          8.29          4.99         6.82 o                         
 -19   1   7        517.78        482.02        19.42 o                         
 -17   1   7       3140.12       3434.59        38.99 o                         
 -15   1   7       2910.84       2999.06        31.60 o                         
 -13   1   7       9207.44       9452.26        64.51 o                         
 -11   1   7        231.04        134.84         6.40 o                         
  -9   1   7         93.72         99.81         5.52 o                         
  -7   1   7        713.74        794.16        13.20 o                         
  -5   1   7       2088.28       1973.46        20.17 o                         
  -3   1   7          6.20          7.02         3.14 o                         
  -1   1   7       3156.88       3128.71        28.58 o                         
   1   1   7       2253.56       2075.54        20.30 o                         
   3   1   7       1227.23       1229.88        17.49 o                         
   5   1   7         58.09         59.44         5.73 o                         
   7   1   7       6816.43       6893.71        53.22 o                         
   9   1   7        812.28        648.20        17.08 o                         
  11   1   7       3723.19       4100.56        34.10 o                         
  13   1   7         16.67         23.70         5.47 o                         
  15   1   7         47.25         53.82         7.39 o                         
  17   1   7         12.66          9.76         6.44 o                         
  19   1   7        292.06        242.23        18.84 o                         
  21   1   7         12.37         15.22        11.00 o                         
  23   1   7        226.05        256.03        24.37 o                         
  25   1   7        194.06        269.47        25.03 o                         
  27   1   7         68.49         49.62        17.52 o                         
  29   1   7        150.88        147.46        25.41 o                         
  31   1   7        778.30        926.80        60.95 o                         
 -34   2   7         26.62         -6.48        16.01 o                         
 -32   2   7        421.91        430.74        32.16 o                         
 -30   2   7       3200.26       3286.95        81.60 o                         
 -28   2   7        145.28         82.97        18.09 o                         
 -26   2   7         45.44         51.21        12.47 o                         
 -24   2   7        174.25        192.36        15.56 o                         
 -22   2   7        145.22        136.06        12.31 o                         
 -20   2   7        141.50        141.65        11.88 o                         
 -18   2   7       2033.58       2101.09        32.18 o                         
 -16   2   7       2475.47       2626.26        33.35 o                         
 -14   2   7          0.25         16.17         4.95 o                         
 -12   2   7         14.65          2.60         4.37 o                         
 -10   2   7       1361.82       1648.39        20.72 o                         
  -8   2   7       1157.94       1093.47        21.52 o                         
  -6   2   7       1397.33       1439.52        20.77 o                         
  -4   2   7       2003.13       1822.08        23.61 o                         
  -2   2   7       2053.56       2454.69        23.20 o                         
   0   2   7       2951.63       2868.26        32.59 o                         
   2   2   7      11278.90      11806.93        79.99 o                         
   4   2   7        649.88        588.10        16.35 o                         
   6   2   7       4119.52       4190.72        38.13 o                         
   8   2   7       1093.79        999.42        26.79 o                         
  10   2   7       3963.43       3909.26        45.30 o                         
  12   2   7       1006.29       1020.80        24.78 o                         
  14   2   7         61.36         66.06         8.77 o                         
  16   2   7          2.00          5.07         6.59 o                         
  18   2   7       2159.99       2142.10        40.04 o                         
  20   2   7        139.84        137.50        16.46 o                         
  22   2   7        557.17        630.50        36.63 o                         
  24   2   7         58.86         41.78        15.88 o                         
  26   2   7         12.95         16.56        16.96 o                         
  28   2   7         86.75        138.37        22.48 o                         
  30   2   7         76.85         35.84        20.89 o                         
 -33   3   7        191.96        145.10        24.44 o                         
 -31   3   7          2.81          8.85        15.38 o                         
 -29   3   7          4.20         -0.91        13.45 o                         
 -27   3   7         44.71         32.92        15.12 o                         
 -25   3   7         95.33         88.97        16.68 o                         
 -23   3   7          1.86          8.15        11.40 o                         
 -21   3   7       1843.31       1776.63        42.93 o                         
 -19   3   7        262.07        241.61        18.78 o                         
 -17   3   7          8.80          3.09         8.25 o                         
 -15   3   7        273.34        258.72        18.77 o                         
 -13   3   7        801.48        815.30        25.07 o                         
 -11   3   7       1127.37       1128.32        24.90 o                         
  -9   3   7         19.03         19.52         5.62 o                         
  -7   3   7        180.47        175.74        11.17 o                         
  -5   3   7       1116.31       1366.38        22.66 o                         
  -3   3   7        499.00        443.50        12.96 o                         
  -1   3   7       3608.92       3727.65        35.27 o                         
   1   3   7        149.08        156.51         8.41 o                         
   3   3   7        252.55        276.50        12.84 o                         
   5   3   7         76.73        120.88         9.11 o                         
   7   3   7        844.50        833.40        22.88 o                         
   9   3   7        260.45        319.58        16.16 o                         
  11   3   7        670.54        712.08        24.30 o                         
  13   3   7        171.31        155.82        13.63 o                         
  15   3   7        502.92        538.73        24.34 o                         
  17   3   7        443.89        478.18        24.55 o                         
  19   3   7        214.20        167.77        19.47 o                         
  21   3   7        645.68        580.22        32.70 o                         
  23   3   7        246.88        235.86        23.71 o                         
  25   3   7         11.49        -10.82        27.75 o                         
  27   3   7          9.09        -17.26        17.26 o                         
 -30   4   7         77.04         54.97        19.02 o                         
 -28   4   7          6.20         10.33        15.64 o                         
 -26   4   7         32.59         52.84        14.86 o                         
 -24   4   7          3.80          7.34        14.39 o                         
 -22   4   7        266.03        258.47        23.78 o                         
 -20   4   7         10.73          7.15        10.54 o                         
 -18   4   7       1910.56       1752.05        45.58 o                         
 -16   4   7       1132.63        935.77        34.21 o                         
 -14   4   7       1920.92       1872.32        36.38 o                         
 -12   4   7        749.28        801.33        29.73 o                         
 -10   4   7         23.29          8.89         8.43 o                         
  -8   4   7        326.48        300.97        16.96 o                         
  -6   4   7         78.19         98.97        12.40 o                         
  -4   4   7        122.11        116.13        12.03 o                         
  -2   4   7       1036.66        919.03        39.18 o                         
   0   4   7        128.80        145.64        11.32 o                         
   2   4   7         11.52         20.87         7.03 o                         
   4   4   7        351.90        364.69        18.57 o                         
   6   4   7         25.71         41.24         9.01 o                         
   8   4   7       1868.85       1933.38        49.16 o                         
  10   4   7         39.20         26.98         8.93 o                         
  12   4   7         51.28         54.50        10.44 o                         
  14   4   7       1024.10       1088.70        36.42 o                         
  16   4   7        389.13        328.77        26.42 o                         
  18   4   7         17.47         37.70        15.08 o                         
  20   4   7         11.68         38.82        13.59 o                         
  22   4   7          1.57         -0.97        16.20 o                         
  24   4   7        202.47        203.32        25.07 o                         
 -27   5   7        118.88        120.72        30.27 o                         
 -25   5   7          3.45         17.80        17.69 o                         
 -23   5   7         77.03         81.29        19.90 o                         
 -21   5   7         33.23         46.71        15.79 o                         
 -19   5   7         69.73         72.85        16.58 o                         
 -17   5   7          8.10          4.82        12.99 o                         
 -15   5   7        975.68       1004.73        61.04 o                         
 -13   5   7         49.32         51.28        11.73 o                         
 -11   5   7         47.39         51.82        13.47 o                         
  -9   5   7         48.42         34.21        10.17 o                         
  -7   5   7        138.86        143.24        14.77 o                         
  -5   5   7        193.68        162.76        16.28 o                         
  -3   5   7         10.05          3.26         9.48 o                         
  -1   5   7        932.77        896.30        36.41 o                         
   1   5   7        394.45        414.51        25.19 o                         
   3   5   7        144.89        136.29        18.15 o                         
   5   5   7          0.08         -2.71        10.38 o                         
   7   5   7          0.20         13.04        12.11 o                         
   9   5   7        342.66        334.48        24.70 o                         
  11   5   7        854.58        972.38        41.31 o                         
  13   5   7        964.42        971.01        49.37 o                         
  15   5   7          2.44          5.39        15.72 o                         
  17   5   7         18.22         24.18        15.99 o                         
  19   5   7         48.64         76.32        19.84 o                         
  21   5   7         13.63         35.15        19.82 o                         
 -20   6   7          4.10         26.81        18.48 o                         
 -18   6   7          0.09         12.47        16.44 o                         
 -16   6   7         26.44         10.46        16.08 o                         
 -14   6   7        570.73        593.47        41.73 o                         
 -12   6   7         12.88         48.09        15.52 o                         
 -10   6   7         53.78         83.46        16.04 o                         
  -8   6   7         48.33         40.73        15.22 o                         
  -6   6   7        878.72        916.98        44.76 o                         
  -4   6   7        831.48        752.22        48.51 o                         
  -2   6   7        870.05        800.03        40.13 o                         
   0   6   7        510.36        578.60        38.83 o                         
   2   6   7        148.70        158.71        20.58 o                         
   4   6   7          7.04         -7.44        13.94 o                         
   6   6   7       1069.19       1037.15        72.77 o                         
   8   6   7         26.25         30.85        15.80 o                         
  10   6   7       1383.15       1598.77        67.12 o                         
  12   6   7          4.88         39.42        17.45 o                         
  14   6   7          0.21        -17.72        17.72 o                         
  -7   7   7         75.93         24.87        18.50 o                         
  -5   7   7          0.04          1.71        16.83 o                         
  -3   7   7         48.97         47.83        25.14 o                         
  -1   7   7          5.63        -16.94        16.94 o                         
   1   7   7         15.01         -9.07        17.27 o                         
   3   7   7         22.76         17.31        36.30 o                         
 -36   0   8         36.10         38.45        34.83 o                         
 -34   0   8       1190.98       1297.03        65.28 o                         
 -32   0   8        317.47        331.09        33.04 o                         
 -30   0   8        538.62        543.66        38.87 o                         
 -28   0   8        537.95        573.11        42.48 o                         
 -26   0   8      16846.41      17750.51       222.22 o                         
 -24   0   8        918.63        887.92        48.06 o                         
 -22   0   8        154.86        218.15        23.98 o                         
 -20   0   8        185.22        168.38        20.36 o                         
 -18   0   8       4625.48       4678.69        69.16 o                         
 -16   0   8         14.78          4.22         5.45 o                         
 -14   0   8        355.17        264.09        14.37 o                         
 -12   0   8       5658.06       6144.96        88.18 o                         
 -10   0   8      10749.86      10128.80        84.38 o                         
  -8   0   8        917.82        650.47        15.28 o                         
  -6   0   8       7771.66       7485.84        78.90 o                         
  -4   0   8        246.13        334.94        14.19 o                         
  -2   0   8        293.52        207.04         9.97 o                         
   0   0   8      10657.63      10537.91       100.99 o                         
   2   0   8       6571.53       7091.65        67.50 o                         
   4   0   8        716.70        590.11        17.58 o                         
   6   0   8         24.13         47.84         6.60 o                         
   8   0   8         98.98        189.69        12.49 o                         
  10   0   8        940.99       1047.70        24.08 o                         
  12   0   8        737.36        727.03        27.68 o                         
  14   0   8         58.71         35.38         9.42 o                         
  16   0   8        744.00        684.99        28.59 o                         
  18   0   8       5617.23       5843.95        83.69 o                         
  20   0   8        333.26        351.45        33.64 o                         
  22   0   8       2667.00       2579.07        75.88 o                         
  24   0   8        467.05        447.88        39.64 o                         
  26   0   8         59.06         78.56        28.28 o                         
  28   0   8         20.53         32.49        30.22 o                         
  30   0   8         74.49         68.98        30.49 o                         
 -35   1   8         80.33         76.81        18.25 o                         
 -33   1   8          4.88         22.13        13.89 o                         
 -31   1   8        302.00        258.14        24.66 o                         
 -29   1   8          1.82          5.72        12.11 o                         
 -27   1   8         14.93          9.18        16.98 o                         
 -25   1   8         56.54         46.40        10.75 o                         
 -23   1   8         56.60         44.61         9.97 o                         
 -21   1   8       5950.19       6169.57        65.14 o                         
 -19   1   8        330.25        382.90        17.66 o                         
 -17   1   8        608.75        534.13        21.14 o                         
 -15   1   8        990.66        902.79        17.96 o                         
 -13   1   8       6980.10       7717.81        53.98 o                         
 -11   1   8         21.00         17.82         3.73 o                         
  -9   1   8       2155.25       2289.68        22.73 o                         
  -7   1   8       2602.45       2745.88        25.81 o                         
  -5   1   8        664.11        598.99        11.66 o                         
  -3   1   8        298.27        327.97        11.78 o                         
  -1   1   8        862.38        766.76        12.67 o                         
   1   1   8       1168.86       1228.06        15.74 o                         
   3   1   8        119.15        159.84         8.17 o                         
   5   1   8       2413.30       2382.38        25.11 o                         
   7   1   8        811.68        770.32        17.62 o                         
   9   1   8        297.77        318.69        13.53 o                         
  11   1   8        813.93        791.07        27.28 o                         
  13   1   8        336.48        300.11        13.60 o                         
  15   1   8        190.36        184.64        11.50 o                         
  17   1   8        271.43        258.14        14.69 o                         
  19   1   8         16.12          9.41         9.73 o                         
  21   1   8         38.30          8.60        10.81 o                         
  23   1   8        520.99        542.82        28.77 o                         
  25   1   8        882.30        933.71        43.08 o                         
  27   1   8       1050.94       1131.42        51.61 o                         
  29   1   8         61.87         80.35        23.12 o                         
 -34   2   8        407.80        454.41        34.45 o                         
 -32   2   8         14.65         18.33        15.73 o                         
 -30   2   8         21.51         33.41        22.96 o                         
 -28   2   8        204.38        195.02        21.39 o                         
 -26   2   8         48.29         39.91        13.14 o                         
 -24   2   8        700.96        587.12        36.81 o                         
 -22   2   8       3123.99       3053.04        52.51 o                         
 -20   2   8       1653.30       1763.47        31.96 o                         
 -18   2   8        404.12        495.34        18.65 o                         
 -16   2   8       2475.35       2664.14        35.30 o                         
 -14   2   8       7558.40       7910.06        61.47 o                         
 -12   2   8          5.95          9.21         4.14 o                         
 -10   2   8       1601.42       1561.26        23.20 o                         
  -8   2   8        537.38        557.01        16.49 o                         
  -6   2   8       2637.24       2746.91        28.28 o                         
  -4   2   8       1045.80       1138.13        17.10 o                         
  -2   2   8       3209.00       3323.66        30.15 o                         
   0   2   8       2413.87       2657.61        26.41 o                         
   2   2   8       5338.92       5825.90        56.85 o                         
   4   2   8        866.48        747.24        15.08 o                         
   6   2   8        223.54        284.08        10.67 o                         
   8   2   8       1357.27       1249.42        22.43 o                         
  10   2   8        647.81        721.61        21.49 o                         
  12   2   8         12.72         -4.81         6.51 o                         
  14   2   8        109.19         99.17        11.51 o                         
  16   2   8        121.32        124.50        11.92 o                         
  18   2   8        256.10        225.33        16.75 o                         
  20   2   8        599.08        599.61        31.93 o                         
  22   2   8         93.71         86.47        17.83 o                         
  24   2   8          6.28         -0.83        24.73 o                         
  26   2   8        101.70         50.05        18.56 o                         
  28   2   8        366.82        355.86        32.12 o                         
 -33   3   8        300.66        301.54        30.14 o                         
 -31   3   8         13.53         -0.37        16.35 o                         
 -29   3   8        738.02        603.09        40.69 o                         
 -27   3   8       1362.32       1418.04        54.68 o                         
 -25   3   8        377.04        340.78        26.54 o                         
 -23   3   8        165.87        184.62        20.11 o                         
 -21   3   8          6.88          5.61        12.11 o                         
 -19   3   8        384.27        281.85        23.75 o                         
 -17   3   8         27.90          6.57         8.17 o                         
 -15   3   8         88.99         57.34         9.66 o                         
 -13   3   8         55.30         29.89         7.41 o                         
 -11   3   8        948.12        961.65        27.82 o                         
  -9   3   8        750.14        857.08        31.17 o                         
  -7   3   8          0.94          2.01         5.25 o                         
  -5   3   8       1897.58       1915.50        30.05 o                         
  -3   3   8        621.17        443.39        15.37 o                         
  -1   3   8          0.05         -2.10         4.12 o                         
   1   3   8       1203.25       1315.45        20.58 o                         
   3   3   8          0.03         -0.84         4.59 o                         
   5   3   8         91.83         65.09         8.75 o                         
   7   3   8          0.20          5.73         5.86 o                         
   9   3   8        134.49        135.90        11.53 o                         
  11   3   8         35.38         26.10         8.17 o                         
  13   3   8        134.23         88.55        11.44 o                         
  15   3   8       1724.46       1757.21        36.97 o                         
  17   3   8        102.07        105.22        14.18 o                         
  19   3   8         13.84         13.27        11.66 o                         
  21   3   8        701.19        636.39        40.76 o                         
  23   3   8        198.70        244.62        27.33 o                         
  25   3   8          9.25          7.27        24.57 o                         
  27   3   8         83.10        104.15        28.36 o                         
 -30   4   8          8.52         12.08        16.60 o                         
 -28   4   8        101.57        111.57        18.49 o                         
 -26   4   8        245.82        189.91        23.39 o                         
 -24   4   8         23.86         30.22        18.86 o                         
 -22   4   8        103.29         90.65        17.61 o                         
 -20   4   8        798.01        707.92        39.85 o                         
 -18   4   8       1263.55       1255.22        43.68 o                         
 -16   4   8        430.67        535.00        30.67 o                         
 -14   4   8        160.93        220.76        17.48 o                         
 -12   4   8        384.71        309.83        19.40 o                         
 -10   4   8         50.14         51.15        13.92 o                         
  -8   4   8         53.74         47.04         9.94 o                         
  -6   4   8        189.36        206.20        19.57 o                         
  -4   4   8         11.36          2.61         6.76 o                         
  -2   4   8         30.66         53.65         8.36 o                         
   0   4   8        194.75        228.10        15.32 o                         
   2   4   8       2426.54       2393.45        40.57 o                         
   4   4   8        719.52        716.50        27.69 o                         
   6   4   8        530.50        488.76        22.83 o                         
   8   4   8          1.58          3.07         8.17 o                         
  10   4   8        690.73        647.46        26.92 o                         
  12   4   8       1213.67       1235.36        37.19 o                         
  14   4   8       1890.09       1985.12        44.33 o                         
  16   4   8         39.79         43.85        14.34 o                         
  18   4   8        185.15        197.33        22.95 o                         
  20   4   8        298.69        284.10        30.45 o                         
  22   4   8         29.97         -6.58        18.13 o                         
  24   4   8         60.26         41.44        22.69 o                         
 -25   5   8         75.30         37.25        19.58 o                         
 -23   5   8         12.63         -4.96        18.05 o                         
 -21   5   8         25.22         23.79        14.41 o                         
 -19   5   8        135.82        121.34        19.11 o                         
 -17   5   8         92.11         97.11        17.98 o                         
 -15   5   8        211.97        179.92        19.93 o                         
 -13   5   8       1153.64       1035.20        39.15 o                         
 -11   5   8        723.82        691.38        30.45 o                         
  -9   5   8        116.70        119.93        14.23 o                         
  -7   5   8        660.99        733.30        32.02 o                         
  -5   5   8       1079.13       1071.16        40.73 o                         
  -3   5   8        117.68        113.52        15.61 o                         
  -1   5   8          0.18          0.55        10.75 o                         
   1   5   8       2142.05       2008.79        51.79 o                         
   3   5   8        158.55        175.71        21.00 o                         
   5   5   8        467.96        458.47        30.60 o                         
   7   5   8        651.14        680.13        37.22 o                         
   9   5   8          1.34         14.68        16.43 o                         
  11   5   8        163.12        148.61        18.54 o                         
  13   5   8        918.23        945.84        44.10 o                         
  15   5   8        124.62        103.13        20.79 o                         
  17   5   8        119.27        130.77        22.48 o                         
  19   5   8         28.68         48.48        20.33 o                         
 -20   6   8         59.14         12.45        28.46 o                         
 -18   6   8         68.81         81.63        21.60 o                         
 -16   6   8         55.85         58.15        18.79 o                         
 -14   6   8        135.13        201.91        26.25 o                         
 -12   6   8         64.49         38.80        15.36 o                         
 -10   6   8        205.87        199.99        23.64 o                         
  -8   6   8        188.19        212.65        23.76 o                         
  -6   6   8        103.08        105.12        21.71 o                         
  -4   6   8        460.37        504.71        44.28 o                         
  -2   6   8        285.72        314.07        27.32 o                         
   0   6   8        640.15        620.63        38.25 o                         
   2   6   8        622.06        563.34        33.94 o                         
   4   6   8          0.03        -13.01        13.01 o                         
   6   6   8          8.99         -5.22        19.47 o                         
   8   6   8         22.93         15.42        17.32 o                         
  10   6   8         13.19         10.67        15.45 o                         
  12   6   8         66.24         39.11        16.70 o                         
  14   6   8        188.95         98.70        23.84 o                         
  -5   7   8         97.25         57.40        36.02 o                         
  -3   7   8        104.05         75.53        21.78 o                         
  -1   7   8         65.03        104.69        23.60 o                         
 -35   1   9        194.13        167.08        21.64 o                         
 -33   1   9        204.02        242.29        25.23 o                         
 -31   1   9        320.22        305.69        30.01 o                         
 -29   1   9         26.85         44.28        12.66 o                         
 -27   1   9         92.49         77.18        14.26 o                         
 -25   1   9       1011.42        951.78        40.72 o                         
 -23   1   9       2997.35       3015.57        48.74 o                         
 -21   1   9          2.45         10.54         7.37 o                         
 -19   1   9       2131.45       2092.24        34.29 o                         
 -17   1   9         11.40         17.50         5.06 o                         
 -15   1   9          1.39          2.94         3.65 o                         
 -13   1   9        188.54        163.28         7.79 o                         
 -11   1   9       1304.30       1190.75        17.00 o                         
  -9   1   9        313.62        315.82        11.37 o                         
  -7   1   9       3735.94       3704.10        30.45 o                         
  -5   1   9       3556.77       3366.47        29.06 o                         
  -3   1   9       8303.34       8502.46        56.69 o                         
  -1   1   9        356.68        461.24        11.37 o                         
   1   1   9          0.61         -0.70         2.99 o                         
   3   1   9        794.94        886.13        16.58 o                         
   5   1   9      20171.88      21110.92       117.55 o                         
   7   1   9      12836.25      12881.81        80.86 o                         
   9   1   9        196.66        199.33        10.86 o                         
  11   1   9         27.89         24.12         5.99 o                         
  13   1   9        859.92        884.95        21.98 o                         
  15   1   9        313.92        268.80        14.64 o                         
  17   1   9          3.44          0.54         7.31 o                         
  19   1   9       1152.00       1191.93        36.52 o                         
  21   1   9       1740.23       1784.59        45.95 o                         
  23   1   9          5.98          6.33        12.05 o                         
  25   1   9         24.97         33.97        23.07 o                         
  27   1   9        444.88        542.30        41.71 o                         
  29   1   9          7.69          7.59        26.96 o                         
 -34   2   9         41.53         65.26        22.19 o                         
 -32   2   9         10.53         10.80        14.84 o                         
 -30   2   9        304.55        299.44        26.76 o                         
 -28   2   9       1475.59       1460.25        87.56 o                         
 -26   2   9          1.02        -11.81        11.81 o                         
 -24   2   9        607.97        535.95        27.88 o                         
 -22   2   9        281.40        317.53        21.03 o                         
 -20   2   9       2084.08       1967.13        42.31 o                         
 -18   2   9        708.42        797.98        27.39 o                         
 -16   2   9       1224.38       1218.81        30.65 o                         
 -14   2   9         11.38         16.26         5.43 o                         
 -12   2   9        104.32        118.88         8.48 o                         
 -10   2   9         88.48        107.22         8.28 o                         
  -8   2   9        163.61        227.09        10.11 o                         
  -6   2   9        656.25        600.35        14.63 o                         
  -4   2   9        491.75        614.17        14.15 o                         
  -2   2   9        810.85        846.39        14.61 o                         
   0   2   9       1874.03       2145.18        21.24 o                         
   2   2   9          0.21          8.22         4.14 o                         
   4   2   9       3129.36       3296.74        32.03 o                         
   6   2   9        204.23        260.12        12.28 o                         
   8   2   9        291.68        372.75        16.13 o                         
  10   2   9       1807.62       1798.83        32.57 o                         
  12   2   9        604.64        494.32        22.43 o                         
  14   2   9          6.07          7.95         8.52 o                         
  16   2   9         18.43         19.39         9.26 o                         
  18   2   9          0.19          0.27         9.90 o                         
  20   2   9        577.14        569.20        34.43 o                         
  22   2   9          2.74         -3.61        15.73 o                         
  24   2   9         63.92         41.75        17.96 o                         
  26   2   9        237.45        167.95        26.80 o                         
  28   2   9         83.15        103.65        24.35 o                         
 -33   3   9        255.74        257.58        29.69 o                         
 -31   3   9        110.23         91.89        24.89 o                         
 -29   3   9        758.27        737.03        57.21 o                         
 -27   3   9        274.86        192.95        22.38 o                         
 -25   3   9        169.51        169.33        26.29 o                         
 -23   3   9        368.20        363.59        26.49 o                         
 -21   3   9        301.04        285.41        22.59 o                         
 -19   3   9       1297.66       1138.93        35.66 o                         
 -17   3   9        893.79        751.96        34.15 o                         
 -15   3   9          0.04         11.92         7.26 o                         
 -13   3   9        113.86         99.51         9.59 o                         
 -11   3   9        345.79        399.84        20.50 o                         
  -9   3   9        193.62        189.57        12.16 o                         
  -7   3   9       5605.71       5677.20        59.00 o                         
  -5   3   9          7.28         18.45         5.92 o                         
  -3   3   9        105.04         66.09         7.39 o                         
  -1   3   9          6.22         -0.07         4.89 o                         
   1   3   9       1352.23       1653.78        27.55 o                         
   3   3   9        370.52        367.00        16.26 o                         
   5   3   9        361.79        327.87        16.94 o                         
   7   3   9        283.57        293.05        16.63 o                         
   9   3   9         48.53         54.28         9.52 o                         
  11   3   9        112.95         82.82        10.92 o                         
  13   3   9         13.76         35.92         9.42 o                         
  15   3   9       1175.69       1133.63        45.13 o                         
  17   3   9        652.16        754.57        35.31 o                         
  19   3   9        251.15        232.94        20.90 o                         
  21   3   9          7.84          3.90        15.81 o                         
  23   3   9         45.07          8.75        17.60 o                         
  25   3   9          5.67        -16.72        16.72 o                         
 -30   4   9         93.64         99.52        20.02 o                         
 -28   4   9          3.25         -7.38        14.29 o                         
 -26   4   9          0.20         13.03        14.17 o                         
 -24   4   9         30.32          8.25        13.95 o                         
 -22   4   9        942.37        827.36        38.32 o                         
 -20   4   9         32.03         26.17        11.44 o                         
 -18   4   9        309.97        271.53        23.77 o                         
 -16   4   9        265.51        261.57        21.14 o                         
 -14   4   9       1043.60       1037.44        34.93 o                         
 -12   4   9       1038.11       1098.35        34.57 o                         
 -10   4   9        175.39        147.54        13.91 o                         
  -8   4   9        152.65        164.68        14.80 o                         
  -6   4   9         74.36         74.56        10.26 o                         
  -4   4   9        368.79        332.95        17.21 o                         
  -2   4   9        348.66        423.42        19.48 o                         
   0   4   9        758.29        652.99        25.56 o                         
   2   4   9         50.72         52.40         9.92 o                         
   4   4   9        155.85        106.26        12.14 o                         
   6   4   9        694.95        796.95        29.97 o                         
   8   4   9        320.42        265.32        19.09 o                         
  10   4   9       1108.92       1086.16        35.99 o                         
  12   4   9        171.14        189.19        17.64 o                         
  14   4   9        289.55        297.13        20.83 o                         
  16   4   9        321.93        323.72        25.56 o                         
  18   4   9          4.82         14.95        14.11 o                         
  20   4   9         12.21         -1.05        14.15 o                         
  22   4   9        195.23        204.87        29.52 o                         
 -25   5   9         18.64         42.14        28.23 o                         
 -23   5   9         98.16         93.87        21.89 o                         
 -21   5   9        301.72        282.49        27.77 o                         
 -19   5   9         77.03         63.44        16.80 o                         
 -17   5   9         21.34          9.02        12.98 o                         
 -15   5   9          0.16         15.37        11.88 o                         
 -13   5   9         39.39         39.71        12.83 o                         
 -11   5   9        287.62        277.22        20.52 o                         
  -9   5   9         39.98         43.90        12.87 o                         
  -7   5   9         12.31          0.75        13.51 o                         
  -5   5   9        512.90        499.95        26.37 o                         
  -3   5   9        107.89        101.23        15.00 o                         
  -1   5   9       2105.95       2251.98        55.17 o                         
   1   5   9         42.42         21.93        12.76 o                         
   3   5   9          7.98         14.20        11.61 o                         
   5   5   9       1325.54       1307.37        47.56 o                         
   7   5   9       1199.56       1290.53        50.90 o                         
   9   5   9        203.97        264.35        24.15 o                         
  11   5   9         77.85         99.56        16.26 o                         
  13   5   9          0.27         18.90        15.70 o                         
  15   5   9        214.62        237.43        28.56 o                         
  17   5   9         49.22         32.62        22.20 o                         
  19   5   9         32.97         14.20        18.67 o                         
 -20   6   9        289.95        384.23        35.94 o                         
 -18   6   9          6.59         -5.01        21.75 o                         
 -16   6   9         61.81         46.24        22.86 o                         
 -14   6   9        329.91        294.25        31.41 o                         
 -12   6   9         29.48         37.21        21.67 o                         
 -10   6   9        536.82        512.74        34.31 o                         
  -8   6   9       1388.46       1485.19        63.06 o                         
  -6   6   9       1470.13       1639.65        66.92 o                         
  -4   6   9         29.96         21.25        16.21 o                         
  -2   6   9          0.85        -12.80        12.80 o                         
   0   6   9        409.18        373.25        32.02 o                         
   2   6   9         60.68         56.08        16.62 o                         
   4   6   9         70.16         55.55        17.61 o                         
   6   6   9         86.20         90.86        17.41 o                         
   8   6   9         12.08         10.34        12.81 o                         
  10   6   9        794.69        964.76        48.17 o                         
  12   6   9        468.27        601.90        39.25 o                         
 -36   0  10         21.24          6.42        19.75 o                         
 -34   0  10          2.29          2.97        19.70 o                         
 -32   0  10          6.15         13.41        16.45 o                         
 -30   0  10          0.02         -7.88        14.16 o                         
 -28   0  10       1559.43       1660.60        64.94 o                         
 -26   0  10        811.98        806.79        44.02 o                         
 -24   0  10       1355.90       1411.21        58.92 o                         
 -22   0  10        143.09        127.98        19.88 o                         
 -20   0  10       2951.57       3040.73        74.51 o                         
 -18   0  10          5.74          4.90         7.25 o                         
 -16   0  10       1643.93       1556.51        31.99 o                         
 -14   0  10         51.95         33.64         7.06 o                         
 -12   0  10        274.17        260.14        13.07 o                         
 -10   0  10          4.33         -0.98         4.49 o                         
  -8   0  10       9967.06      10416.39       122.12 o                         
  -6   0  10        225.95        161.67        14.12 o                         
  -4   0  10        877.44        842.99        18.95 o                         
  -2   0  10       9091.26       9731.77        92.29 o                         
   0   0  10      13033.04      14714.43       128.92 o                         
   2   0  10       4091.47       4067.68        55.11 o                         
   4   0  10       5034.81       5202.27        55.37 o                         
   6   0  10       1851.64       1998.22        31.72 o                         
   8   0  10       2830.21       3220.05        44.39 o                         
  10   0  10       5845.23       5742.96        75.60 o                         
  12   0  10       7314.64       7526.97        85.02 o                         
  14   0  10         28.71         37.18        10.49 o                         
  16   0  10         52.87         33.10        12.59 o                         
  18   0  10        120.03        120.48        16.66 o                         
  20   0  10        590.68        552.70        43.38 o                         
  22   0  10        240.61        285.10        34.44 o                         
  24   0  10       1457.78       1416.07        95.82 o                         
  26   0  10         15.45         37.11        29.31 o                         
  28   0  10        288.42        255.82        41.80 o                         
 -35   1  10         60.53         50.78        18.37 o                         
 -33   1  10        171.98        174.18        34.34 o                         
 -31   1  10         19.40         15.64        14.98 o                         
 -29   1  10        152.17        142.86        17.68 o                         
 -27   1  10        171.19        123.81        15.28 o                         
 -25   1  10          9.66          2.70        10.06 o                         
 -23   1  10       2261.97       2333.12        43.07 o                         
 -21   1  10        603.78        595.64        23.56 o                         
 -19   1  10        542.10        474.91        18.10 o                         
 -17   1  10          0.25          7.69         4.54 o                         
 -15   1  10         21.48         13.86         4.41 o                         
 -13   1  10       4697.26       4702.77        38.70 o                         
 -11   1  10         14.22         13.54         3.90 o                         
  -9   1  10          6.34         13.91         4.23 o                         
  -7   1  10       3835.38       3870.60        34.33 o                         
  -5   1  10        187.79        144.14         7.51 o                         
  -3   1  10       5431.69       6116.29        46.25 o                         
  -1   1  10         69.57        132.99         7.79 o                         
   1   1  10        796.91        838.73        13.20 o                         
   3   1  10        104.90        184.75         9.95 o                         
   5   1  10        872.49        822.35        19.93 o                         
   7   1  10         33.80         31.24         6.03 o                         
   9   1  10       1574.93       1540.09        25.54 o                         
  11   1  10        798.81        863.37        29.22 o                         
  13   1  10        306.34        315.18        16.95 o                         
  15   1  10        207.25        180.26        13.33 o                         
  17   1  10       2468.96       2592.67        39.96 o                         
  19   1  10          9.29         10.60         9.98 o                         
  21   1  10         67.29         99.96        15.96 o                         
  23   1  10          2.59          7.44        14.44 o                         
  25   1  10       1067.81       1055.69        54.95 o                         
  27   1  10          0.00         44.90        20.39 o                         
 -34   2  10          1.86          1.16        15.92 o                         
 -32   2  10          0.27        -14.40        14.40 o                         
 -30   2  10        568.11        556.17        37.72 o                         
 -28   2  10        626.24        550.93        33.54 o                         
 -26   2  10        745.29        734.01        37.31 o                         
 -24   2  10        603.48        672.18        31.54 o                         
 -22   2  10          0.74          4.02         9.14 o                         
 -20   2  10         85.99         71.85        11.67 o                         
 -18   2  10         68.45         69.03         9.78 o                         
 -16   2  10        261.33        221.69        13.47 o                         
 -14   2  10        869.35        814.89        21.00 o                         
 -12   2  10       1183.70       1165.31        26.18 o                         
 -10   2  10        224.52        176.31        10.26 o                         
  -8   2  10        522.15        725.60        19.63 o                         
  -6   2  10       2911.77       3023.97        31.33 o                         
  -4   2  10        992.87       1031.96        16.98 o                         
  -2   2  10       1490.81       1450.39        18.53 o                         
   0   2  10         29.67         31.28         4.99 o                         
   2   2  10        576.98        736.92        18.70 o                         
   4   2  10        154.42        102.77         8.78 o                         
   6   2  10        543.58        463.48        18.33 o                         
   8   2  10       1841.00       1726.58        30.44 o                         
  10   2  10        177.90        185.04        12.75 o                         
  12   2  10         32.04         27.05         9.04 o                         
  14   2  10        654.69        640.12        27.46 o                         
  16   2  10        251.50        283.96        19.88 o                         
  18   2  10        661.13        652.60        38.46 o                         
  20   2  10         50.87         41.05        18.75 o                         
  22   2  10        110.94         70.21        20.67 o                         
  24   2  10        880.54        834.30        45.70 o                         
  26   2  10          7.28         -7.25        19.64 o                         
 -33   3  10         52.70         97.31        23.11 o                         
 -31   3  10        153.50        190.15        26.81 o                         
 -29   3  10        329.64        315.89        30.06 o                         
 -27   3  10         74.63         65.95        18.67 o                         
 -25   3  10        339.31        321.49        30.67 o                         
 -23   3  10        274.00        281.27        30.61 o                         
 -21   3  10       1769.77       1818.00        46.49 o                         
 -19   3  10         49.19         38.76        12.76 o                         
 -17   3  10          6.01          3.65         7.73 o                         
 -15   3  10        713.76        665.71        32.59 o                         
 -13   3  10       2750.89       2765.25        40.12 o                         
 -11   3  10         56.56         39.39         8.21 o                         
  -9   3  10         69.41         32.84         7.75 o                         
  -7   3  10       1516.67       1608.19        29.88 o                         
  -5   3  10         45.87         43.85         7.43 o                         
  -3   3  10       1208.39       1254.81        25.07 o                         
  -1   3  10       1477.23       1389.95        28.32 o                         
   1   3  10        532.41        569.47        21.28 o                         
   3   3  10         11.81         21.04         7.32 o                         
   5   3  10        351.31        340.08        19.74 o                         
   7   3  10         14.80         15.09         8.18 o                         
   9   3  10        125.18        169.50        14.41 o                         
  11   3  10        198.53        152.46        13.77 o                         
  13   3  10       2377.46       2229.19        42.03 o                         
  15   3  10          4.52         10.99        10.21 o                         
  17   3  10       1127.97       1207.31        45.61 o                         
  19   3  10       1501.53       1567.89        55.19 o                         
  21   3  10         67.07         62.99        19.10 o                         
  23   3  10        246.36        282.57        28.61 o                         
  25   3  10         89.05         90.00        22.30 o                         
 -30   4  10        344.01        364.10        29.62 o                         
 -28   4  10        133.20        106.93        19.36 o                         
 -26   4  10         61.77         61.09        16.70 o                         
 -24   4  10        195.89        281.13        23.82 o                         
 -22   4  10          3.05         -4.69        12.51 o                         
 -20   4  10        454.48        394.21        25.15 o                         
 -18   4  10        268.41        275.48        24.24 o                         
 -16   4  10       1896.38       1705.47        43.32 o                         
 -14   4  10         31.26         29.98         9.85 o                         
 -12   4  10        125.15        156.95        14.80 o                         
 -10   4  10       1202.93       1196.28        37.82 o                         
  -8   4  10        154.63        119.86        13.99 o                         
  -6   4  10         46.74         34.29        10.80 o                         
  -4   4  10        658.46        628.39        25.14 o                         
  -2   4  10        170.76        167.23        13.25 o                         
   0   4  10         30.08         12.56         8.90 o                         
   2   4  10        245.20        264.22        17.76 o                         
   4   4  10        231.57        223.69        16.65 o                         
   6   4  10         24.42          9.39         8.75 o                         
   8   4  10        379.28        447.60        24.72 o                         
  10   4  10        193.34        206.26        18.18 o                         
  12   4  10        286.41        282.94        28.92 o                         
  14   4  10          4.79         15.05        11.64 o                         
  16   4  10         30.36         31.01        14.48 o                         
  18   4  10         52.75         56.75        20.80 o                         
  20   4  10         32.98         36.30        15.50 o                         
  22   4  10          0.23        -19.01        19.01 o                         
 -25   5  10        145.37        158.96        27.09 o                         
 -23   5  10         43.06         53.99        19.19 o                         
 -21   5  10        290.52        311.13        28.89 o                         
 -19   5  10          0.11          8.48        13.43 o                         
 -17   5  10          0.06          9.65        14.13 o                         
 -15   5  10        574.34        541.52        30.73 o                         
 -13   5  10        231.72        199.82        18.62 o                         
 -11   5  10       1275.75       1248.58        45.91 o                         
  -9   5  10        394.94        372.54        27.78 o                         
  -7   5  10         13.56          7.54        11.88 o                         
  -5   5  10       1159.56       1088.44        43.15 o                         
  -3   5  10        257.99        331.83        23.59 o                         
  -1   5  10          6.30         18.80        16.24 o                         
   1   5  10         84.40         60.76        13.89 o                         
   3   5  10        311.51        283.66        22.86 o                         
   5   5  10         36.93         21.76        12.43 o                         
   7   5  10          8.50          6.96        12.52 o                         
   9   5  10         76.01         38.08        14.54 o                         
  11   5  10         12.85          5.53        13.93 o                         
  13   5  10        754.35        876.11        44.17 o                         
  15   5  10        102.09        183.90        24.50 o                         
  17   5  10         12.67         -1.24        18.73 o                         
 -18   6  10          3.20         11.26        21.31 o                         
 -16   6  10        212.80        253.73        37.55 o                         
 -14   6  10        652.38        867.04        55.19 o                         
 -12   6  10        533.96        497.33        34.91 o                         
 -10   6  10        239.24        255.83        31.70 o                         
  -8   6  10          0.03         -6.40        16.03 o                         
  -6   6  10         58.99         40.68        19.85 o                         
  -4   6  10       1225.78       1249.06       110.18 o                         
  -2   6  10        730.25        773.11        46.74 o                         
   0   6  10        249.03        211.32        25.96 o                         
   2   6  10          1.59          9.79        16.17 o                         
   4   6  10        126.71        113.53        23.41 o                         
   6   6  10         10.92          9.68        13.55 o                         
   8   6  10          0.65        -13.73        13.73 o                         
  10   6  10         60.83         74.26        20.21 o                         
  12   6  10          3.35         20.11        36.74 o                         
 -35   1  11         22.42         48.08        19.07 o                         
 -33   1  11        251.13        252.01        25.04 o                         
 -31   1  11         59.46         86.84        18.72 o                         
 -29   1  11         34.39         30.52        13.97 o                         
 -27   1  11         53.74         33.39        12.36 o                         
 -25   1  11        139.23        134.29        14.45 o                         
 -23   1  11         84.43         60.20        11.13 o                         
 -21   1  11       6227.06       6309.35        70.72 o                         
 -19   1  11        595.79        504.11        18.89 o                         
 -17   1  11         50.07         51.58         6.34 o                         
 -15   1  11        372.76        391.12        13.85 o                         
 -13   1  11        910.26        934.18        16.92 o                         
 -11   1  11       5073.50       5400.62        47.55 o                         
  -9   1  11        116.33         79.92         6.47 o                         
  -7   1  11         50.72         26.33         4.53 o                         
  -5   1  11         69.91         56.78         5.76 o                         
  -3   1  11       1192.71       1175.44        19.32 o                         
  -1   1  11         98.15         59.66         5.26 o                         
   1   1  11       3128.44       3348.20        31.50 o                         
   3   1  11         22.27         58.42         6.42 o                         
   5   1  11       1095.95       1163.21        20.80 o                         
   7   1  11       1979.77       1990.08        29.15 o                         
   9   1  11        123.52        108.22         9.32 o                         
  11   1  11       1068.80       1007.01        26.44 o                         
  13   1  11       1288.67       1140.35        30.73 o                         
  15   1  11       1244.81       1250.69        31.98 o                         
  17   1  11        797.40        821.48        28.01 o                         
  19   1  11         36.93         25.45        11.92 o                         
  21   1  11        653.12        635.98        42.00 o                         
  23   1  11        123.84        139.60        21.46 o                         
  25   1  11        331.20        379.37        34.90 o                         
  27   1  11        468.93        445.94        39.36 o                         
 -34   2  11        299.18        333.85        32.77 o                         
 -32   2  11        101.76         87.53        19.23 o                         
 -30   2  11          4.07          1.73        13.85 o                         
 -28   2  11        322.86        286.33        25.30 o                         
 -26   2  11       1018.01        933.98        42.51 o                         
 -24   2  11        541.11        524.49        28.48 o                         
 -22   2  11        286.75        271.00        20.19 o                         
 -20   2  11       2702.67       2683.38        45.73 o                         
 -18   2  11        746.84        806.30        41.66 o                         
 -16   2  11       1613.38       1660.19        29.22 o                         
 -14   2  11          0.00         -3.36         6.16 o                         
 -12   2  11       2397.66       2267.93        31.82 o                         
 -10   2  11        409.47        414.79        14.45 o                         
  -8   2  11        368.75        375.66        14.04 o                         
  -6   2  11         44.67         10.06         4.40 o                         
  -4   2  11          3.14         -2.08         3.69 o                         
  -2   2  11        177.60        155.52         8.77 o                         
   0   2  11          2.90          0.96         4.13 o                         
   2   2  11        180.65        175.83        11.59 o                         
   4   2  11        525.12        554.64        19.97 o                         
   6   2  11       5008.73       5211.57        53.27 o                         
   8   2  11         24.07         31.95         6.99 o                         
  10   2  11        988.55        966.86        28.38 o                         
  12   2  11       5009.51       4955.35        60.83 o                         
  14   2  11       1825.45       1784.90        38.09 o                         
  16   2  11       2066.66       1984.77        44.21 o                         
  18   2  11         57.50         67.47        14.72 o                         
  20   2  11       4739.85       5138.89        83.00 o                         
  22   2  11        131.81        135.41        24.84 o                         
  24   2  11        570.12        585.68        42.07 o                         
  26   2  11         34.93         47.33        26.05 o                         
 -33   3  11         18.94        -13.52        27.05 o                         
 -31   3  11        134.15        169.54        25.09 o                         
 -29   3  11        454.69        393.56        37.03 o                         
 -27   3  11       1348.22       1377.12        54.09 o                         
 -25   3  11        238.39        241.38        23.44 o                         
 -23   3  11        197.30        176.85        26.66 o                         
 -21   3  11         21.57         10.07        11.11 o                         
 -19   3  11        166.90        154.76        15.56 o                         
 -17   3  11        472.39        420.47        26.26 o                         
 -15   3  11        189.37        199.05        14.51 o                         
 -13   3  11       1487.38       1515.35        30.13 o                         
 -11   3  11         60.90         44.41         9.64 o                         
  -9   3  11        577.97        603.81        22.44 o                         
  -7   3  11       6236.25       6404.61        64.99 o                         
  -5   3  11        190.55        195.46        14.13 o                         
  -3   3  11        419.04        381.37        16.88 o                         
  -1   3  11       1488.31       1454.47        27.57 o                         
   1   3  11       5136.66       5020.93        63.05 o                         
   3   3  11        434.65        530.67        23.87 o                         
   5   3  11        611.47        689.16        30.71 o                         
   7   3  11        107.08        112.55        12.54 o                         
   9   3  11       1769.31       1741.33        34.97 o                         
  11   3  11        250.03        271.33        17.12 o                         
  13   3  11         83.09         66.76        12.46 o                         
  15   3  11        203.67        212.40        17.18 o                         
  17   3  11          1.72         21.39        12.20 o                         
  19   3  11        105.34        139.68        19.47 o                         
  21   3  11         36.13         30.49        18.81 o                         
  23   3  11        345.89        390.97        33.44 o                         
 -30   4  11          8.41          1.61        17.70 o                         
 -28   4  11         19.83          0.14        14.64 o                         
 -26   4  11         10.34         15.67        16.14 o                         
 -24   4  11         14.36          5.16        14.41 o                         
 -22   4  11        882.77        776.34        40.89 o                         
 -20   4  11         17.25          1.49        12.67 o                         
 -18   4  11          2.06         10.53        11.07 o                         
 -16   4  11        217.79        214.87        19.27 o                         
 -14   4  11        223.24        202.23        16.97 o                         
 -12   4  11        743.64        729.88        31.30 o                         
 -10   4  11         73.41        105.61        14.22 o                         
  -8   4  11        342.17        291.05        20.79 o                         
  -6   4  11        528.04        459.49        29.53 o                         
  -4   4  11        325.47        336.25        18.93 o                         
  -2   4  11          0.04         17.17         9.03 o                         
   0   4  11         61.20         63.23        11.12 o                         
   2   4  11       2098.11       1974.45        40.58 o                         
   4   4  11       2003.07       1974.73        40.76 o                         
   6   4  11        544.36        553.48        27.61 o                         
   8   4  11         28.83         20.69        13.85 o                         
  10   4  11        170.52        147.99        16.41 o                         
  12   4  11         51.41         80.94        13.89 o                         
  14   4  11         96.49         92.00        15.59 o                         
  16   4  11        103.27         77.90        17.29 o                         
  18   4  11         31.64         12.84        16.04 o                         
  20   4  11          6.02         -5.27        17.20 o                         
 -25   5  11          9.98        -17.31        17.31 o                         
 -23   5  11        238.27        288.05        31.37 o                         
 -21   5  11         88.92         63.85        17.52 o                         
 -19   5  11         66.48         77.79        17.13 o                         
 -17   5  11         42.32         42.85        13.85 o                         
 -15   5  11         99.94        113.30        17.00 o                         
 -13   5  11        286.75        270.59        23.35 o                         
 -11   5  11        304.51        272.69        34.78 o                         
  -9   5  11        726.50        761.89        37.43 o                         
  -7   5  11        822.24        892.21        38.58 o                         
  -5   5  11        102.77        111.58        16.80 o                         
  -3   5  11        288.90        264.12        20.99 o                         
  -1   5  11        172.36        146.15        19.40 o                         
   1   5  11        139.24        147.70        17.74 o                         
   3   5  11        127.17         77.99        17.13 o                         
   5   5  11          0.05          7.27        12.32 o                         
   7   5  11         51.15         38.30        14.02 o                         
   9   5  11         43.52         36.93        15.27 o                         
  11   5  11        263.05        256.24        23.61 o                         
  13   5  11         24.98         62.08        16.27 o                         
  15   5  11          5.89          3.29        17.37 o                         
  17   5  11        191.92        241.66        36.47 o                         
 -18   6  11        164.56        213.16        30.06 o                         
 -16   6  11        201.74        174.84        26.20 o                         
 -14   6  11        813.36       1041.96        69.22 o                         
 -12   6  11        464.62        482.12        33.75 o                         
 -10   6  11         86.79         58.26        17.92 o                         
  -8   6  11        628.84        544.25        38.37 o                         
  -6   6  11        133.22        152.03        48.33 o                         
  -4   6  11          1.78          8.32        17.32 o                         
  -2   6  11        102.05         96.45        20.58 o                         
   0   6  11        548.74        610.45        38.58 o                         
   2   6  11        107.60        126.69        18.63 o                         
   4   6  11         22.73         25.58        15.23 o                         
   6   6  11         43.55         13.23        15.26 o                         
   8   6  11        112.47        151.88        21.88 o                         
  10   6  11          2.38        -14.95        16.82 o                         
 -36   0  12          0.37         42.93        24.30 o                         
 -34   0  12         18.89         47.94        20.17 o                         
 -32   0  12        315.76        311.53        32.31 o                         
 -30   0  12       1288.13       1328.91        61.30 o                         
 -28   0  12       3180.57       3385.66        78.90 o                         
 -26   0  12        277.02        261.15        25.09 o                         
 -24   0  12        644.57        551.19        35.51 o                         
 -22   0  12       1443.43       1351.41        50.35 o                         
 -20   0  12        457.20        391.23        28.35 o                         
 -18   0  12         12.30          5.86         6.51 o                         
 -16   0  12          3.39          3.76         6.04 o                         
 -14   0  12        798.62        700.31        21.93 o                         
 -12   0  12       4535.32       4482.26        52.01 o                         
 -10   0  12        477.12        459.28        23.39 o                         
  -8   0  12      30692.82      33040.32       234.72 o                         
  -6   0  12         10.86         39.14         8.44 o                         
  -4   0  12         46.60         45.30         7.41 o                         
  -2   0  12       1056.45       1054.58        26.94 o                         
   0   0  12       1421.05       1647.94        34.30 o                         
   2   0  12        289.87        372.76        17.68 o                         
   4   0  12        893.28       1057.60        30.41 o                         
   6   0  12          0.10         -1.97         7.19 o                         
   8   0  12       1366.69       1325.19        40.16 o                         
  10   0  12        618.51        592.91        32.96 o                         
  12   0  12       2827.36       2778.72        69.43 o                         
  14   0  12        477.92        506.05        36.56 o                         
  16   0  12       1559.63       1534.65        45.42 o                         
  18   0  12       4537.33       4651.56        83.14 o                         
  20   0  12       3854.15       4144.78       102.47 o                         
  22   0  12        714.66        656.03        50.26 o                         
  24   0  12       3314.17       3553.60       100.35 o                         
  26   0  12         60.12         27.79        34.34 o                         
 -35   1  12        412.00        381.65        31.45 o                         
 -33   1  12        286.48        319.99        26.60 o                         
 -31   1  12          0.34          1.07        13.29 o                         
 -29   1  12        165.11        163.76        20.35 o                         
 -27   1  12          0.25        -11.35        11.35 o                         
 -25   1  12         63.74         27.28        18.27 o                         
 -23   1  12       1783.96       1877.46        42.34 o                         
 -21   1  12        236.52        198.97        14.43 o                         
 -19   1  12        222.14        207.07        13.34 o                         
 -17   1  12        219.45        205.92        11.39 o                         
 -15   1  12       2382.17       2274.99        30.04 o                         
 -13   1  12       1271.38       1310.14        20.13 o                         
 -11   1  12         46.00         31.10         6.18 o                         
  -9   1  12       1652.75       1698.95        23.48 o                         
  -7   1  12       1980.09       1976.88        24.65 o                         
  -5   1  12        654.74        625.65        15.72 o                         
  -3   1  12       2563.52       2884.78        29.65 o                         
  -1   1  12        215.53        248.11         9.43 o                         
   1   1  12        190.13        175.07         9.55 o                         
   3   1  12        621.72        670.20        18.92 o                         
   5   1  12        391.71        371.02        14.73 o                         
   7   1  12       1027.46       1039.35        28.29 o                         
   9   1  12         83.33         45.13         8.36 o                         
  11   1  12         28.99         13.66         7.85 o                         
  13   1  12       1738.30       1725.07        33.81 o                         
  15   1  12       2393.84       2414.42        42.61 o                         
  17   1  12        112.08        106.74        13.11 o                         
  19   1  12        653.03        643.58        37.66 o                         
  21   1  12        755.86        703.08        39.45 o                         
  23   1  12       2023.89       2239.42        64.90 o                         
  25   1  12        349.93        296.15        33.07 o                         
 -34   2  12         39.91         66.08        20.79 o                         
 -32   2  12        448.72        497.43        34.27 o                         
 -30   2  12        107.13         95.47        19.27 o                         
 -28   2  12        429.30        370.55        28.70 o                         
 -26   2  12        798.17        926.68        65.98 o                         
 -24   2  12        138.09        126.83        15.98 o                         
 -22   2  12        333.41        290.89        21.07 o                         
 -20   2  12        557.76        533.58        26.47 o                         
 -18   2  12       1881.76       1731.48        41.00 o                         
 -16   2  12         50.98         40.75         7.83 o                         
 -14   2  12       1456.35       1413.25        27.46 o                         
 -12   2  12         20.98         25.06         6.51 o                         
 -10   2  12       1060.58        890.19        19.91 o                         
  -8   2  12        173.55        191.33        11.31 o                         
  -6   2  12         42.57         33.88         5.55 o                         
  -4   2  12       1045.97        923.64        20.44 o                         
  -2   2  12         77.55        107.65         8.23 o                         
   0   2  12        118.81         77.18         8.24 o                         
   2   2  12         90.81        131.55         9.78 o                         
   4   2  12        195.09        178.28        12.04 o                         
   6   2  12         71.79         41.10         7.60 o                         
   8   2  12       3586.45       3506.85        44.64 o                         
  10   2  12         34.84         47.15         8.68 o                         
  12   2  12       4886.04       5023.08        63.87 o                         
  14   2  12        985.62        935.13        35.31 o                         
  16   2  12        392.55        455.03        26.59 o                         
  18   2  12         10.06          5.36        12.16 o                         
  20   2  12         52.27         50.32        16.61 o                         
  22   2  12        126.24        172.37        28.94 o                         
  24   2  12        499.80        486.46        39.95 o                         
 -33   3  12         72.61         16.56        19.60 o                         
 -31   3  12        137.97         64.82        19.64 o                         
 -29   3  12        148.66        112.58        22.42 o                         
 -27   3  12        170.11        187.59        22.29 o                         
 -25   3  12         12.07         10.96        14.59 o                         
 -23   3  12        328.22        287.68        40.49 o                         
 -21   3  12        260.43        227.71        20.41 o                         
 -19   3  12         10.31          5.94         9.37 o                         
 -17   3  12        483.62        414.04        24.45 o                         
 -15   3  12        947.14        864.65        29.59 o                         
 -13   3  12        191.31        185.36        16.99 o                         
 -11   3  12       1631.72       1499.85        36.40 o                         
  -9   3  12       1520.90       1414.02        30.17 o                         
  -7   3  12        334.96        242.85        15.31 o                         
  -5   3  12          8.13         15.74         7.31 o                         
  -3   3  12          0.06          3.66         6.32 o                         
  -1   3  12        285.45        288.87        17.01 o                         
   1   3  12       1889.88       1681.90        33.71 o                         
   3   3  12         34.32         49.12         9.55 o                         
   5   3  12       1356.04       1266.09        39.21 o                         
   7   3  12       1368.61       1328.75        34.55 o                         
   9   3  12       1396.14       1413.09        34.30 o                         
  11   3  12        366.14        325.93        19.65 o                         
  13   3  12        478.65        449.39        23.43 o                         
  15   3  12        129.46        103.90        14.71 o                         
  17   3  12        311.47        334.55        25.92 o                         
  19   3  12       1566.71       1339.14        99.16 o                         
  21   3  12        155.57        135.08        23.48 o                         
  23   3  12        157.28        130.54        26.48 o                         
 -30   4  12        164.61        203.03        28.48 o                         
 -28   4  12         47.65         63.60        18.40 o                         
 -26   4  12        151.82        179.28        22.67 o                         
 -24   4  12         11.01         -3.24        15.76 o                         
 -22   4  12        291.29        262.22        24.23 o                         
 -20   4  12        488.53        446.81        28.38 o                         
 -18   4  12          1.52         -2.83        10.87 o                         
 -16   4  12       4744.65       4939.00        72.28 o                         
 -14   4  12        291.63        292.60        19.61 o                         
 -12   4  12         54.12         51.59        13.39 o                         
 -10   4  12          0.01         -8.51         9.39 o                         
  -8   4  12       1643.34       1697.80        46.93 o                         
  -6   4  12         71.27         65.93        11.70 o                         
  -4   4  12       3794.03       3909.17        60.25 o                         
  -2   4  12        817.28        801.89        30.91 o                         
   0   4  12        897.73        838.42        34.01 o                         
   2   4  12       1121.19       1155.76        48.13 o                         
   4   4  12       1437.17       1421.18        60.38 o                         
   6   4  12        980.08        894.18        35.57 o                         
   8   4  12         35.17         27.23        11.05 o                         
  10   4  12          0.04        -12.21        12.21 o                         
  12   4  12         23.04         16.08        11.45 o                         
  14   4  12          4.78         -9.71        11.54 o                         
  16   4  12        259.32        285.73        26.75 o                         
  18   4  12         23.56          6.87        16.62 o                         
  20   4  12          4.46          7.83        20.52 o                         
 -25   5  12          5.65          3.55        18.30 o                         
 -23   5  12        356.93        475.06        38.01 o                         
 -21   5  12         64.10         11.02        16.40 o                         
 -19   5  12        512.60        474.70        31.04 o                         
 -17   5  12        202.55        163.26        20.32 o                         
 -15   5  12         67.88         92.49        16.16 o                         
 -13   5  12        131.48        116.74        21.29 o                         
 -11   5  12        157.88        132.86        18.59 o                         
  -9   5  12         60.31         56.95        15.12 o                         
  -7   5  12         22.38          2.51        16.52 o                         
  -5   5  12        214.71        206.25        22.47 o                         
  -3   5  12         36.79         43.59        11.60 o                         
  -1   5  12        340.52        290.36        29.64 o                         
   1   5  12          3.11          3.19        11.22 o                         
   3   5  12       1023.68        990.74        42.81 o                         
   5   5  12         31.27         42.90        14.48 o                         
   7   5  12        242.25        219.02        20.67 o                         
   9   5  12         66.46         64.79        22.01 o                         
  11   5  12        549.01        521.30        32.67 o                         
  13   5  12          0.07         -1.25        16.48 o                         
  15   5  12        131.66        159.34        31.60 o                         
 -18   6  12          0.01         24.82        20.85 o                         
 -16   6  12        235.67        288.10        30.68 o                         
 -14   6  12         47.84         38.43        19.74 o                         
 -12   6  12         56.16         46.98        17.45 o                         
 -10   6  12        275.38        324.87        31.17 o                         
  -8   6  12          0.40          8.67        17.61 o                         
  -6   6  12         57.35         18.54        18.05 o                         
  -4   6  12         81.08         39.02        18.09 o                         
  -2   6  12         97.06         63.03        16.70 o                         
   0   6  12         83.57         69.36        16.59 o                         
   2   6  12        130.74        139.06        20.64 o                         
   4   6  12        185.15        193.44        22.66 o                         
   6   6  12         28.79         28.11        15.75 o                         
   8   6  12         45.91         10.32        15.91 o                         
 -35   1  13         18.83         45.53        17.66 o                         
 -33   1  13         19.90         -7.89        15.28 o                         
 -31   1  13         12.60         12.40        13.74 o                         
 -29   1  13        335.17        371.83        26.33 o                         
 -27   1  13        574.25        550.52        30.19 o                         
 -25   1  13        252.94        217.59        19.72 o                         
 -23   1  13       1403.00       1317.91        41.80 o                         
 -21   1  13       1350.84       1151.33        37.44 o                         
 -19   1  13       1800.75       1754.60        32.86 o                         
 -17   1  13        259.31        284.43        13.86 o                         
 -15   1  13         34.51         34.75         6.49 o                         
 -13   1  13        135.50        132.10         8.58 o                         
 -11   1  13         31.48         26.76         5.66 o                         
  -9   1  13        344.85        270.30        12.20 o                         
  -7   1  13          0.49          7.09         4.59 o                         
  -5   1  13       1058.46       1211.50        19.64 o                         
  -3   1  13        110.43        135.76         7.89 o                         
  -1   1  13         31.46         32.23         5.24 o                         
   1   1  13        325.60        247.60        11.90 o                         
   3   1  13         14.45         -1.82         5.18 o                         
   5   1  13        151.57        133.97         9.70 o                         
   7   1  13       1221.94       1266.54        26.10 o                         
   9   1  13         35.64         51.33         8.89 o                         
  11   1  13       3439.32       3378.36        47.56 o                         
  13   1  13        849.99        844.72        29.02 o                         
  15   1  13       1371.60       1340.43        41.00 o                         
  17   1  13        438.27        436.87        24.55 o                         
  19   1  13        482.99        466.70        32.75 o                         
  21   1  13        840.70        928.47        47.02 o                         
  23   1  13        243.66        209.45        25.17 o                         
  25   1  13        127.39        103.82        24.05 o                         
 -34   2  13          2.13          6.91        17.10 o                         
 -32   2  13        160.04        229.75        23.78 o                         
 -30   2  13        182.62        126.34        19.10 o                         
 -28   2  13         41.17         23.78        14.75 o                         
 -26   2  13         40.67         20.93        13.83 o                         
 -24   2  13          2.69         15.99        10.67 o                         
 -22   2  13        441.09        373.61        23.55 o                         
 -20   2  13        282.88        234.85        20.66 o                         
 -18   2  13        544.50        510.49        28.97 o                         
 -16   2  13       2272.99       2194.15        35.37 o                         
 -14   2  13          1.30          1.66         6.34 o                         
 -12   2  13         28.97         29.27         6.65 o                         
 -10   2  13        205.49        191.44        10.72 o                         
  -8   2  13        471.25        488.18        17.22 o                         
  -6   2  13        490.67        476.01        16.92 o                         
  -4   2  13          7.40         -3.07         4.51 o                         
  -2   2  13          6.74          6.33         6.50 o                         
   0   2  13        244.22        244.41        13.46 o                         
   2   2  13          2.16          5.41         5.63 o                         
   4   2  13        147.36        125.99        10.48 o                         
   6   2  13       1668.17       1712.86        30.92 o                         
   8   2  13       3751.92       3551.80        46.17 o                         
  10   2  13        280.51        251.42        16.14 o                         
  12   2  13        413.09        446.95        22.51 o                         
  14   2  13        243.29        262.75        19.26 o                         
  16   2  13          5.06         -2.71         9.78 o                         
  18   2  13          5.81        -11.77        13.87 o                         
  20   2  13         51.89         39.43        16.97 o                         
  22   2  13         46.78         45.98        22.74 o                         
  24   2  13        204.87        233.40        30.91 o                         
 -33   3  13        621.22        752.13       121.63 o                         
 -31   3  13        136.83        221.64        28.12 o                         
 -29   3  13        162.93        141.09        24.54 o                         
 -27   3  13         91.71        129.27        22.64 o                         
 -25   3  13          0.94        -14.14        14.14 o                         
 -23   3  13        386.63        390.31        28.99 o                         
 -21   3  13        229.48        227.80        20.17 o                         
 -19   3  13        630.26        643.15        29.14 o                         
 -17   3  13          1.62          6.27         9.75 o                         
 -15   3  13        653.92        520.85        23.67 o                         
 -13   3  13       5610.24       5488.37        69.84 o                         
 -11   3  13        827.55        816.92        29.78 o                         
  -9   3  13       1424.28       1444.68        34.47 o                         
  -7   3  13       1082.22       1147.15        31.28 o                         
  -5   3  13        827.03        879.11        26.49 o                         
  -3   3  13          9.39          2.38         8.08 o                         
  -1   3  13       4145.57       4323.11        69.72 o                         
   1   3  13        295.44        248.19        16.50 o                         
   3   3  13       1332.74       1297.39        35.48 o                         
   5   3  13        199.27        132.82        13.29 o                         
   7   3  13       2443.59       2477.51        47.81 o                         
   9   3  13         90.76        120.08        13.87 o                         
  11   3  13          4.26         -8.19         9.54 o                         
  13   3  13         12.75          5.07        10.99 o                         
  15   3  13        768.74        783.08        35.23 o                         
  17   3  13        805.39        721.91        40.05 o                         
  19   3  13         33.75         12.62        15.39 o                         
  21   3  13          0.21         20.02        19.87 o                         
 -28   4  13         77.49          7.50        17.46 o                         
 -26   4  13         32.65         32.10        16.92 o                         
 -24   4  13         13.97          6.55        14.03 o                         
 -22   4  13         42.68         32.42        14.14 o                         
 -20   4  13         52.02         49.29        14.51 o                         
 -18   4  13        417.67        429.52        26.30 o                         
 -16   4  13        241.16        245.79        19.96 o                         
 -14   4  13       1657.89       1635.83        54.12 o                         
 -12   4  13       2057.12       2050.15        62.22 o                         
 -10   4  13       1168.33       1136.74        41.51 o                         
  -8   4  13        119.46        153.33        16.32 o                         
  -6   4  13        219.76        177.41        17.45 o                         
  -4   4  13       6403.78       6538.02        77.81 o                         
  -2   4  13         25.40         30.54        10.09 o                         
   0   4  13         11.19          4.24         9.43 o                         
   2   4  13        547.60        439.70        25.26 o                         
   4   4  13          0.04         -8.30        11.14 o                         
   6   4  13        477.81        443.54        30.67 o                         
   8   4  13        297.45        277.52        23.28 o                         
  10   4  13          4.85          8.60        12.33 o                         
  12   4  13         41.31         50.95        14.58 o                         
  14   4  13          3.47          4.57        12.06 o                         
  16   4  13        204.02        220.64        27.49 o                         
  18   4  13          2.95          1.60        17.89 o                         
 -25   5  13        445.13        532.20        47.18 o                         
 -23   5  13        328.05        299.01        29.77 o                         
 -21   5  13         29.42         39.82        16.81 o                         
 -19   5  13        288.14        174.22        21.64 o                         
 -17   5  13         14.86         -4.73        13.46 o                         
 -15   5  13          1.39        -11.63        11.63 o                         
 -13   5  13       1030.15       1000.26        44.15 o                         
 -11   5  13         46.85         34.40        13.75 o                         
  -9   5  13       1733.78       1742.76        69.83 o                         
  -7   5  13        380.45        363.27        30.18 o                         
  -5   5  13        864.94        833.16        40.95 o                         
  -3   5  13        983.93        940.64        36.63 o                         
  -1   5  13        334.51        286.82        25.03 o                         
   1   5  13        313.32        252.44        24.27 o                         
   3   5  13          0.52          9.34        12.71 o                         
   5   5  13          0.66          9.98        13.62 o                         
   7   5  13         10.77          6.71        13.55 o                         
   9   5  13         71.67         56.43        14.55 o                         
  11   5  13          2.90          6.37        15.74 o                         
  13   5  13        326.10        348.18        30.85 o                         
 -16   6  13        181.85        164.06        28.37 o                         
 -14   6  13        717.68        614.93        45.31 o                         
 -12   6  13         36.74         49.77        25.05 o                         
 -10   6  13        152.92        183.82        25.01 o                         
  -8   6  13        218.55        167.43        24.92 o                         
  -6   6  13         12.33         15.93        18.08 o                         
  -4   6  13        160.24        127.52        25.39 o                         
  -2   6  13        506.63        543.12        36.79 o                         
   0   6  13        788.77       1001.12        51.32 o                         
   2   6  13         71.46         82.77        18.11 o                         
   4   6  13          1.63        -11.16        15.38 o                         
   6   6  13         23.75         17.15        15.70 o                         
 -36   0  14       1818.37       2376.77       101.32 o                         
 -34   0  14          0.25         11.58        22.76 o                         
 -32   0  14          3.35         30.19        20.52 o                         
 -30   0  14         85.68        103.75        36.16 o                         
 -28   0  14        787.06        904.01        49.59 o                         
 -26   0  14        339.93        314.54        29.33 o                         
 -24   0  14        341.78        363.45        29.11 o                         
 -22   0  14          2.71        -10.07        10.95 o                         
 -20   0  14       1370.02       1219.40        44.97 o                         
 -18   0  14         94.33         80.71        12.73 o                         
 -16   0  14       1838.91       1869.27        37.53 o                         
 -14   0  14       1987.37       2239.03        37.75 o                         
 -12   0  14        603.05        570.82        23.98 o                         
 -10   0  14         10.90         20.43        10.56 o                         
  -8   0  14        310.03        261.19        18.68 o                         
  -6   0  14       2098.75       2194.25        36.37 o                         
  -4   0  14       2355.35       2175.10        46.44 o                         
  -2   0  14         76.99        100.93        11.69 o                         
   0   0  14       1787.14       1559.32        35.54 o                         
   2   0  14         75.21         58.20        13.22 o                         
   4   0  14        149.14        206.80        22.16 o                         
   6   0  14       4236.15       4365.80        77.65 o                         
   8   0  14       1968.59       1924.58        52.33 o                         
  10   0  14       5528.12       5857.14       129.53 o                         
  12   0  14        249.28        264.58        23.70 o                         
  14   0  14        895.69        993.53        49.31 o                         
  16   0  14        114.19        157.27        20.83 o                         
  18   0  14       1959.52       2040.59        75.78 o                         
  20   0  14          6.57          5.07        20.44 o                         
  22   0  14        184.23        243.88        33.70 o                         
  24   0  14         11.02          7.86        27.03 o                         
 -35   1  14         86.40         72.09        18.21 o                         
 -33   1  14         41.11         46.68        16.92 o                         
 -31   1  14        259.33        265.13        23.99 o                         
 -29   1  14        157.99        160.48        18.97 o                         
 -27   1  14          4.02          5.95        12.06 o                         
 -25   1  14         12.89         25.79        11.45 o                         
 -23   1  14        874.73        774.01        32.53 o                         
 -21   1  14       1399.21       1573.52        40.46 o                         
 -19   1  14        819.02        837.47        27.63 o                         
 -17   1  14         11.08          2.52         5.57 o                         
 -15   1  14         24.90         23.57         6.52 o                         
 -13   1  14          4.70          0.84         5.20 o                         
 -11   1  14       1115.92        985.22        21.37 o                         
  -9   1  14        928.45        902.36        31.36 o                         
  -7   1  14       1136.79       1073.37        18.85 o                         
  -5   1  14       1189.48       1108.53        20.66 o                         
  -3   1  14       2352.39       2246.58        26.75 o                         
  -1   1  14         15.14         13.64         5.79 o                         
   1   1  14       2940.88       2872.33        35.23 o                         
   3   1  14        656.27        643.11        19.96 o                         
   5   1  14        715.49        743.16        23.79 o                         
   7   1  14        477.29        422.84        18.67 o                         
   9   1  14        277.62        343.38        47.90 o                         
  11   1  14        595.55        585.18        24.89 o                         
  13   1  14          9.14          6.75         9.46 o                         
  15   1  14        963.39        966.06        36.87 o                         
  17   1  14        168.42        125.18        15.48 o                         
  19   1  14         36.26         27.95        15.15 o                         
  21   1  14          4.61         15.26        16.39 o                         
  23   1  14         64.72         77.81        21.70 o                         
 -34   2  14        175.56        187.85        26.61 o                         
 -32   2  14        484.43        495.41        36.67 o                         
 -30   2  14         54.99         62.00        17.70 o                         
 -28   2  14        611.62        550.72        34.56 o                         
 -26   2  14        124.11         76.58        15.88 o                         
 -24   2  14        907.97        886.17        41.34 o                         
 -22   2  14        295.94        285.85        23.99 o                         
 -20   2  14          0.52          2.02        10.10 o                         
 -18   2  14         93.38         75.46        11.85 o                         
 -16   2  14          1.34         -7.06         7.06 o                         
 -14   2  14        550.78        508.50        20.53 o                         
 -12   2  14        114.14         92.76         9.34 o                         
 -10   2  14       1882.87       1868.90        30.78 o                         
  -8   2  14       1806.01       1759.61        28.30 o                         
  -6   2  14         50.91         46.02         7.08 o                         
  -4   2  14        220.54        164.39        12.25 o                         
  -2   2  14        273.42        232.13        15.92 o                         
   0   2  14       2662.88       2514.48        38.49 o                         
   2   2  14          6.35         11.39         6.99 o                         
   4   2  14       3724.22       3831.96        47.22 o                         
   6   2  14        632.82        575.43        25.19 o                         
   8   2  14       2532.05       2530.58        42.14 o                         
  10   2  14         10.93         12.38         8.58 o                         
  12   2  14         32.05          9.18         9.59 o                         
  14   2  14       1007.69        973.61        41.45 o                         
  16   2  14          8.77          4.63        11.85 o                         
  18   2  14       1205.01       1252.17        63.60 o                         
  20   2  14        480.96        494.27        33.88 o                         
  22   2  14         34.72         44.50        21.14 o                         
 -31   3  14        645.36        785.28        51.41 o                         
 -29   3  14         22.14          0.62        15.80 o                         
 -27   3  14        135.77        186.91        27.51 o                         
 -25   3  14        128.14        119.37        20.60 o                         
 -23   3  14          3.48          7.68        12.84 o                         
 -21   3  14         20.65         15.41        12.26 o                         
 -19   3  14        180.65        107.52        16.62 o                         
 -17   3  14          1.04        -10.02        10.02 o                         
 -15   3  14         46.95         58.59        14.63 o                         
 -13   3  14        104.20        112.92        15.42 o                         
 -11   3  14       1179.37       1276.09        38.61 o                         
  -9   3  14       2238.56       2282.02        41.06 o                         
  -7   3  14        565.64        435.56        21.22 o                         
  -5   3  14        187.75        180.84        15.61 o                         
  -3   3  14       1660.20       1614.05        37.19 o                         
  -1   3  14       3487.47       3480.96        55.13 o                         
   1   3  14          6.28         -1.29         8.08 o                         
   3   3  14        647.39        680.60        28.19 o                         
   5   3  14       1100.37        976.55        37.81 o                         
   7   3  14          2.11         -4.63        10.06 o                         
   9   3  14        233.87        264.94        20.40 o                         
  11   3  14        102.18         94.64        15.30 o                         
  13   3  14       1126.23       1097.51        61.77 o                         
  15   3  14        155.38        150.07        18.73 o                         
  17   3  14        151.04        109.09        17.91 o                         
  19   3  14        236.00        160.39        26.01 o                         
  21   3  14        160.20        139.63        27.08 o                         
 -28   4  14         42.80         34.15        17.11 o                         
 -26   4  14        192.09        265.27        27.37 o                         
 -24   4  14          0.15          7.43        14.06 o                         
 -22   4  14        395.28        284.12        26.88 o                         
 -20   4  14        412.94        396.50        27.20 o                         
 -18   4  14        154.14        186.29        20.66 o                         
 -16   4  14         67.96         59.83        14.20 o                         
 -14   4  14          9.26         -6.03        11.64 o                         
 -12   4  14          2.35          6.83        11.90 o                         
 -10   4  14       1186.52       1047.43        40.05 o                         
  -8   4  14         27.89         18.90        13.11 o                         
  -6   4  14         45.22         49.02        11.44 o                         
  -4   4  14        357.77        399.04        23.37 o                         
  -2   4  14        373.01        397.15        24.55 o                         
   0   4  14        827.75        754.16        33.02 o                         
   2   4  14        403.24        472.80        30.62 o                         
   4   4  14        208.06        197.46        19.68 o                         
   6   4  14        127.10         87.77        16.06 o                         
   8   4  14          1.13          8.46        12.53 o                         
  10   4  14         37.62         28.25        13.50 o                         
  12   4  14         55.00         60.82        19.90 o                         
  14   4  14          6.53          8.92        14.69 o                         
  16   4  14          9.27         27.27        17.95 o                         
  18   4  14         41.51         59.80        25.95 o                         
 -23   5  14        158.11        233.68        44.42 o                         
 -21   5  14         58.66         87.20        20.97 o                         
 -19   5  14        837.86        943.72        45.24 o                         
 -17   5  14          2.14          4.72        21.43 o                         
 -15   5  14        272.42        312.36        26.83 o                         
 -13   5  14        410.60        385.57        26.55 o                         
 -11   5  14        102.38         73.33        16.49 o                         
  -9   5  14        239.99        240.55        27.20 o                         
  -7   5  14        403.99        390.51        28.66 o                         
  -5   5  14         10.25          4.12        13.16 o                         
  -3   5  14        635.49        544.50        31.14 o                         
  -1   5  14          7.15          7.50        14.17 o                         
   1   5  14          0.14          5.32        12.64 o                         
   3   5  14          7.16          9.67        13.51 o                         
   5   5  14         80.33         84.76        15.87 o                         
   7   5  14        112.75        119.16        18.08 o                         
   9   5  14         33.90         13.14        15.93 o                         
  11   5  14         55.90         72.79        17.51 o                         
  13   5  14          1.83         -5.63        15.53 o                         
 -14   6  14          4.96          6.68        20.07 o                         
 -12   6  14         37.04         19.42        21.69 o                         
 -10   6  14         49.02         41.62        18.13 o                         
  -8   6  14        121.99        117.65        23.02 o                         
  -6   6  14          4.22         12.31        18.89 o                         
  -4   6  14        166.34        167.56        25.40 o                         
  -2   6  14         68.66         31.82        16.55 o                         
   0   6  14       1747.35       1841.87        95.03 o                         
   2   6  14        138.94        112.88        20.01 o                         
   4   6  14         63.90         78.82        18.54 o                         
 -35   1  15        234.20        223.80        25.51 o                         
 -33   1  15        280.87        264.10        25.08 o                         
 -31   1  15          8.80        -12.21        13.88 o                         
 -29   1  15         60.09         70.57        15.99 o                         
 -27   1  15         74.77         58.42        14.34 o                         
 -25   1  15       1089.45        958.94        38.71 o                         
 -23   1  15         70.79         87.54        14.09 o                         
 -21   1  15         29.41         24.49        10.75 o                         
 -19   1  15        458.40        384.59        19.61 o                         
 -17   1  15       1082.71        984.52        25.67 o                         
 -15   1  15        881.89        859.99        26.71 o                         
 -13   1  15       1561.31       1556.46        29.55 o                         
 -11   1  15        128.95        122.85        10.06 o                         
  -9   1  15         37.10         39.73         6.37 o                         
  -7   1  15        163.19        118.18         8.66 o                         
  -5   1  15        144.07        111.38         8.87 o                         
  -3   1  15        920.24       1005.13        25.26 o                         
  -1   1  15         53.17         43.97         7.18 o                         
   1   1  15         26.89         10.91         6.13 o                         
   3   1  15        176.76        179.57        12.22 o                         
   5   1  15        136.05        134.14        12.24 o                         
   7   1  15       1742.25       1753.82        34.23 o                         
   9   1  15        796.06        789.07        31.24 o                         
  11   1  15        776.23        733.22        30.08 o                         
  13   1  15        143.93        135.12        15.64 o                         
  15   1  15         57.37         50.17        13.19 o                         
  17   1  15         35.11         11.95        11.20 o                         
  19   1  15          0.00         37.37        16.16 o                         
  21   1  15        551.29        582.73        38.37 o                         
  23   1  15         74.10         96.31        23.28 o                         
 -34   2  15        258.94        331.08        32.22 o                         
 -32   2  15         62.86         65.61        21.52 o                         
 -30   2  15        925.23        949.56        50.54 o                         
 -28   2  15         73.56         57.47        16.50 o                         
 -26   2  15        550.63        568.20        35.32 o                         
 -24   2  15         23.08          1.28        11.61 o                         
 -22   2  15        592.29        555.35        35.11 o                         
 -20   2  15        361.40        293.89        19.89 o                         
 -18   2  15       1453.86       1466.74        37.34 o                         
 -16   2  15       2879.57       2975.75        43.01 o                         
 -14   2  15        484.43        483.64        19.73 o                         
 -12   2  15         68.57         42.12         8.11 o                         
 -10   2  15        227.61        163.10        12.83 o                         
  -8   2  15       3566.49       3455.92        50.32 o                         
  -6   2  15         10.18         16.79         6.45 o                         
  -4   2  15        229.63        231.76        15.61 o                         
  -2   2  15        210.75        241.05        15.91 o                         
   0   2  15          3.79          7.30         7.32 o                         
   2   2  15        975.61        901.29        28.51 o                         
   4   2  15        720.10        755.86        27.17 o                         
   6   2  15         55.71         51.46         9.84 o                         
   8   2  15        119.76         93.58        15.25 o                         
  10   2  15        591.35        594.19        33.01 o                         
  12   2  15        146.80        105.51        14.41 o                         
  14   2  15       1116.94       1080.22        41.06 o                         
  16   2  15        330.30        291.20        24.89 o                         
  18   2  15          0.53         26.03        14.34 o                         
  20   2  15         37.23         19.78        18.54 o                         
  22   2  15        693.09        834.35        48.58 o                         
 -31   3  15         22.00        -17.36        17.36 o                         
 -29   3  15         29.79         -1.25        19.46 o                         
 -27   3  15          0.00         19.70        17.85 o                         
 -25   3  15         33.37         27.70        15.32 o                         
 -23   3  15         82.46         92.12        17.13 o                         
 -21   3  15          3.97          4.16        13.96 o                         
 -19   3  15        272.25        274.98        22.34 o                         
 -17   3  15        665.18        706.80        37.34 o                         
 -15   3  15        445.94        426.90        26.27 o                         
 -13   3  15         66.27         64.82        12.68 o                         
 -11   3  15       2120.02       2142.88        45.65 o                         
  -9   3  15        433.63        438.43        23.58 o                         
  -7   3  15       1918.47       1968.93        40.09 o                         
  -5   3  15        694.22        622.50        28.20 o                         
  -3   3  15       1624.37       1605.88        42.18 o                         
  -1   3  15        259.23        250.98        18.45 o                         
   1   3  15          4.04         -1.02         8.86 o                         
   3   3  15        157.28        144.69        15.45 o                         
   5   3  15       1261.25       1149.84        43.27 o                         
   7   3  15        221.10        250.36        19.45 o                         
   9   3  15          5.29        -10.55        10.55 o                         
  11   3  15       1648.14       1574.40        49.47 o                         
  13   3  15        251.62        178.70        18.82 o                         
  15   3  15        451.17        500.03        31.28 o                         
  17   3  15        128.84        112.15        20.11 o                         
  19   3  15         84.96         68.85        18.94 o                         
 -28   4  15         49.49        114.46        23.46 o                         
 -26   4  15          1.75         -4.22        15.32 o                         
 -24   4  15         66.58         49.24        17.07 o                         
 -22   4  15        371.75        393.97        32.42 o                         
 -20   4  15        691.02        544.22        34.84 o                         
 -18   4  15       1240.63       1190.67        46.57 o                         
 -16   4  15       1453.53       1326.66        53.70 o                         
 -14   4  15          2.32         -2.36        10.56 o                         
 -12   4  15        554.23        514.68        29.93 o                         
 -10   4  15        433.02        400.98        28.53 o                         
  -8   4  15        870.61        768.88        38.89 o                         
  -6   4  15        411.22        436.12        27.01 o                         
  -4   4  15         96.04        147.13        15.97 o                         
  -2   4  15        510.12        451.58        28.40 o                         
   0   4  15        883.51        811.39        34.47 o                         
   2   4  15        172.11        133.27        16.64 o                         
   4   4  15        204.73        170.34        17.70 o                         
   6   4  15          0.19         11.33        11.65 o                         
   8   4  15        453.98        393.27        26.34 o                         
  10   4  15         39.68         70.85        16.45 o                         
  12   4  15        378.75        428.65        32.10 o                         
  14   4  15         92.37        119.86        19.87 o                         
  16   4  15        598.15        504.23        40.13 o                         
 -23   5  15        877.68        779.25        49.38 o                         
 -21   5  15        417.94        504.31        35.31 o                         
 -19   5  15         57.37        147.47        20.95 o                         
 -17   5  15        280.91        240.21        23.85 o                         
 -15   5  15          0.09         25.56        16.75 o                         
 -13   5  15        767.22        870.50        45.32 o                         
 -11   5  15         14.00        -13.90        13.90 o                         
  -9   5  15        793.25        884.10        42.08 o                         
  -7   5  15         15.06         26.22        19.14 o                         
  -5   5  15        170.23        154.25        19.81 o                         
  -3   5  15         64.85         78.14        20.45 o                         
  -1   5  15         17.02         19.46        14.16 o                         
   1   5  15          9.06        -10.95        10.95 o                         
   3   5  15        734.83        673.82        36.21 o                         
   5   5  15        205.90        231.11        21.61 o                         
   7   5  15        334.16        393.66        27.54 o                         
   9   5  15        124.43        122.35        18.59 o                         
  11   5  15        509.97        556.80        32.74 o                         
 -12   6  15         23.87         -5.49        17.29 o                         
 -10   6  15          8.25         32.82        18.51 o                         
  -8   6  15          5.01          6.30        19.70 o                         
  -6   6  15        123.91         51.56        27.96 o                         
  -4   6  15         68.74         67.41        20.96 o                         
  -2   6  15         98.72        130.00        23.84 o                         
   0   6  15         67.52        113.47        23.40 o                         
 -34   0  16          0.30         48.91        29.20 o                         
 -32   0  16         22.98         15.20        22.96 o                         
 -30   0  16        434.83        510.45        51.90 o                         
 -28   0  16         71.77         48.29        21.18 o                         
 -26   0  16       1261.50       1333.17        66.61 o                         
 -24   0  16         76.44         71.73        20.32 o                         
 -22   0  16       2656.92       2675.29        65.46 o                         
 -20   0  16       2858.29       3194.05        68.72 o                         
 -18   0  16       3156.55       3147.42        58.50 o                         
 -16   0  16       6305.07       6597.72        74.84 o                         
 -14   0  16        209.96        271.70        18.59 o                         
 -12   0  16        744.21        590.30        30.85 o                         
 -10   0  16        193.92        244.85        16.17 o                         
  -8   0  16       4886.69       4960.14        65.90 o                         
  -6   0  16       1781.73       1730.95        37.82 o                         
  -4   0  16       3371.26       3579.26        75.25 o                         
  -2   0  16        184.99        145.36        16.39 o                         
   0   0  16        527.94        546.86        31.73 o                         
   2   0  16       1589.00       1452.21        63.22 o                         
   4   0  16         93.63         39.56        14.42 o                         
   6   0  16       1942.32       2004.53        61.43 o                         
   8   0  16         26.57         39.49        15.49 o                         
  10   0  16       1739.60       1657.73        51.89 o                         
  12   0  16       4415.95       4659.24        84.41 o                         
  14   0  16        209.13        230.99        24.61 o                         
  16   0  16         81.62         23.84        17.25 o                         
  18   0  16        153.33        239.07        32.73 o                         
  20   0  16        141.47        174.94        38.76 o                         
  22   0  16         33.32         61.30        31.20 o                         
 -35   1  16        599.03        670.82        78.77 o                         
 -33   1  16         37.65         36.12        15.91 o                         
 -31   1  16          0.00         -8.04        13.07 o                         
 -29   1  16         45.26         43.58        15.39 o                         
 -27   1  16        256.79        273.55        22.92 o                         
 -25   1  16         13.05         23.11        12.11 o                         
 -23   1  16       2061.86       2099.61        47.02 o                         
 -21   1  16       2727.29       2890.42        53.94 o                         
 -19   1  16        114.24        114.49        12.20 o                         
 -17   1  16          5.22          0.57         6.65 o                         
 -15   1  16          1.43         13.81         6.94 o                         
 -13   1  16        125.86        124.63        10.95 o                         
 -11   1  16       1898.14       1891.63        31.58 o                         
  -9   1  16       1947.16       1882.62        29.09 o                         
  -7   1  16        138.99        131.24         9.89 o                         
  -5   1  16       1461.47       1336.57        30.34 o                         
  -3   1  16         57.94         61.23         8.84 o                         
  -1   1  16        341.89        241.66        14.04 o                         
   1   1  16       1955.14       1945.32        34.81 o                         
   3   1  16        949.80       1008.13        40.98 o                         
   5   1  16       1444.96       1340.70        35.43 o                         
   7   1  16        953.61        872.17        31.41 o                         
   9   1  16         42.45         18.84        10.22 o                         
  11   1  16        331.71        346.40        22.77 o                         
  13   1  16          0.10          5.45        10.39 o                         
  15   1  16         47.58         29.37        12.94 o                         
  17   1  16        128.72         63.15        16.17 o                         
  19   1  16        409.76        531.73        36.90 o                         
  21   1  16         66.23         62.46        20.14 o                         
 -32   2  16          1.30        -15.09        15.09 o                         
 -30   2  16         13.67         12.55        14.77 o                         
 -28   2  16        651.73        726.99        40.43 o                         
 -26   2  16          0.16          3.23        13.33 o                         
 -24   2  16          0.58          4.17        15.39 o                         
 -22   2  16        525.62        386.73        29.93 o                         
 -20   2  16        796.62        856.79        35.20 o                         
 -18   2  16         79.74         65.02        12.72 o                         
 -16   2  16       5184.19       5484.04        66.29 o                         
 -14   2  16        403.97        426.36        19.84 o                         
 -12   2  16        559.00        526.38        20.34 o                         
 -10   2  16         15.14         29.11         8.75 o                         
  -8   2  16       3464.78       3453.37        44.38 o                         
  -6   2  16       2533.16       2614.34        41.11 o                         
  -4   2  16       3191.81       3136.89        48.13 o                         
  -2   2  16       1012.69        957.22        31.50 o                         
   0   2  16         36.06         21.14         8.42 o                         
   2   2  16         35.62         22.25         8.36 o                         
   4   2  16        884.73        791.33        30.27 o                         
   6   2  16        607.35        583.33        31.00 o                         
   8   2  16         58.17         43.37        10.94 o                         
  10   2  16         16.10          6.60        10.46 o                         
  12   2  16        565.10        535.65        29.02 o                         
  14   2  16        324.70        297.82        23.38 o                         
  16   2  16        741.70        707.65        50.64 o                         
  18   2  16        169.20        164.61        22.07 o                         
  20   2  16         30.41         42.61        18.87 o                         
 -31   3  16        304.94        287.93        31.91 o                         
 -29   3  16          0.03         51.40        18.04 o                         
 -27   3  16        349.72        317.75        31.05 o                         
 -25   3  16        160.42        107.87        20.67 o                         
 -23   3  16         20.03        -15.20        15.20 o                         
 -21   3  16         18.30          5.29        12.47 o                         
 -19   3  16         43.14         20.71        12.62 o                         
 -17   3  16        648.84        536.92        35.54 o                         
 -15   3  16        153.39        150.21        16.85 o                         
 -13   3  16        348.76        312.98        28.76 o                         
 -11   3  16       5274.98       5492.69        81.67 o                         
  -9   3  16       3194.99       3248.81        59.21 o                         
  -7   3  16         32.09         41.50        11.36 o                         
  -5   3  16        104.82        119.75        17.38 o                         
  -3   3  16        312.59        312.16        24.15 o                         
  -1   3  16          7.93         -9.16         9.16 o                         
   1   3  16        323.63        382.58        27.27 o                         
   3   3  16          0.54         11.50         9.94 o                         
   5   3  16          7.18         -2.82         9.17 o                         
   7   3  16          0.19         -1.79        10.00 o                         
   9   3  16        112.40         79.24        14.83 o                         
  11   3  16         98.04        108.02        16.17 o                         
  13   3  16       1367.61       1252.37        48.99 o                         
  15   3  16        542.60        605.50        35.25 o                         
  17   3  16        191.41        136.13        22.99 o                         
 -28   4  16         71.26         42.04        66.40 o                         
 -26   4  16        146.35        160.82        41.79 o                         
 -24   4  16        220.55        341.40        32.53 o                         
 -22   4  16         57.02         59.85        18.54 o                         
 -20   4  16        359.05        402.76        31.34 o                         
 -18   4  16        451.20        413.23        28.11 o                         
 -16   4  16         41.36         44.43        17.25 o                         
 -14   4  16        415.58        435.43        26.10 o                         
 -12   4  16        693.52        738.06        38.69 o                         
 -10   4  16        244.05        236.22        23.05 o                         
  -8   4  16          2.50         -5.97        12.39 o                         
  -6   4  16        436.54        428.23        27.26 o                         
  -4   4  16        219.07        207.60        21.32 o                         
  -2   4  16          4.79         26.48        12.17 o                         
   0   4  16        371.98        319.60        23.94 o                         
   2   4  16        191.89        152.05        17.59 o                         
   4   4  16        561.21        520.96        29.20 o                         
   6   4  16        631.24        627.96        34.80 o                         
   8   4  16        215.99        147.82        17.89 o                         
  10   4  16         29.27         44.50        15.37 o                         
  12   4  16         22.90         46.18        16.06 o                         
  14   4  16         16.36         18.72        16.18 o                         
 -21   5  16         91.79         83.12        19.88 o                         
 -19   5  16         31.99         53.89        16.36 o                         
 -17   5  16        290.85        212.78        36.10 o                         
 -15   5  16          0.00         11.27        15.55 o                         
 -13   5  16        405.46        363.03        28.87 o                         
 -11   5  16        118.70         84.19        27.01 o                         
  -9   5  16          0.08         12.63        13.51 o                         
  -7   5  16         42.54         26.86        14.70 o                         
  -5   5  16         14.44         16.97        14.76 o                         
  -3   5  16         28.28         12.83        20.06 o                         
  -1   5  16          1.50          4.48        17.54 o                         
   1   5  16        325.08        232.31        22.98 o                         
   3   5  16          0.70         17.53        12.88 o                         
   5   5  16         63.88         82.43        15.72 o                         
   7   5  16          1.18        -13.94        13.94 o                         
   9   5  16         21.29         16.09        23.08 o                         
  -8   6  16        314.51        367.58        41.52 o                         
  -6   6  16        212.84        158.52        33.43 o                         
  -4   6  16         21.73          9.98        28.40 o                         
 -33   1  17        173.43        231.27        27.33 o                         
 -31   1  17        651.06        725.21        39.24 o                         
 -29   1  17        295.23        308.13        25.05 o                         
 -27   1  17        159.47        146.71        18.18 o                         
 -25   1  17       1231.93       1214.64        42.56 o                         
 -23   1  17        151.61        216.91        19.16 o                         
 -21   1  17       1939.98       1805.10        41.00 o                         
 -19   1  17       6112.04       6242.22        65.06 o                         
 -17   1  17        899.46       1000.66        26.30 o                         
 -15   1  17        196.73        192.11        12.59 o                         
 -13   1  17       2442.71       2436.22        37.84 o                         
 -11   1  17       1372.30       1399.96        26.91 o                         
  -9   1  17       1106.75       1019.42        25.34 o                         
  -7   1  17          0.38         -6.46         6.46 o                         
  -5   1  17       4248.59       4166.31        57.28 o                         
  -3   1  17       1715.01       1884.80        35.88 o                         
  -1   1  17       2217.22       2207.60        37.63 o                         
   1   1  17        172.06        137.02        12.74 o                         
   3   1  17        865.08        836.17        30.32 o                         
   5   1  17       1610.70       1678.41        37.65 o                         
   7   1  17        106.66         99.20        13.03 o                         
   9   1  17         32.54         35.20        12.30 o                         
  11   1  17         67.08         60.24        13.77 o                         
  13   1  17          6.12         17.00        11.28 o                         
  15   1  17          0.61         11.21        13.03 o                         
  17   1  17          3.58          3.31        14.09 o                         
  19   1  17         94.75        130.07        23.52 o                         
  21   1  17         62.28         70.25        56.31 o                         
 -32   2  17        986.35       1080.51        51.63 o                         
 -30   2  17        436.86        447.89        33.56 o                         
 -28   2  17         61.14         90.70        18.09 o                         
 -26   2  17        334.95        283.00        27.10 o                         
 -24   2  17         59.78         82.65        21.08 o                         
 -22   2  17        146.49        110.09        20.93 o                         
 -20   2  17        199.77        189.49        17.33 o                         
 -18   2  17        689.91        677.97        28.37 o                         
 -16   2  17       1332.93       1234.20        36.36 o                         
 -14   2  17       2209.22       2264.21        38.54 o                         
 -12   2  17        198.88        187.10        18.57 o                         
 -10   2  17          2.76         -0.07         8.54 o                         
  -8   2  17        577.47        488.88        21.91 o                         
  -6   2  17       3712.75       3946.13        52.85 o                         
  -4   2  17       1867.83       1873.86        40.68 o                         
  -2   2  17       2116.25       2108.97        40.58 o                         
   0   2  17       1248.29       1132.98        35.23 o                         
   2   2  17        106.64         96.64        13.24 o                         
   4   2  17         30.44         48.97        11.55 o                         
   6   2  17         25.35          7.37        10.59 o                         
   8   2  17        172.48        162.40        20.28 o                         
  10   2  17        650.12        665.80        32.55 o                         
  12   2  17         65.71         47.30        14.19 o                         
  14   2  17         59.29         45.61        12.85 o                         
  16   2  17         76.72         50.50        17.39 o                         
  18   2  17         80.50        130.31        20.90 o                         
 -29   3  17         51.13         54.01        22.29 o                         
 -27   3  17        485.87        515.66        42.74 o                         
 -25   3  17         11.18          2.94        16.40 o                         
 -23   3  17         17.79          0.52        15.05 o                         
 -21   3  17        214.17        156.87        19.23 o                         
 -19   3  17         46.47         40.65        14.59 o                         
 -17   3  17       1228.43       1245.88        50.25 o                         
 -15   3  17        737.06        650.71        30.56 o                         
 -13   3  17       1037.27       1038.37        40.65 o                         
 -11   3  17        705.61        658.50        32.89 o                         
  -9   3  17        263.12        220.13        18.78 o                         
  -7   3  17        468.90        499.08        26.61 o                         
  -5   3  17         15.86         -9.66         9.66 o                         
  -3   3  17        329.10        385.56        27.97 o                         
  -1   3  17        759.49        765.39        35.71 o                         
   1   3  17        225.07        264.55        23.78 o                         
   3   3  17       2111.50       2088.71        45.62 o                         
   5   3  17          2.19          0.91        10.40 o                         
   7   3  17       1699.87       1643.07        50.83 o                         
   9   3  17          0.01         -1.82        13.02 o                         
  11   3  17        406.99        410.44        28.73 o                         
  13   3  17        359.14        380.55        28.48 o                         
  15   3  17         70.69        101.65        19.37 o                         
  17   3  17          0.01        -11.57        16.72 o                         
 -26   4  17         97.10         93.66        24.85 o                         
 -24   4  17        305.76        248.37        28.67 o                         
 -22   4  17        618.37        631.64        39.49 o                         
 -20   4  17         26.01         25.19        14.47 o                         
 -18   4  17        340.83        316.15        29.39 o                         
 -16   4  17          3.71         32.91        16.34 o                         
 -14   4  17        553.82        521.60        32.89 o                         
 -12   4  17         67.22         41.24        15.36 o                         
 -10   4  17         57.97         43.88        15.86 o                         
  -8   4  17       1153.07       1037.34        43.66 o                         
  -6   4  17        211.46        152.03        18.39 o                         
  -4   4  17        589.04        606.61        31.58 o                         
  -2   4  17       1419.02       1283.83        73.74 o                         
   0   4  17         36.19         33.16        13.33 o                         
   2   4  17         67.74         48.81        13.86 o                         
   4   4  17        379.27        355.65        25.61 o                         
   6   4  17         99.80         56.12        14.21 o                         
   8   4  17         17.59          8.38        14.87 o                         
  10   4  17        505.45        538.10        33.35 o                         
  12   4  17        188.79        179.94        27.28 o                         
 -21   5  17        205.08        277.48        31.81 o                         
 -19   5  17        255.40        226.13        25.19 o                         
 -17   5  17         15.32         23.42        17.48 o                         
 -15   5  17        263.26        264.97        31.98 o                         
 -13   5  17        351.23        322.42        27.53 o                         
 -11   5  17         10.09         20.04        15.31 o                         
  -9   5  17        616.69        681.30        38.67 o                         
  -7   5  17        454.27        449.91        34.65 o                         
  -5   5  17        148.40        137.15        22.31 o                         
  -3   5  17          0.11         -7.25        15.33 o                         
  -1   5  17         92.02         77.52        20.43 o                         
   1   5  17        191.11        141.18        17.39 o                         
   3   5  17        918.23       1031.31        43.70 o                         
   5   5  17        102.92        121.07        19.19 o                         
   7   5  17          1.74         -2.39        14.55 o                         
 -34   0  18        749.97       1149.51        73.97 o                         
 -32   0  18          7.05         61.96        25.01 o                         
 -30   0  18         48.63         15.86        20.35 o                         
 -28   0  18       3184.64       3596.46       113.72 o                         
 -26   0  18        653.04        539.69        42.76 o                         
 -24   0  18       4142.32       4459.61       102.89 o                         
 -22   0  18       1895.30       1835.09        63.34 o                         
 -20   0  18        662.23        845.97        49.87 o                         
 -18   0  18       4609.61       4097.48        77.78 o                         
 -16   0  18       2369.36       2560.00        53.62 o                         
 -14   0  18       3465.32       3392.46        58.83 o                         
 -12   0  18         40.67         62.95        12.46 o                         
 -10   0  18        885.36        726.51        32.86 o                         
  -8   0  18          6.51          8.47        11.14 o                         
  -6   0  18       1233.70       1103.83        46.14 o                         
  -4   0  18          2.23         15.74        12.27 o                         
  -2   0  18       1788.48       1695.03        49.91 o                         
   0   0  18        503.39        563.12        34.25 o                         
   2   0  18       1383.03       1474.16        55.79 o                         
   4   0  18       4761.37       4685.13        99.81 o                         
   6   0  18        583.03        495.02        35.13 o                         
   8   0  18        123.61        129.25        24.32 o                         
  10   0  18          0.19         -3.13        15.52 o                         
  12   0  18        591.54        526.86        35.79 o                         
  14   0  18       1682.19       1697.58        66.91 o                         
  16   0  18         29.42         20.95        18.85 o                         
  18   0  18         65.98         62.02        31.49 o                         
  20   0  18         23.37        -24.75        54.73 o                         
 -33   1  18        155.68        180.24        34.15 o                         
 -31   1  18        543.87        626.94        43.71 o                         
 -29   1  18       1808.21       1930.19        65.26 o                         
 -27   1  18        198.37        173.12        20.06 o                         
 -25   1  18         40.79         57.18        15.76 o                         
 -23   1  18        503.14        484.55        27.72 o                         
 -21   1  18        783.45        809.40        34.00 o                         
 -19   1  18        713.63        690.06        26.92 o                         
 -17   1  18       1112.27       1090.22        28.90 o                         
 -15   1  18        720.16        814.25        29.09 o                         
 -13   1  18       2332.83       2265.91        35.89 o                         
 -11   1  18         65.14         82.85         9.33 o                         
  -9   1  18       2430.20       2233.84        34.10 o                         
  -7   1  18         40.65         52.25        10.46 o                         
  -5   1  18         47.80         29.47         9.14 o                         
  -3   1  18       1537.81       1660.68        37.14 o                         
  -1   1  18       5799.10       5650.90        69.10 o                         
   1   1  18          3.72         17.77         9.23 o                         
   3   1  18       1015.14        878.44        32.20 o                         
   5   1  18         16.35         17.60        10.14 o                         
   7   1  18          0.68         -8.96         8.96 o                         
   9   1  18        428.81        414.89        24.55 o                         
  11   1  18         48.53         30.81        12.98 o                         
  13   1  18         17.38          6.80        12.76 o                         
  15   1  18        290.27        301.66        22.72 o                         
  17   1  18        203.35        174.45        20.66 o                         
  19   1  18        204.59        184.86        26.62 o                         
 -32   2  18         34.29         67.03        19.10 o                         
 -30   2  18          3.62        -17.73        17.73 o                         
 -28   2  18          3.84         15.53        17.47 o                         
 -26   2  18        559.03        578.58        42.55 o                         
 -24   2  18       1325.74       1358.12        63.41 o                         
 -22   2  18        102.99        121.77        18.33 o                         
 -20   2  18        505.32        540.28        27.65 o                         
 -18   2  18        302.32        318.78        23.75 o                         
 -16   2  18       1343.59       1315.22        35.87 o                         
 -14   2  18        279.39        321.62        29.60 o                         
 -12   2  18       1482.09       1590.57        42.30 o                         
 -10   2  18        129.20        113.00        13.32 o                         
  -8   2  18        786.24        818.86        29.26 o                         
  -6   2  18        230.43        261.90        17.27 o                         
  -4   2  18         56.13         84.58        12.90 o                         
  -2   2  18       1988.91       1926.18        40.28 o                         
   0   2  18        591.70        672.35        30.71 o                         
   2   2  18        436.59        403.38        24.21 o                         
   4   2  18        966.55       1077.94        41.63 o                         
   6   2  18        472.84        450.97        26.73 o                         
   8   2  18       1030.36        996.54        64.14 o                         
  10   2  18        950.51        858.61        40.81 o                         
  12   2  18        143.43        107.94        21.31 o                         
  14   2  18         14.84          6.22        12.56 o                         
  16   2  18        273.02        275.29        25.67 o                         
  18   2  18          1.25         17.55        19.07 o                         
 -29   3  18         53.63         38.83        23.73 o                         
 -27   3  18        490.58        511.25        42.35 o                         
 -25   3  18          0.71         19.84        18.51 o                         
 -23   3  18         18.68         44.33        16.60 o                         
 -21   3  18        128.18        162.64        19.68 o                         
 -19   3  18         51.40         70.91        18.40 o                         
 -17   3  18        660.89        576.68        31.67 o                         
 -15   3  18         84.53         44.22        13.39 o                         
 -13   3  18       2079.66       2131.38        55.07 o                         
 -11   3  18        977.41        999.86        40.99 o                         
  -9   3  18       1657.44       1627.73        45.17 o                         
  -7   3  18        886.88        890.04        35.94 o                         
  -5   3  18          0.59          9.90        10.85 o                         
  -3   3  18          0.09         -4.83        10.82 o                         
  -1   3  18        253.84        232.94        19.05 o                         
   1   3  18         73.06         51.23        13.60 o                         
   3   3  18        503.52        519.70        30.97 o                         
   5   3  18        177.64        167.03        18.72 o                         
   7   3  18        284.68        290.17        23.88 o                         
   9   3  18        192.16        195.06        21.63 o                         
  11   3  18       1494.95       1437.75        75.75 o                         
  13   3  18         57.56         57.33        16.82 o                         
  15   3  18        325.69        356.50        31.45 o                         
 -26   4  18         23.74         11.78        21.85 o                         
 -24   4  18         53.06         45.80        19.42 o                         
 -22   4  18        271.70        344.77        30.72 o                         
 -20   4  18         31.91         15.96        14.83 o                         
 -18   4  18          1.65          2.73        13.89 o                         
 -16   4  18        147.15        106.08        23.02 o                         
 -14   4  18          9.79         14.39        13.61 o                         
 -12   4  18         59.61         29.84        17.19 o                         
 -10   4  18        450.95        490.35        31.13 o                         
  -8   4  18         28.16         32.17        14.03 o                         
  -6   4  18         15.81         13.68        13.16 o                         
  -4   4  18         77.31         72.97        16.55 o                         
  -2   4  18        120.67         95.94        19.08 o                         
   0   4  18        776.68        872.49        38.51 o                         
   2   4  18          7.45         27.72        13.21 o                         
   4   4  18         93.83         73.02        15.11 o                         
   6   4  18         15.36         17.31        13.94 o                         
   8   4  18        144.61        141.29        20.83 o                         
  10   4  18        123.14        107.16        20.78 o                         
 -19   5  18         32.38         37.06        19.58 o                         
 -17   5  18         70.04        106.76        22.95 o                         
 -15   5  18        140.05        136.18        30.62 o                         
 -13   5  18         22.13         47.10        17.25 o                         
 -11   5  18         10.11         15.21        14.54 o                         
  -9   5  18          0.59         -2.82        15.18 o                         
  -7   5  18          0.08        -14.19        14.19 o                         
  -5   5  18        326.56        387.52        33.19 o                         
  -3   5  18        112.79        137.71        21.00 o                         
  -1   5  18          0.24         -4.87        15.05 o                         
   1   5  18          8.93          0.46        13.76 o                         
   3   5  18         12.87         31.48        15.10 o                         
   5   5  18          0.00        -13.65        13.65 o                         
 -33   1  19        350.59        380.69        60.66 o                         
 -31   1  19          4.87         29.22        17.35 o                         
 -29   1  19          1.63         -0.36        12.94 o                         
 -27   1  19        239.54        308.90        26.86 o                         
 -25   1  19       1072.63       1107.71        41.59 o                         
 -23   1  19         85.69         67.81        14.14 o                         
 -21   1  19         45.84         22.43        12.26 o                         
 -19   1  19         84.88         59.64        11.85 o                         
 -17   1  19         38.68         52.87         9.25 o                         
 -15   1  19       1316.33       1218.39        30.54 o                         
 -13   1  19        391.92        374.79        18.42 o                         
 -11   1  19        148.69        144.42        11.62 o                         
  -9   1  19         25.96         54.41         9.91 o                         
  -7   1  19        993.60        977.42        32.85 o                         
  -5   1  19       1071.26        926.10        37.12 o                         
  -3   1  19        691.46        742.85        35.38 o                         
  -1   1  19       1340.39       1257.38        41.11 o                         
   1   1  19       1018.23        977.42        38.43 o                         
   3   1  19         64.43         40.02        11.46 o                         
   5   1  19        134.28        167.21        17.34 o                         
   7   1  19        347.28        278.18        20.46 o                         
   9   1  19         10.20         19.00        11.83 o                         
  11   1  19        243.35        250.02        25.56 o                         
  13   1  19         21.92         26.16        13.44 o                         
  15   1  19          5.36         12.38        13.63 o                         
  17   1  19         28.42         11.52        21.94 o                         
 -30   2  19         84.40         70.87        22.39 o                         
 -28   2  19        150.68        140.35        31.31 o                         
 -26   2  19          2.65        -16.69        16.69 o                         
 -24   2  19        163.88         92.98        21.03 o                         
 -22   2  19          3.27        -13.94        15.76 o                         
 -20   2  19       1270.57       1244.87        40.65 o                         
 -18   2  19        217.33        186.80        20.72 o                         
 -16   2  19        821.72        845.91        29.99 o                         
 -14   2  19       1045.13        938.72        35.05 o                         
 -12   2  19       3497.52       3717.81        63.26 o                         
 -10   2  19       2905.62       2783.95        46.29 o                         
  -8   2  19        177.76        197.82        16.28 o                         
  -6   2  19       8284.45       8326.09        85.14 o                         
  -4   2  19        182.64        232.49        18.32 o                         
  -2   2  19         96.54        109.08        14.20 o                         
   0   2  19        114.99        118.17        15.98 o                         
   2   2  19        861.63        864.68        35.77 o                         
   4   2  19          3.58         19.04        11.80 o                         
   6   2  19        702.51        667.10        32.61 o                         
   8   2  19        256.75        245.09        21.67 o                         
  10   2  19        184.55        188.58        19.70 o                         
  12   2  19          3.31         -6.34        12.80 o                         
  14   2  19        437.69        478.24        31.23 o                         
  16   2  19         48.32         58.47        19.14 o                         
 -29   3  19         75.31         59.77        24.54 o                         
 -27   3  19          8.91         35.04        21.28 o                         
 -25   3  19         28.72         52.31        21.67 o                         
 -23   3  19        385.77        401.45        33.65 o                         
 -21   3  19        267.89        300.80        25.53 o                         
 -19   3  19          5.77         35.77        16.25 o                         
 -17   3  19       1045.36       1146.45        51.35 o                         
 -15   3  19        187.82        152.51        27.40 o                         
 -13   3  19          9.26         17.63        12.35 o                         
 -11   3  19         40.06         12.11        11.77 o                         
  -9   3  19        665.02        751.87        37.60 o                         
  -7   3  19         27.86         23.62        12.40 o                         
  -5   3  19         28.60         41.99        12.41 o                         
  -3   3  19        285.90        268.62        22.60 o                         
  -1   3  19       1423.66       1422.15        52.99 o                         
   1   3  19         94.71        118.69        15.78 o                         
   3   3  19        102.26        164.10        21.73 o                         
   5   3  19        168.20        167.25        21.30 o                         
   7   3  19        348.94        335.98        26.37 o                         
   9   3  19        114.70        107.05        18.57 o                         
  11   3  19         49.53         70.76        17.61 o                         
  13   3  19        595.56        487.40        32.72 o                         
 -24   4  19        622.55        839.52        52.44 o                         
 -22   4  19         28.13         36.58        17.65 o                         
 -20   4  19        220.39        255.12        42.70 o                         
 -18   4  19        231.14        203.04        25.92 o                         
 -16   4  19        257.03        257.56        25.79 o                         
 -14   4  19          0.14         31.93        14.87 o                         
 -12   4  19        282.12        251.82        24.54 o                         
 -10   4  19        146.68        158.06        20.30 o                         
  -8   4  19          2.77          6.87        12.70 o                         
  -6   4  19         43.61         35.99        13.56 o                         
  -4   4  19         18.05         18.23        14.32 o                         
  -2   4  19        305.75        324.62        28.10 o                         
   0   4  19         13.89          9.49        13.54 o                         
   2   4  19         96.18         82.92        17.08 o                         
   4   4  19          3.51         -4.59        13.99 o                         
   6   4  19        352.44        299.09        38.46 o                         
   8   4  19         65.94         38.89        16.73 o                         
 -17   5  19        666.74        881.58        65.68 o                         
 -15   5  19        414.71        376.23        33.93 o                         
 -13   5  19         10.60         32.83        16.42 o                         
 -11   5  19         11.17         23.89        16.32 o                         
  -9   5  19        305.35        393.72        29.87 o                         
  -7   5  19        111.32        102.05        20.93 o                         
  -5   5  19        166.75        172.29        31.35 o                         
  -3   5  19         35.04         36.74        18.00 o                         
  -1   5  19          0.79        -15.04        15.04 o                         
   1   5  19         60.83         18.35        15.64 o                         
 -32   0  20        126.89        181.87        34.40 o                         
 -30   0  20         10.30          3.96        30.47 o                         
 -28   0  20        708.40       1066.00        66.11 o                         
 -26   0  20        223.24        195.05        29.66 o                         
 -24   0  20          6.47         38.32        25.34 o                         
 -22   0  20        140.69        160.63        25.47 o                         
 -20   0  20        203.08        237.01        29.86 o                         
 -18   0  20        165.04        259.52        25.45 o                         
 -16   0  20        678.86        673.84        46.10 o                         
 -14   0  20       1331.15       1425.70        42.84 o                         
 -12   0  20        103.26         91.82        14.39 o                         
 -10   0  20        216.86        142.41        20.04 o                         
  -8   0  20         58.17         77.89        16.86 o                         
  -6   0  20        489.83        458.85        33.36 o                         
  -4   0  20         81.85         67.78        16.66 o                         
  -2   0  20       4236.01       4071.99        83.47 o                         
   0   0  20         28.67         34.78        15.52 o                         
   2   0  20       3358.45       3254.11        84.27 o                         
   4   0  20        441.39        393.10        36.04 o                         
   6   0  20       1509.03       1465.00        69.58 o                         
   8   0  20        822.88        978.01        55.77 o                         
  10   0  20        952.09        782.97        64.59 o                         
  12   0  20        237.51        209.03        27.65 o                         
  14   0  20        301.84        350.49        36.08 o                         
  16   0  20          0.26          5.98        20.75 o                         
 -31   1  20         53.75         28.25        17.05 o                         
 -29   1  20        782.15        750.99        42.18 o                         
 -27   1  20        178.73        152.58        20.51 o                         
 -25   1  20        286.36        266.44        24.82 o                         
 -23   1  20        257.88        300.77        25.87 o                         
 -21   1  20        221.87        291.92        21.81 o                         
 -19   1  20        837.86        745.16        29.22 o                         
 -17   1  20          7.23          8.94         8.59 o                         
 -15   1  20         16.76          6.77         8.59 o                         
 -13   1  20         51.23         58.94        10.59 o                         
 -11   1  20         35.29         19.46         8.80 o                         
  -9   1  20       1179.10       1179.64        33.49 o                         
  -7   1  20         28.34         13.57        11.08 o                         
  -5   1  20        902.12        709.56        33.32 o                         
  -3   1  20       2214.91       2045.32        47.81 o                         
  -1   1  20        632.64        699.75        31.63 o                         
   1   1  20         17.82         30.85        11.91 o                         
   3   1  20         60.53         55.66        12.27 o                         
   5   1  20        402.93        371.54        25.17 o                         
   7   1  20        292.74        290.68        22.05 o                         
   9   1  20        186.14        204.15        21.22 o                         
  11   1  20          3.95         19.30        12.46 o                         
  13   1  20        649.72        704.52        46.59 o                         
  15   1  20          0.07         -3.01        14.87 o                         
 -30   2  20         16.57          1.22        20.19 o                         
 -28   2  20        204.22        202.64        28.61 o                         
 -26   2  20        510.98        574.50        43.74 o                         
 -24   2  20        768.45        711.37        50.68 o                         
 -22   2  20        255.80        208.94        24.29 o                         
 -20   2  20        162.71        142.32        20.50 o                         
 -18   2  20        478.99        478.29        33.46 o                         
 -16   2  20         18.38         20.46        10.65 o                         
 -14   2  20       1041.02       1216.16        46.78 o                         
 -12   2  20       1666.18       1710.34        49.49 o                         
 -10   2  20         93.10        103.63        15.79 o                         
  -8   2  20        592.80        583.25        26.52 o                         
  -6   2  20        941.42       1124.86        39.88 o                         
  -4   2  20        179.46        186.50        18.12 o                         
  -2   2  20       1122.30       1110.17        40.58 o                         
   0   2  20        873.94        738.15        33.98 o                         
   2   2  20        448.01        462.48        28.06 o                         
   4   2  20        515.94        507.03        29.75 o                         
   6   2  20        123.62         84.52        15.38 o                         
   8   2  20        217.70        293.93        23.73 o                         
  10   2  20         61.27         66.49        15.62 o                         
  12   2  20        102.30        116.22        19.62 o                         
  14   2  20        260.33        313.91        25.42 o                         
 -27   3  20         39.21         13.82        20.03 o                         
 -25   3  20          2.70         25.99        22.48 o                         
 -23   3  20         20.47         40.90        18.27 o                         
 -21   3  20         23.79         49.83        17.24 o                         
 -19   3  20         13.39         10.28        14.52 o                         
 -17   3  20       1113.35       1045.91        51.29 o                         
 -15   3  20        182.56        167.44        22.33 o                         
 -13   3  20       1785.61       1775.40        58.01 o                         
 -11   3  20         28.59         59.76        13.94 o                         
  -9   3  20        291.31        256.73        23.43 o                         
  -7   3  20       1565.74       1539.77        48.92 o                         
  -5   3  20        364.55        349.83        24.84 o                         
  -3   3  20        144.19        121.90        17.84 o                         
  -1   3  20         19.22         18.31        13.05 o                         
   1   3  20         14.15          5.02        12.08 o                         
   3   3  20         37.46         63.55        15.35 o                         
   5   3  20          0.11        -14.25        14.25 o                         
   7   3  20         98.13         84.72        17.71 o                         
   9   3  20        359.17        357.75        35.09 o                         
  11   3  20        198.52        143.25        22.02 o                         
 -22   4  20          0.62          1.31        19.39 o                         
 -20   4  20         71.72         70.98        21.06 o                         
 -18   4  20         18.83          7.36        16.55 o                         
 -16   4  20          0.04         12.27        18.12 o                         
 -14   4  20          6.01         17.66        15.94 o                         
 -12   4  20          0.46         -7.45        13.97 o                         
 -10   4  20          1.73         -0.90        14.23 o                         
  -8   4  20        158.44        192.00        25.54 o                         
  -6   4  20        267.09        245.14        23.40 o                         
  -4   4  20        334.03        416.92        37.42 o                         
  -2   4  20         52.72         77.04        17.54 o                         
   0   4  20        545.45        583.64        35.52 o                         
   2   4  20          6.44         11.86        14.60 o                         
   4   4  20         66.19        117.90        25.69 o                         
   6   4  20         86.29        102.37        20.27 o                         
 -13   5  20         62.52        108.16        20.91 o                         
 -11   5  20         17.61         18.68        16.06 o                         
  -9   5  20         10.09         20.43        16.95 o                         
  -7   5  20         42.18         43.12        19.66 o                         
  -5   5  20        221.54        299.32        29.75 o                         
  -3   5  20         29.00         24.39        18.22 o                         
 -31   1  21        340.89        314.58        41.14 o                         
 -29   1  21          1.51        -15.04        15.04 o                         
 -27   1  21         18.41         32.43        16.27 o                         
 -25   1  21         40.52         44.96        17.29 o                         
 -23   1  21          0.82         -8.65        12.72 o                         
 -21   1  21        580.43        573.02        31.60 o                         
 -19   1  21         29.59          6.80        13.35 o                         
 -17   1  21        350.68        323.90        18.21 o                         
 -15   1  21        444.69        389.13        20.58 o                         
 -13   1  21          3.05        -10.96        11.11 o                         
 -11   1  21        646.16        688.64        26.43 o                         
  -9   1  21        397.07        408.75        23.40 o                         
  -7   1  21        956.79       1045.25        44.28 o                         
  -5   1  21         79.01         82.41        20.09 o                         
  -3   1  21        564.70        578.43        36.23 o                         
  -1   1  21        471.97        483.76        27.98 o                         
   1   1  21       1304.75       1206.68        61.67 o                         
   3   1  21        175.66        142.29        17.56 o                         
   5   1  21        544.51        523.07        31.13 o                         
   7   1  21         43.39         38.18        13.60 o                         
   9   1  21        585.60        626.63        34.02 o                         
  11   1  21         94.57         65.70        16.53 o                         
  13   1  21         54.02         40.85        16.34 o                         
 -28   2  21         18.13         -3.60        23.24 o                         
 -26   2  21        143.24        165.16        24.77 o                         
 -24   2  21        256.79        281.13        28.92 o                         
 -22   2  21        153.96        116.82        19.90 o                         
 -20   2  21         12.94          9.34        14.43 o                         
 -18   2  21        666.27        728.45        35.66 o                         
 -16   2  21         56.06         82.89        13.96 o                         
 -14   2  21        672.82        676.77        32.56 o                         
 -12   2  21        113.59        103.18        18.35 o                         
 -10   2  21        738.53        778.67        35.31 o                         
  -8   2  21       1030.02       1126.43        37.56 o                         
  -6   2  21        152.12        141.02        17.47 o                         
  -4   2  21        214.04        223.05        20.10 o                         
  -2   2  21        197.11        235.63        20.95 o                         
   0   2  21        203.41        148.47        20.68 o                         
   2   2  21        333.73        309.80        24.28 o                         
   4   2  21        429.11        416.37        26.97 o                         
   6   2  21         20.60         -1.33        12.42 o                         
   8   2  21         70.03         79.04        15.82 o                         
  10   2  21          0.84         12.30        13.37 o                         
  12   2  21         46.24         64.23        15.55 o                         
 -25   3  21        140.90         91.36        24.46 o                         
 -23   3  21         91.30         62.20        19.20 o                         
 -21   3  21        113.41         99.92        19.89 o                         
 -19   3  21        409.29        446.22        34.29 o                         
 -17   3  21         26.54         45.99        16.15 o                         
 -15   3  21        838.80        908.12        45.03 o                         
 -13   3  21        107.23        100.84        16.40 o                         
 -11   3  21        976.60        987.06        46.53 o                         
  -9   3  21        406.00        493.67        30.47 o                         
  -7   3  21         69.80         70.54        18.07 o                         
  -5   3  21        147.10        180.27        20.78 o                         
  -3   3  21        180.30        152.80        20.57 o                         
  -1   3  21        262.39        352.71        27.80 o                         
   1   3  21        118.84         89.34        16.39 o                         
   3   3  21          0.35         11.36        13.53 o                         
   5   3  21        211.89        301.30        27.82 o                         
   7   3  21          5.74         -4.50        14.47 o                         
   9   3  21        114.92        157.06        23.38 o                         
 -20   4  21        198.97        271.57        30.04 o                         
 -18   4  21         33.18         51.08        23.53 o                         
 -16   4  21         19.59        -16.62        16.62 o                         
 -14   4  21         11.49         27.81        15.00 o                         
 -12   4  21         27.18         49.42        16.61 o                         
 -10   4  21        203.33        268.19        25.91 o                         
  -8   4  21         63.38         34.43        16.23 o                         
  -6   4  21        120.97         86.08        23.02 o                         
  -4   4  21          0.03         24.00        14.67 o                         
  -2   4  21         21.45         20.23        17.03 o                         
   0   4  21        276.24        324.97        29.41 o                         
   2   4  21        125.75        117.52        22.29 o                         
   4   4  21         17.85         22.24        17.21 o                         
 -30   0  22         28.19        -22.36        22.36 o                         
 -28   0  22        366.78        409.87        45.36 o                         
 -26   0  22        258.54        321.08        51.27 o                         
 -24   0  22        681.04        721.92        51.76 o                         
 -22   0  22        223.19        201.21        29.09 o                         
 -20   0  22        913.34        998.32        52.01 o                         
 -18   0  22        195.19        172.59        26.68 o                         
 -16   0  22        533.03        408.37        33.26 o                         
 -14   0  22        700.06        669.59        35.03 o                         
 -12   0  22         70.05        114.68        21.05 o                         
 -10   0  22         62.19         76.64        23.43 o                         
  -8   0  22        201.43        214.43        27.71 o                         
  -6   0  22          5.71        -18.04        18.04 o                         
  -4   0  22        173.87        204.34        28.63 o                         
  -2   0  22        207.68        220.51        29.32 o                         
   0   0  22         48.81         25.57        17.29 o                         
   2   0  22        131.75        182.29        26.98 o                         
   4   0  22        165.81        197.44        29.82 o                         
   6   0  22        123.92         61.69        22.83 o                         
   8   0  22         58.73         90.61        24.99 o                         
  10   0  22          4.03         13.36        19.47 o                         
  12   0  22          0.94         19.26        19.65 o                         
 -29   1  22        100.16        163.60        24.80 o                         
 -27   1  22          3.70         21.53        16.19 o                         
 -25   1  22         78.60         60.87        16.68 o                         
 -23   1  22         83.23         86.67        22.22 o                         
 -21   1  22          3.59        -14.39        14.39 o                         
 -19   1  22         38.47         29.90        15.67 o                         
 -17   1  22        490.08        448.38        23.15 o                         
 -15   1  22          5.22         10.95        11.29 o                         
 -13   1  22        518.63        431.54        23.81 o                         
 -11   1  22       1010.52       1007.66        37.13 o                         
  -9   1  22          1.70          4.85        12.60 o                         
  -7   1  22         18.55         38.20        12.75 o                         
  -5   1  22        221.42        223.77        21.15 o                         
  -3   1  22        206.60        162.04        18.89 o                         
  -1   1  22        469.38        427.53        26.71 o                         
   1   1  22         28.87         36.49        13.50 o                         
   3   1  22        235.44        250.82        26.68 o                         
   5   1  22         60.90         54.26        14.72 o                         
   7   1  22        374.85        446.82        29.26 o                         
   9   1  22         42.25         67.93        15.92 o                         
  11   1  22         25.52         14.95        14.89 o                         
 -28   2  22        231.91        368.18        35.75 o                         
 -26   2  22        151.96        129.65        23.57 o                         
 -24   2  22         15.06         22.90        19.67 o                         
 -22   2  22        160.07        114.03        23.39 o                         
 -20   2  22         63.78         63.70        16.01 o                         
 -18   2  22        511.79        506.60        34.33 o                         
 -16   2  22         67.21         77.50        14.67 o                         
 -14   2  22        779.14        922.77        38.48 o                         
 -12   2  22          4.69         23.54        13.00 o                         
 -10   2  22        316.37        285.85        22.38 o                         
  -8   2  22       2205.81       2346.91        55.19 o                         
  -6   2  22          0.57         31.71        14.50 o                         
  -4   2  22        230.32        231.59        21.85 o                         
  -2   2  22         68.26         72.87        14.57 o                         
   0   2  22         43.78         41.25        13.15 o                         
   2   2  22          5.62          0.15        16.07 o                         
   4   2  22         83.59         88.13        16.43 o                         
   6   2  22         17.58         40.26        14.88 o                         
   8   2  22        793.75        923.18        41.71 o                         
  10   2  22         17.93         32.19        18.01 o                         
 -25   3  22        160.30        171.74        33.30 o                         
 -23   3  22        137.32        104.66        26.49 o                         
 -21   3  22        713.46        722.13        64.78 o                         
 -19   3  22        101.45         85.03        25.53 o                         
 -17   3  22          1.49          4.04        17.39 o                         
 -15   3  22        246.76        255.31        22.41 o                         
 -13   3  22        540.16        576.89        32.01 o                         
 -11   3  22        344.28        420.02        28.53 o                         
  -9   3  22        800.22        859.44        39.55 o                         
  -7   3  22        146.31        125.59        19.15 o                         
  -5   3  22        172.23        159.15        21.30 o                         
  -3   3  22         77.30         53.76        16.95 o                         
  -1   3  22        379.84        377.81        29.19 o                         
   1   3  22        201.18        295.16        26.08 o                         
   3   3  22          3.35          5.60        13.75 o                         
   5   3  22         22.12         19.68        16.27 o                         
   7   3  22         61.95         61.23        22.08 o                         
 -18   4  22         82.15         81.30        22.15 o                         
 -16   4  22         46.80         14.99        19.44 o                         
 -14   4  22         25.27         31.87        17.34 o                         
 -12   4  22        241.27        262.47        31.96 o                         
 -10   4  22         50.15         32.32        16.06 o                         
  -8   4  22        106.96        103.96        19.78 o                         
  -6   4  22        952.33       1217.95        51.88 o                         
  -4   4  22        400.98        463.93        46.44 o                         
  -2   4  22        112.02        104.17        21.47 o                         
   0   4  22        142.17         99.61        26.34 o                         
 -27   1  23         28.28         -5.11        17.31 o                         
 -25   1  23         92.59         76.10        18.69 o                         
 -23   1  23         13.43        -16.07        16.07 o                         
 -21   1  23         16.75         31.40        20.94 o                         
 -19   1  23         65.15         28.41        15.51 o                         
 -17   1  23         55.00         85.95        14.71 o                         
 -15   1  23          0.22          4.07        13.15 o                         
 -13   1  23          7.44         21.13        13.18 o                         
 -11   1  23        117.20        110.97        16.07 o                         
  -9   1  23        100.89         89.81        15.87 o                         
  -7   1  23          2.86         -8.17        11.47 o                         
  -5   1  23        386.02        384.61        25.28 o                         
  -3   1  23         53.13         35.04        16.43 o                         
  -1   1  23         10.80         25.82        12.75 o                         
   1   1  23       1303.67       1252.69        53.81 o                         
   3   1  23        325.14        318.78        24.78 o                         
   5   1  23        205.51        191.54        20.57 o                         
   7   1  23        145.01        171.31        20.40 o                         
   9   1  23        332.17        344.03        27.69 o                         
 -26   2  23          0.88         26.63        21.81 o                         
 -24   2  23          2.75         -6.95        22.31 o                         
 -22   2  23        138.71         70.53        21.33 o                         
 -20   2  23         59.56         37.33        21.58 o                         
 -18   2  23        406.96        487.49        36.29 o                         
 -16   2  23        309.03        312.12        26.00 o                         
 -14   2  23          2.35          0.44        15.69 o                         
 -12   2  23        152.26        133.29        18.83 o                         
 -10   2  23        364.50        328.61        32.98 o                         
  -8   2  23         63.46         86.51        18.39 o                         
  -6   2  23         18.09         41.49        16.40 o                         
  -4   2  23        535.17        523.92        30.72 o                         
  -2   2  23       1334.54       1558.69        53.61 o                         
   0   2  23        192.52        127.34        17.20 o                         
   2   2  23          2.91          6.31        11.94 o                         
   4   2  23        278.43        283.47        24.71 o                         
   6   2  23          1.35         17.81        14.21 o                         
   8   2  23         34.90         59.23        17.00 o                         
 -23   3  23         82.90         54.96        30.56 o                         
 -21   3  23        582.88        716.88        48.51 o                         
 -19   3  23          5.79         11.24        19.38 o                         
 -17   3  23         19.69         39.53        17.57 o                         
 -15   3  23        648.46        696.45        36.72 o                         
 -13   3  23          5.02         19.86        15.25 o                         
 -11   3  23         27.47         53.59        14.08 o                         
  -9   3  23        413.43        507.14        31.90 o                         
  -7   3  23         66.49         78.51        22.35 o                         
  -5   3  23        472.67        408.59        35.03 o                         
  -3   3  23         74.71        124.33        20.25 o                         
  -1   3  23        132.92        129.28        27.49 o                         
   1   3  23         11.10         19.67        15.05 o                         
   3   3  23         20.93          9.39        14.49 o                         
   5   3  23        129.18        123.75        29.03 o                         
 -14   4  23         99.43         77.69        20.88 o                         
 -12   4  23         14.58          9.76        19.05 o                         
 -10   4  23        325.21        298.01        25.23 o                         
  -8   4  23         74.53         90.38        21.29 o                         
  -6   4  23         40.68         34.32        17.43 o                         
  -4   4  23        170.93        278.25        32.19 o                         
 -26   0  24          2.72          1.93        22.90 o                         
 -24   0  24          4.79          0.19        34.74 o                         
 -22   0  24          4.74          0.20        22.67 o                         
 -20   0  24        495.65        543.33        52.36 o                         
 -18   0  24         10.16        -17.85        17.85 o                         
 -16   0  24        244.59        115.30        25.91 o                         
 -14   0  24        515.02        613.41        49.07 o                         
 -12   0  24          2.90         32.30        24.66 o                         
 -10   0  24       1070.23       1307.17        81.40 o                         
  -8   0  24         17.85        -16.25        16.25 o                         
  -6   0  24         16.28         20.80        19.14 o                         
  -4   0  24          4.21        -17.53        17.53 o                         
  -2   0  24        191.20        231.60        37.27 o                         
   0   0  24         47.83        132.28        31.70 o                         
   2   0  24          0.22        -18.63        18.63 o                         
   4   0  24        988.94        984.17        66.19 o                         
   6   0  24         12.95         47.72        26.13 o                         
   8   0  24          2.49         14.39        23.56 o                         
 -27   1  24         60.65         43.30        27.06 o                         
 -25   1  24        248.40        265.19        28.04 o                         
 -23   1  24          7.96         -6.54        17.83 o                         
 -21   1  24         14.15          5.72        20.66 o                         
 -19   1  24          8.36         -1.22        17.15 o                         
 -17   1  24         31.93        -12.46        12.46 o                         
 -15   1  24        185.08        187.59        26.16 o                         
 -13   1  24         41.89         33.08        17.26 o                         
 -11   1  24         73.24         45.14        18.54 o                         
  -9   1  24         35.81          6.64        15.84 o                         
  -7   1  24        155.88        129.32        17.59 o                         
  -5   1  24         21.29         28.81        13.31 o                         
  -3   1  24        332.58        356.18        26.38 o                         
  -1   1  24         92.78        156.82        19.75 o                         
   1   1  24          2.87          4.07        18.68 o                         
   3   1  24         38.65         35.48        14.54 o                         
   5   1  24         16.29         19.32        14.55 o                         
   7   1  24        171.25        165.07        21.15 o                         
 -24   2  24         37.79         39.39        31.13 o                         
 -22   2  24         24.71         36.72        35.48 o                         
 -20   2  24         17.18         18.70        20.09 o                         
 -18   2  24        275.65        300.43        24.55 o                         
 -16   2  24         53.87         15.72        15.18 o                         
 -14   2  24         79.26         63.01        22.18 o                         
 -12   2  24         50.24         48.65        16.05 o                         
 -10   2  24         92.76         45.19        17.56 o                         
  -8   2  24        843.24        937.80        44.91 o                         
  -6   2  24         13.94         23.39        15.41 o                         
  -4   2  24          0.95         45.71        16.51 o                         
  -2   2  24         96.36         87.71        16.12 o                         
   0   2  24        214.92        286.60        24.91 o                         
   2   2  24         29.61         49.81        15.87 o                         
   4   2  24          2.72        -10.17        14.05 o                         
   6   2  24        129.74        152.17        27.30 o                         
 -19   3  24        113.80        141.79        23.34 o                         
 -17   3  24         25.58         70.08        19.53 o                         
 -15   3  24        124.89        124.55        18.89 o                         
 -13   3  24        553.07        470.83        30.93 o                         
 -11   3  24        481.95        623.87        35.21 o                         
  -9   3  24        146.43        119.12        25.87 o                         
  -7   3  24          9.78         -0.57        15.87 o                         
  -5   3  24         82.47        121.92        22.97 o                         
  -3   3  24          0.44        -18.00        18.00 o                         
  -1   3  24         53.18         27.82        16.16 o                         
   1   3  24         36.56         43.84        17.66 o                         
 -25   1  25         35.47         62.02        37.60 o                         
 -23   1  25          5.30         45.27        28.17 o                         
 -21   1  25        114.81         52.11        28.71 o                         
 -19   1  25         28.32         26.15        22.47 o                         
 -17   1  25        120.55        104.30        21.45 o                         
 -15   1  25        247.73        282.91        33.31 o                         
 -13   1  25          0.02         35.53        17.24 o                         
 -11   1  25         18.04         13.89        14.62 o                         
  -9   1  25         46.73         72.73        21.33 o                         
  -7   1  25        343.47        333.27        26.78 o                         
  -5   1  25          7.25         39.45        16.52 o                         
  -3   1  25         82.46         81.55        16.74 o                         
  -1   1  25       1394.88       1722.97        60.39 o                         
   1   1  25        206.12        237.91        24.08 o                         
   3   1  25        138.07        129.33        20.47 o                         
   5   1  25          0.00         -2.40        14.46 o                         
 -22   2  25         14.55         28.02        30.93 o                         
 -20   2  25         12.72         19.92        26.16 o                         
 -18   2  25          0.95          9.97        16.98 o                         
 -16   2  25        187.63        159.31        20.41 o                         
 -14   2  25          0.02         -7.84        15.56 o                         
 -12   2  25        115.73         85.42        18.24 o                         
 -10   2  25         79.22         71.71        19.65 o                         
  -8   2  25         62.13         36.19        16.78 o                         
  -6   2  25         61.06         33.88        16.43 o                         
  -4   2  25        222.45        285.36        26.52 o                         
  -2   2  25         12.46        -14.50        14.88 o                         
   0   2  25         38.96         28.53        16.73 o                         
   2   2  25        149.44        223.13        24.00 o                         
 -15   3  25       1032.63       1129.43        63.18 o                         
 -13   3  25        121.20        228.33        24.41 o                         
 -11   3  25         40.52         12.60        17.19 o                         
  -9   3  25         71.19         47.16        18.40 o                         
  -7   3  25        553.61        628.49        42.06 o                         
  -5   3  25        129.50        187.21        28.31 o                         
  -3   3  25        166.08        175.13        67.77 o                         
 -22   0  26        182.78        166.76        45.74 o                         
 -20   0  26         13.63         50.23        39.44 o                         
 -18   0  26        683.35       1018.78        65.34 o                         
 -16   0  26        574.28        657.84        61.63 o                         
 -14   0  26       1056.29       1332.99        85.57 o                         
 -12   0  26          2.66         11.47        28.16 o                         
 -10   0  26          0.00        -18.32        22.55 o                         
  -8   0  26         15.41         68.45        28.16 o                         
  -6   0  26        644.15        898.69        76.04 o                         
  -4   0  26         80.24        148.40        33.49 o                         
  -2   0  26        222.51        211.09        33.60 o                         
   0   0  26         25.29          8.32        24.99 o                         
   2   0  26       1823.77       2025.64       100.23 o                         
 -21   1  26         20.73         10.22        27.68 o                         
 -19   1  26         50.24         57.45        27.24 o                         
 -17   1  26         81.54         39.32        20.04 o                         
 -15   1  26          2.10         12.22        15.86 o                         
 -13   1  26         15.96         34.38        16.51 o                         
 -11   1  26         81.72        124.95        19.98 o                         
  -9   1  26         62.73         81.21        17.14 o                         
  -7   1  26         66.54        167.60        24.35 o                         
  -5   1  26         21.17         26.60        15.33 o                         
  -3   1  26          4.82          9.59        15.74 o                         
  -1   1  26         28.59         32.23        17.59 o                         
   1   1  26         46.90         32.54        18.06 o                         
 -18   2  26          1.94        -21.62        21.62 o                         
 -16   2  26         94.83         67.60        20.33 o                         
 -14   2  26        220.15        146.69        21.41 o                         
 -12   2  26         57.39         27.49        18.31 o                         
 -10   2  26          6.51         26.88        21.27 o                         
  -8   2  26         96.61        122.92        24.02 o                         
  -6   2  26         22.68         38.65        17.52 o                         
  -4   2  26        177.39        213.78        23.92 o                         
  -2   2  26        226.11        293.89        27.89 o                         
 -17   1  27         20.38        -14.96        19.73 o                         
 -15   1  27        186.89        168.50        27.45 o                         
 -13   1  27        111.24        133.93        24.71 o                         
 -11   1  27        176.82        214.02        27.55 o                         
  -9   1  27         10.70         33.95        17.07 o                         
  -7   1  27        224.53        334.02        28.60 o                         
  -5   1  27          5.60         14.92        17.48 o                         
  -3   1  27         33.68         26.08        17.31 o                         
 -10   0  28        134.49        101.45        45.36 o                         
                                                                                
