# Supplementary material for: Crystal structures of a series of 6-aryl-1,3-diphenyl­fulvenes
Source: Acta Crystallogr E Crystallogr Commun. 2019 May 21;75(Pt 6):838–42. doi: 10.1107/S205698901900700X (PMC6658983; doi:10.1107/S205698901900700X)
Supplement: Supplementary file 3 [file e-75-00838-IIsup3.hkl]

data_II                                                                         
_shelx_title ' p2(1)_c_a.res in P2(1)/c'                                        
_shelx_refln_list_code          4                                               
_shelx_F_calc_maximum      196.59                                               
_exptl_crystal_F_000       680.00                                               
_reflns_d_resolution_high  0.8062                                               
                                                                                
loop_                                                                           
 _space_group_symop_operation_xyz                                               
 'x, y, z'                                                                      
 '-x, y+1/2, -z+1/2'                                                            
 '-x, -y, -z'                                                                   
 'x, -y-1/2, z-1/2'                                                             
                                                                                
_cell_length_a    19.2076                                                       
_cell_length_b     5.8774                                                       
_cell_length_c    16.1884                                                       
_cell_angle_alpha  90.000                                                       
_cell_angle_beta  107.710                                                       
_cell_angle_gamma  90.000                                                       
                                                                                
_shelx_F_squared_multiplier     1.000                                           
                                                                                
loop_                                                                           
 _refln_index_h                                                                 
 _refln_index_k                                                                 
 _refln_index_l                                                                 
 _refln_F_squared_calc                                                          
 _refln_F_squared_meas                                                          
 _refln_F_squared_sigma                                                         
 _refln_observed_status                                                         
   2   0   0        736.33        723.86         8.30 o                         
   3   0   0       4539.41       4331.63        49.18 o                         
   4   0   0       9050.74       9142.11        75.61 o                         
   5   0   0        818.92        790.79         9.29 o                         
   6   0   0       1355.44       1440.06        15.01 o                         
   7   0   0         82.90         86.61         2.79 o                         
   8   0   0       1053.93       1150.33        13.52 o                         
   9   0   0          5.52         12.96         1.33 o                         
  10   0   0          1.45          4.06         1.42 o                         
  11   0   0         20.90         21.79         1.92 o                         
  12   0   0          0.26          0.37         0.68 o                         
  13   0   0         33.15         29.50         2.61 o                         
  14   0   0        244.44        237.09         7.76 o                         
  15   0   0          5.31          1.65         2.08 o                         
  16   0   0         95.40         79.76         5.86 o                         
  17   0   0          1.22          4.35         2.00 o                         
  18   0   0       1024.92       1044.52        21.06 o                         
  19   0   0         43.27         57.00         6.23 o                         
  20   0   0        321.73        320.65        23.10 o                         
  21   0   0         24.23         16.87         4.16 o                         
  22   0   0        887.29       1019.02        37.55 o                         
   1   1   0       1561.07       1527.28        12.46 o                         
   2   1   0        779.28        779.57         6.13 o                         
   3   1   0       6121.63       5940.42        48.07 o                         
   4   1   0        103.52         96.00         1.87 o                         
   5   1   0          6.39          6.51         0.47 o                         
   6   1   0         22.30         28.71         0.98 o                         
   7   1   0        206.48        190.14         3.18 o                         
   8   1   0         22.74         15.61         0.94 o                         
   9   1   0       1289.97       1412.77        10.78 o                         
  10   1   0        128.66         99.94         2.46 o                         
  11   1   0          6.23          7.70         0.78 o                         
  12   1   0          5.69          3.61         0.67 o                         
  13   1   0        803.68        814.12         9.67 o                         
  14   1   0         20.89         24.21         1.89 o                         
  15   1   0          5.67          1.74         1.36 o                         
  16   1   0          2.46          1.23         1.40 o                         
  17   1   0        254.34        245.59         7.68 o                         
  18   1   0        217.32        192.27         7.61 o                         
  19   1   0        172.60        184.43         8.12 o                         
  20   1   0        294.89        298.49         9.39 o                         
  21   1   0        146.44        176.84         8.32 o                         
  22   1   0         92.72         97.70         6.82 o                         
   0   2   0        175.91        192.72         3.55 o                         
   1   2   0       3572.86       3499.28        22.27 o                         
   2   2   0        385.63        355.06         3.68 o                         
   3   2   0        119.30        118.26         1.97 o                         
   4   2   0          4.38          3.05         0.43 o                         
   5   2   0         16.44         24.13         1.24 o                         
   6   2   0         30.23         34.37         1.53 o                         
   7   2   0       2022.02       2215.69        18.69 o                         
   8   2   0         35.57         29.09         1.51 o                         
   9   2   0        644.24        675.74         6.51 o                         
  10   2   0          7.41         10.53         0.93 o                         
  11   2   0        120.54        125.62         3.20 o                         
  12   2   0         95.68         71.06         2.56 o                         
  13   2   0        481.44        485.80         7.70 o                         
  14   2   0         85.52         78.17         3.57 o                         
  15   2   0        359.20        357.00         7.91 o                         
  16   2   0         56.69         56.41         4.03 o                         
  17   2   0         29.33         31.74         3.22 o                         
  18   2   0         31.41         19.66         2.63 o                         
  19   2   0        280.51        290.28         9.73 o                         
  20   2   0         17.03         13.17         2.36 o                         
  21   2   0         75.23         93.03         5.91 o                         
   1   3   0       1362.45       1496.28        11.61 o                         
   2   3   0        341.54        337.43         4.19 o                         
   3   3   0        705.43        800.05         7.11 o                         
   4   3   0        626.79        686.11         6.32 o                         
   5   3   0         61.28         55.90         1.90 o                         
   6   3   0         22.80         20.22         1.16 o                         
   7   3   0         50.32         57.17         2.32 o                         
   8   3   0        468.82        485.32         6.12 o                         
   9   3   0        956.83        984.72        10.50 o                         
  10   3   0         24.31         16.64         1.33 o                         
  11   3   0         33.85         29.41         1.66 o                         
  12   3   0         15.51          9.46         1.02 o                         
  13   3   0        292.82        285.55         4.81 o                         
  14   3   0          2.81          0.78         1.14 o                         
  15   3   0         11.99         12.34         1.72 o                         
  16   3   0         21.31         16.29         2.28 o                         
  17   3   0         10.64          8.56         1.81 o                         
  18   3   0         90.62         78.31         4.70 o                         
  19   3   0          3.30          1.51         1.60 o                         
  20   3   0         47.87         34.60         3.74 o                         
   0   4   0        105.86         72.91         5.24 o                         
   1   4   0        272.48        253.33         5.84 o                         
   2   4   0         19.35         20.85         2.55 o                         
   3   4   0         76.83         72.16         3.45 o                         
   4   4   0         15.22         18.08         1.55 o                         
   5   4   0          0.02          0.24         0.70 o                         
   6   4   0          2.19          0.24         0.87 o                         
   7   4   0        145.17        122.40         3.67 o                         
   8   4   0        310.67        302.81         5.21 o                         
   9   4   0        429.81        463.64         7.00 o                         
  10   4   0        124.49        117.73         4.19 o                         
  11   4   0         25.60         24.97         2.03 o                         
  12   4   0         53.93         58.91         2.95 o                         
  13   4   0          0.04          1.31         0.99 o                         
  14   4   0        141.88        153.26         6.40 o                         
  15   4   0         13.84          4.63         1.97 o                         
  16   4   0        194.36        163.85        10.34 o                         
  17   4   0          0.04          2.93         1.78 o                         
  18   4   0         13.85          6.34         2.13 o                         
   1   5   0         36.08         30.51         2.99 o                         
   2   5   0       1060.47       1056.14        14.02 o                         
   3   5   0         72.80         79.58         4.17 o                         
   4   5   0         31.26         30.33         2.53 o                         
   5   5   0          0.44         -0.57         1.09 o                         
   6   5   0        103.25         93.30         4.58 o                         
   7   5   0         86.99         89.36         4.23 o                         
   8   5   0        243.21        231.50         5.98 o                         
   9   5   0         39.61         38.68         4.43 o                         
  10   5   0        418.75        417.18         8.21 o                         
  11   5   0          7.80          1.59         1.37 o                         
  12   5   0          2.17          1.54         1.33 o                         
  13   5   0         51.68         47.83         3.32 o                         
  14   5   0         52.54         50.12         4.77 o                         
  15   5   0          3.58          0.29         2.66 o                         
  16   5   0         20.56          7.67         6.41 o                         
   0   6   0         18.05         16.02         2.91 o                         
   1   6   0         29.02         26.34         2.37 o                         
   2   6   0        362.62        393.07         8.24 o                         
   3   6   0        238.44        248.62         7.17 o                         
   4   6   0         13.70          8.80         2.37 o                         
   5   6   0        184.03        164.21         7.28 o                         
   6   6   0         94.24         95.36         5.08 o                         
   7   6   0         58.14         57.37         4.33 o                         
   8   6   0        185.57        183.89         7.68 o                         
   9   6   0          2.75          3.89         1.87 o                         
  10   6   0         26.80         25.23         3.76 o                         
  11   6   0         52.32         53.38         4.77 o                         
  12   6   0          3.51          9.87         2.04 o                         
   1   7   0        131.93        148.23        11.91 o                         
   2   7   0          1.11         -0.27         2.10 o                         
   3   7   0          2.63          0.57         3.08 o                         
   4   7   0          3.88          2.83         2.37 o                         
   5   7   0          6.67          4.08         2.23 o                         
   6   7   0          0.14          3.18         2.31 o                         
 -22   1   1         27.46         25.32         3.31 o                         
 -21   1   1          8.13          7.68         2.21 o                         
 -20   1   1         72.78         63.45         4.90 o                         
 -19   1   1         37.88         32.59         3.20 o                         
 -18   1   1         97.19         77.90         4.84 o                         
 -17   1   1          4.24          2.36         1.42 o                         
 -16   1   1        362.08        407.20         9.08 o                         
 -15   1   1        364.38        377.54         7.07 o                         
 -14   1   1         64.42         63.01         3.18 o                         
 -13   1   1        101.86         95.77         3.61 o                         
 -12   1   1         76.66         70.39         3.06 o                         
 -11   1   1        668.84        679.82         6.97 o                         
 -10   1   1          1.51          5.16         0.67 o                         
  -9   1   1          0.02          0.30         0.36 o                         
  -8   1   1        639.44        662.49         5.59 o                         
  -7   1   1       1013.20        964.54         7.38 o                         
  -6   1   1        325.16        292.66         3.56 o                         
  -5   1   1       1414.79       1399.16        11.02 o                         
  -4   1   1         44.38         37.39         1.89 o                         
  -3   1   1       1833.73       1815.53        12.59 o                         
  -2   1   1       2767.16       2680.21        18.33 o                         
  -1   1   1         15.69         17.44         0.71 o                         
   0   1   1       2371.33       2334.53        15.40 o                         
   1   1   1       2935.98       2904.63        21.09 o                         
   2   1   1        501.80        508.89         4.65 o                         
   3   1   1       1126.17       1082.74         8.52 o                         
   4   1   1        241.77        216.06         2.68 o                         
   5   1   1       6893.06       7080.52        41.10 o                         
   6   1   1          7.07          5.48         0.52 o                         
   7   1   1       1040.23       1124.33         9.07 o                         
   8   1   1        219.97        251.84         3.54 o                         
   9   1   1       1589.26       1786.02        14.32 o                         
  10   1   1          7.20          9.54         0.83 o                         
  11   1   1        145.86        153.21         3.09 o                         
  12   1   1         58.73         63.52         2.50 o                         
  13   1   1         13.92         10.48         1.20 o                         
  14   1   1        122.48        109.78         5.60 o                         
  15   1   1        939.84        994.20        15.01 o                         
  16   1   1         15.88         13.24         1.92 o                         
  17   1   1        185.54        179.89         7.59 o                         
  18   1   1        377.87        419.33        10.16 o                         
  19   1   1         82.10         72.26         5.52 o                         
  20   1   1        772.15        846.62        15.81 o                         
  21   1   1         20.36         20.36         2.80 o                         
  22   1   1         40.25         42.04         4.02 o                         
 -22   2   1          2.75          0.66         2.39 o                         
 -21   2   1        114.59        129.71         7.42 o                         
 -20   2   1          0.32         -0.93         1.83 o                         
 -19   2   1        550.35        600.31        13.55 o                         
 -18   2   1         46.31         38.01         3.48 o                         
 -17   2   1        525.94        571.62        11.50 o                         
 -16   2   1         14.59          8.55         1.62 o                         
 -15   2   1         42.27         42.69         2.65 o                         
 -14   2   1        897.12        907.63        11.68 o                         
 -13   2   1        481.62        463.16         6.66 o                         
 -12   2   1        121.04        123.55         3.94 o                         
 -11   2   1        235.92        212.09         3.89 o                         
 -10   2   1         35.74         30.58         1.47 o                         
  -9   2   1        187.50        192.85         3.84 o                         
  -8   2   1          0.04          0.31         0.40 o                         
  -7   2   1         28.98         36.46         1.69 o                         
  -6   2   1        729.12        801.63         8.26 o                         
  -5   2   1        306.98        315.38         3.87 o                         
  -4   2   1         51.54         42.50         1.37 o                         
  -3   2   1        428.49        391.09         3.95 o                         
  -2   2   1       1312.43       1350.54         9.51 o                         
  -1   2   1        241.10        241.45         3.36 o                         
   0   2   1        528.68        512.52         5.37 o                         
   1   2   1        169.34        167.16         2.37 o                         
   2   2   1        345.52        335.57         3.68 o                         
   3   2   1         69.80         58.47         1.71 o                         
   4   2   1        190.45        178.80         2.73 o                         
   5   2   1        199.60        222.66         3.35 o                         
   6   2   1       3206.55       3430.64        22.58 o                         
   7   2   1         40.01         37.65         1.54 o                         
   8   2   1        425.07        437.18         4.60 o                         
   9   2   1        597.48        625.92         6.28 o                         
  10   2   1         26.97         37.57         1.85 o                         
  11   2   1        261.04        244.87         4.27 o                         
  12   2   1         36.93         33.26         1.86 o                         
  13   2   1         37.20         26.65         2.24 o                         
  14   2   1         21.62         10.98         1.56 o                         
  15   2   1        156.08        143.89         6.24 o                         
  16   2   1        162.23        136.21         6.38 o                         
  17   2   1         88.44         83.89         5.12 o                         
  18   2   1         37.86         29.89         3.12 o                         
  19   2   1         60.04         43.09         3.81 o                         
  20   2   1         77.58         72.66         4.97 o                         
  21   2   1         28.08         24.06         2.74 o                         
 -21   3   1          0.68          7.81         5.01 o                         
 -20   3   1          0.91          3.22         2.25 o                         
 -19   3   1          0.84         -1.52         1.52 o                         
 -18   3   1          9.84          4.44         1.93 o                         
 -17   3   1          2.56          0.09         1.41 o                         
 -16   3   1         65.10         45.56         3.09 o                         
 -15   3   1         49.38         36.24         2.84 o                         
 -14   3   1         15.19         11.05         1.21 o                         
 -13   3   1         22.73         17.86         1.46 o                         
 -12   3   1        331.15        296.81         5.59 o                         
 -11   3   1        519.79        528.63         7.41 o                         
 -10   3   1          4.14          4.63         0.72 o                         
  -9   3   1         27.82         22.03         1.62 o                         
  -8   3   1        222.88        248.77         4.00 o                         
  -7   3   1         97.05         86.39         2.51 o                         
  -6   3   1        113.65        132.70         2.74 o                         
  -5   3   1        430.14        463.94         5.07 o                         
  -4   3   1       3168.49       3406.00        22.47 o                         
  -3   3   1          2.17          1.60         0.41 o                         
  -2   3   1         10.95         13.20         0.94 o                         
  -1   3   1        329.41        378.42         4.67 o                         
   0   3   1        221.39        243.79         3.94 o                         
   1   3   1         33.15         37.63         1.72 o                         
   2   3   1         14.40         18.31         1.16 o                         
   3   3   1        322.22        339.77         4.73 o                         
   4   3   1         12.74         11.21         0.86 o                         
   5   3   1        223.72        206.80         3.46 o                         
   6   3   1        238.28        213.02         3.63 o                         
   7   3   1          0.22          0.81         0.53 o                         
   8   3   1        108.60         97.82         3.11 o                         
   9   3   1         32.30         28.13         1.58 o                         
  10   3   1        189.80        171.47         3.69 o                         
  11   3   1          0.08         -0.63         0.63 o                         
  12   3   1        335.84        343.18         5.62 o                         
  13   3   1         46.91         39.47         2.51 o                         
  14   3   1         91.81         79.67         4.04 o                         
  15   3   1         21.07         17.11         2.22 o                         
  16   3   1          2.71          2.18         1.47 o                         
  17   3   1          6.00          6.85         2.18 o                         
  18   3   1          0.59          1.81         1.83 o                         
  19   3   1        112.99        111.17         6.77 o                         
  20   3   1          4.05         -1.15         2.05 o                         
 -19   4   1         17.49         14.36         2.96 o                         
 -18   4   1         49.46         44.90         3.89 o                         
 -17   4   1          7.17          4.93         1.70 o                         
 -16   4   1         95.05        106.92         6.06 o                         
 -15   4   1         20.98         11.11         2.07 o                         
 -14   4   1         70.81         74.92         3.56 o                         
 -13   4   1       1792.81       1897.78        17.39 o                         
 -12   4   1        226.40        236.11         6.35 o                         
 -11   4   1         26.39         18.48         1.71 o                         
 -10   4   1        168.21        172.37         4.63 o                         
  -9   4   1        227.68        230.88         4.56 o                         
  -8   4   1         22.99         24.03         1.68 o                         
  -7   4   1          9.25          5.15         1.07 o                         
  -6   4   1         34.79         29.76         2.08 o                         
  -5   4   1        764.24        806.98        10.23 o                         
  -4   4   1         96.92        103.02         3.99 o                         
  -3   4   1         52.42         42.50         2.49 o                         
  -2   4   1         50.16         43.58         2.53 o                         
  -1   4   1         43.14         40.28         2.54 o                         
   0   4   1         72.09         64.64         3.22 o                         
   1   4   1        156.24        157.99         5.53 o                         
   2   4   1        268.54        272.89         6.51 o                         
   3   4   1        136.74        122.36         4.26 o                         
   4   4   1          5.29          0.98         0.76 o                         
   5   4   1        874.42        905.26        11.65 o                         
   6   4   1        231.12        215.86         4.73 o                         
   7   4   1        516.35        506.40         7.58 o                         
   8   4   1          2.44          2.50         0.86 o                         
   9   4   1        163.30        180.21         4.92 o                         
  10   4   1         98.10         82.11         3.56 o                         
  11   4   1        821.30        838.36        10.96 o                         
  12   4   1        131.27        122.54         4.30 o                         
  13   4   1        341.45        334.06         7.98 o                         
  14   4   1         67.34         68.27         4.39 o                         
  15   4   1        123.10        148.94         7.30 o                         
  16   4   1         44.42         29.40         3.35 o                         
  17   4   1          0.43          1.03         1.86 o                         
  18   4   1         16.31         22.99         3.27 o                         
 -16   5   1          7.15          8.78         2.91 o                         
 -15   5   1         17.29         12.63         3.26 o                         
 -14   5   1          4.12          3.76         2.28 o                         
 -13   5   1         10.44          4.10         1.59 o                         
 -12   5   1        144.58        134.70         6.66 o                         
 -11   5   1         13.84         13.46         2.17 o                         
 -10   5   1        199.40        176.86         6.98 o                         
  -9   5   1         34.61         44.40         3.20 o                         
  -8   5   1        110.36         97.05         4.35 o                         
  -7   5   1          0.01          0.22         1.08 o                         
  -6   5   1         16.57         18.03         1.88 o                         
  -5   5   1        974.31       1041.20        13.26 o                         
  -4   5   1        260.25        248.12         5.87 o                         
  -3   5   1         99.57         98.66         4.65 o                         
  -2   5   1         38.27         45.73         3.09 o                         
  -1   5   1        423.07        410.28         9.21 o                         
   0   5   1          6.49          4.30         1.43 o                         
   1   5   1         74.76         72.43         4.24 o                         
   2   5   1         34.97         28.98         2.28 o                         
   3   5   1        174.38        167.49         5.74 o                         
   4   5   1         20.67         12.93         1.68 o                         
   5   5   1       1080.40       1128.90        15.79 o                         
   6   5   1          0.11          0.97         1.03 o                         
   7   5   1        357.84        346.85         7.93 o                         
   8   5   1         41.96         51.68         3.37 o                         
   9   5   1          1.74         -0.31         1.20 o                         
  10   5   1          6.35          5.32         1.45 o                         
  11   5   1         36.23         35.94         2.90 o                         
  12   5   1          0.18         -1.07         1.38 o                         
  13   5   1         12.59         10.44         2.21 o                         
  14   5   1          9.87         15.68         2.61 o                         
  15   5   1          7.69          4.26         2.26 o                         
  16   5   1         74.37         70.06        10.31 o                         
 -13   6   1         53.15         74.47         5.02 o                         
 -12   6   1        309.64        337.40         9.91 o                         
 -11   6   1          2.37          3.55         1.77 o                         
 -10   6   1        168.42        179.30         7.28 o                         
  -9   6   1        118.14        144.97         6.50 o                         
  -8   6   1         34.80         35.76         3.23 o                         
  -7   6   1         59.81         69.03         4.68 o                         
  -6   6   1        233.56        250.98         8.28 o                         
  -5   6   1         98.99         85.00         5.11 o                         
  -4   6   1        404.56        403.66         9.45 o                         
  -3   6   1         87.71         75.15         4.88 o                         
  -2   6   1        460.95        470.03        12.07 o                         
  -1   6   1         17.39          9.07         3.37 o                         
   0   6   1        137.56        133.42         7.45 o                         
   1   6   1          5.28          2.58         1.46 o                         
   2   6   1          0.04          0.24         1.28 o                         
   3   6   1          0.11         -0.12         1.30 o                         
   4   6   1        217.47        215.09         7.13 o                         
   5   6   1         34.37         31.80         2.91 o                         
   6   6   1        110.19        112.65         5.46 o                         
   7   6   1         37.04         32.92         3.48 o                         
   8   6   1        167.79        167.24         7.95 o                         
   9   6   1          2.76          4.99         1.95 o                         
  10   6   1          1.20          0.63         1.70 o                         
  11   6   1          0.16         -0.99         1.83 o                         
  12   6   1         21.02         19.51         3.73 o                         
  -6   7   1          5.32          7.57         2.19 o                         
  -5   7   1         86.82         91.46         6.20 o                         
  -4   7   1        101.76         83.62         6.30 o                         
  -3   7   1          9.10          7.80         2.14 o                         
  -2   7   1          5.10          3.07         2.35 o                         
  -1   7   1          3.64          1.27         2.18 o                         
   0   7   1         61.86         59.09         5.23 o                         
   1   7   1          3.21          1.23         2.13 o                         
   2   7   1         15.14         16.67         3.96 o                         
   3   7   1          3.54          1.46         2.84 o                         
   4   7   1        106.19        104.07         7.22 o                         
   5   7   1         40.20         36.91         3.52 o                         
 -23   0   2         33.79         40.32         6.61 o                         
 -22   0   2         47.02         47.55         6.84 o                         
 -21   0   2         36.15         43.90         6.22 o                         
 -20   0   2        160.99        175.54        12.76 o                         
 -19   0   2        691.51        758.86        22.88 o                         
 -18   0   2       1985.59       2069.66        41.07 o                         
 -17   0   2       1031.41       1122.79        27.13 o                         
 -16   0   2        263.04        241.26         9.18 o                         
 -15   0   2        625.16        678.40        13.80 o                         
 -14   0   2         51.63         55.80         4.17 o                         
 -13   0   2       1389.52       1439.63        21.03 o                         
 -12   0   2        419.34        433.09         9.55 o                         
 -11   0   2        260.21        282.51         4.83 o                         
 -10   0   2        128.10        120.87         3.44 o                         
  -9   0   2          5.00          1.83         0.64 o                         
  -8   0   2       4048.47       4016.85        80.27 o                         
  -7   0   2       3116.52       3117.57        32.13 o                         
  -6   0   2        993.27        937.83        11.76 o                         
  -5   0   2        581.55        577.75         7.26 o                         
  -4   0   2        320.96        302.33         4.83 o                         
  -3   0   2      15430.07      15404.52       221.74 o                         
  -2   0   2        777.50        707.58         9.16 o                         
  -1   0   2        289.29        281.23         4.39 o                         
   0   0   2       2885.55       2831.94        26.70 o                         
   1   0   2         96.12         81.41         1.99 o                         
   2   0   2         11.46          5.45         0.60 o                         
   3   0   2      19879.39      19486.43       262.43 o                         
   4   0   2      27086.85      27395.95       250.17 o                         
   5   0   2        174.30        167.76         3.74 o                         
   6   0   2        854.86        874.23         9.38 o                         
   7   0   2          4.48          2.79         0.88 o                         
   8   0   2          8.09          6.28         1.02 o                         
   9   0   2        261.78        278.48         5.33 o                         
  10   0   2       1112.91       1098.25        14.26 o                         
  11   0   2        312.87        339.86         6.99 o                         
  12   0   2         16.98         12.44         2.04 o                         
  13   0   2        124.55        115.45         5.67 o                         
  14   0   2        993.55        980.44        20.25 o                         
  15   0   2        314.50        285.86        10.31 o                         
  16   0   2        375.43        356.79        12.18 o                         
  17   0   2          6.28          5.06         2.97 o                         
  18   0   2          0.21          0.30         2.07 o                         
  19   0   2          3.48          2.94         3.00 o                         
  20   0   2        373.77        405.00        13.24 o                         
  21   0   2        110.69        101.70         7.92 o                         
 -23   1   2         92.35         87.74         6.82 o                         
 -22   1   2        130.75        127.21         7.42 o                         
 -21   1   2         14.87         13.02         2.93 o                         
 -20   1   2        174.62        173.72         8.41 o                         
 -19   1   2          2.67          2.08         1.70 o                         
 -18   1   2        276.76        262.87         8.42 o                         
 -17   1   2       2352.09       2416.61        26.79 o                         
 -16   1   2        112.05         94.10         4.38 o                         
 -15   1   2         29.08         20.93         1.87 o                         
 -14   1   2         51.18         42.76         2.59 o                         
 -13   1   2          2.70         -0.54         0.77 o                         
 -12   1   2        128.33        143.20         3.36 o                         
 -11   1   2          1.66          1.17         0.40 o                         
 -10   1   2       1438.48       1479.22        11.62 o                         
  -9   1   2          0.04          0.11         0.29 o                         
  -8   1   2        674.65        667.87         6.10 o                         
  -7   1   2          3.29          4.02         0.44 o                         
  -6   1   2        611.48        574.06         4.96 o                         
  -5   1   2         51.70         45.88         1.63 o                         
  -4   1   2        190.14        187.10         2.33 o                         
  -3   1   2       2162.30       2109.92        15.74 o                         
  -2   1   2        184.12        191.44         2.68 o                         
  -1   1   2        990.66        998.25         8.48 o                         
   0   1   2       3637.11       3618.03        42.36 o                         
   1   1   2      38648.04      38430.09       220.97 o                         
   2   1   2        231.62        214.24         2.41 o                         
   3   1   2       4425.74       4361.28        25.86 o                         
   4   1   2       1360.03       1295.00         9.20 o                         
   5   1   2        206.23        205.11         2.59 o                         
   6   1   2         62.37         77.34         1.64 o                         
   7   1   2       1144.54       1192.69         8.74 o                         
   8   1   2        253.95        285.34         3.85 o                         
   9   1   2       1028.90       1099.33         9.19 o                         
  10   1   2         37.37         30.91         1.50 o                         
  11   1   2          6.18          2.72         0.62 o                         
  12   1   2        371.29        359.59         6.43 o                         
  13   1   2        486.16        467.13         7.69 o                         
  14   1   2       1325.29       1348.90        16.36 o                         
  15   1   2        377.32        372.60         8.70 o                         
  16   1   2        325.02        344.77         8.70 o                         
  17   1   2         30.96         24.40         2.79 o                         
  18   1   2         14.21         12.75         2.18 o                         
  19   1   2         34.35         23.52         2.90 o                         
  20   1   2          4.92          6.48         2.66 o                         
  21   1   2         14.50         10.57         2.15 o                         
 -22   2   2          4.64          1.93         2.28 o                         
 -21   2   2         68.07         73.31         5.26 o                         
 -20   2   2          6.74          5.85         1.95 o                         
 -19   2   2         26.91         22.31         3.14 o                         
 -18   2   2        128.94        155.41         7.55 o                         
 -17   2   2          4.29          2.28         1.74 o                         
 -16   2   2        290.33        301.60         8.03 o                         
 -15   2   2       1050.80       1104.42        13.65 o                         
 -14   2   2         84.45         75.95         3.58 o                         
 -13   2   2          0.99          0.45         0.58 o                         
 -12   2   2        109.86        128.97         3.44 o                         
 -11   2   2        588.61        582.09         6.71 o                         
 -10   2   2         31.53         31.01         1.48 o                         
  -9   2   2        624.49        719.19         7.42 o                         
  -8   2   2         63.79         54.53         2.08 o                         
  -7   2   2         39.24         28.54         1.56 o                         
  -6   2   2        867.99        920.51         7.95 o                         
  -5   2   2         25.96         23.66         1.18 o                         
  -4   2   2        870.23        931.36         7.56 o                         
  -3   2   2        900.36        879.21         7.20 o                         
  -2   2   2       1887.47       1915.84        13.05 o                         
  -1   2   2        215.63        232.58         3.37 o                         
   0   2   2        868.73        845.39         7.75 o                         
   1   2   2        654.56        639.92         6.01 o                         
   2   2   2       1257.73       1308.34         9.72 o                         
   3   2   2         24.25         27.77         1.22 o                         
   4   2   2       2428.89       2575.55        17.79 o                         
   5   2   2        574.65        595.99         5.84 o                         
   6   2   2         83.48         68.64         1.93 o                         
   7   2   2       1134.01       1090.87         8.48 o                         
   8   2   2        210.16        228.25         3.56 o                         
   9   2   2          0.25         -0.04         0.44 o                         
  10   2   2        229.29        251.64         3.92 o                         
  11   2   2        121.53        131.25         3.05 o                         
  12   2   2        118.95        115.92         4.04 o                         
  13   2   2        243.16        243.46         5.66 o                         
  14   2   2        294.45        270.27         6.60 o                         
  15   2   2         26.12         23.87         2.50 o                         
  16   2   2          1.00          2.44         1.46 o                         
  17   2   2        287.07        292.54         8.42 o                         
  18   2   2         83.86         76.39         5.33 o                         
  19   2   2          2.39          2.38         2.15 o                         
  20   2   2          9.78          9.11         2.32 o                         
 -21   3   2         30.00         23.48         3.10 o                         
 -20   3   2         83.39         92.07         6.18 o                         
 -19   3   2         34.79         31.82         3.18 o                         
 -18   3   2         89.79         99.37         6.23 o                         
 -17   3   2          1.00          2.15         1.35 o                         
 -16   3   2         14.46         14.07         1.66 o                         
 -15   3   2        156.31        152.47         5.78 o                         
 -14   3   2        151.69        145.19         5.35 o                         
 -13   3   2         84.53         96.82         3.31 o                         
 -12   3   2          0.56          1.41         0.76 o                         
 -11   3   2        170.28        178.17         3.87 o                         
 -10   3   2        170.76        155.91         3.47 o                         
  -9   3   2         62.72         48.21         1.96 o                         
  -8   3   2       1012.61       1039.78         9.45 o                         
  -7   3   2        111.40         81.99         2.43 o                         
  -6   3   2        836.81        894.47         7.89 o                         
  -5   3   2        830.24        911.92         8.69 o                         
  -4   3   2        346.12        386.55         4.89 o                         
  -3   3   2         15.51         12.40         0.93 o                         
  -2   3   2         74.52         82.72         2.37 o                         
  -1   3   2         86.42         80.30         2.49 o                         
   0   3   2        915.23        969.05         9.55 o                         
   1   3   2          5.19          5.38         0.71 o                         
   2   3   2        176.76        163.05         2.92 o                         
   3   3   2         19.78         15.47         1.00 o                         
   4   3   2          0.39         -0.10         0.43 o                         
   5   3   2        272.55        246.94         3.89 o                         
   6   3   2        103.50        104.63         2.94 o                         
   7   3   2          2.40          0.56         0.50 o                         
   8   3   2          0.99          0.44         0.56 o                         
   9   3   2          1.05          0.92         0.63 o                         
  10   3   2         61.45         50.91         2.29 o                         
  11   3   2         61.44         55.02         2.45 o                         
  12   3   2         42.83         33.28         2.23 o                         
  13   3   2         71.67         56.88         3.49 o                         
  14   3   2         70.52         72.11         4.55 o                         
  15   3   2         48.86         40.90         3.10 o                         
  16   3   2        203.50        191.76         8.69 o                         
  17   3   2        239.96        224.17         9.49 o                         
  18   3   2          0.21         -0.03         1.91 o                         
  19   3   2         25.39         18.48         3.10 o                         
 -19   4   2         60.65         68.83         6.54 o                         
 -18   4   2         27.03         23.69         4.65 o                         
 -17   4   2        278.23        318.30        12.69 o                         
 -16   4   2        148.91        128.23        10.84 o                         
 -15   4   2         74.29         73.09         4.40 o                         
 -14   4   2         44.86         44.36         2.48 o                         
 -13   4   2         24.63         16.59         1.68 o                         
 -12   4   2        121.38        107.49         4.24 o                         
 -11   4   2         20.09         19.71         1.49 o                         
 -10   4   2        121.44        119.23         3.74 o                         
  -9   4   2        104.44         96.46         3.49 o                         
  -8   4   2         38.66         25.39         1.83 o                         
  -7   4   2          6.92          4.81         0.98 o                         
  -6   4   2          1.10          0.14         0.76 o                         
  -5   4   2         10.99          5.81         1.10 o                         
  -4   4   2          0.00         -0.45         0.82 o                         
  -3   4   2        290.99        306.21         5.37 o                         
  -2   4   2         28.06         35.17         1.96 o                         
  -1   4   2        159.25        154.54         4.32 o                         
   0   4   2         27.46         28.96         2.11 o                         
   1   4   2         11.48         14.24         1.41 o                         
   2   4   2        180.91        198.64         5.46 o                         
   3   4   2        332.05        273.06         5.46 o                         
   4   4   2         39.49         40.41         2.42 o                         
   5   4   2        489.90        462.50         8.33 o                         
   6   4   2        174.12        175.65         4.85 o                         
   7   4   2         65.72         56.45         2.79 o                         
   8   4   2        191.57        179.16         4.39 o                         
   9   4   2         65.51         56.16         3.16 o                         
  10   4   2        137.96        133.64         4.76 o                         
  11   4   2         42.95         30.01         2.14 o                         
  12   4   2         27.52         13.98         2.31 o                         
  13   4   2          1.42          1.01         1.31 o                         
  14   4   2          1.70          2.07         1.64 o                         
  15   4   2         58.75         51.06         4.57 o                         
  16   4   2         44.14         53.65         4.95 o                         
  17   4   2          0.47          0.60         2.30 o                         
  18   4   2          3.92          2.23         2.63 o                         
 -17   5   2        118.12        133.60        11.16 o                         
 -16   5   2        116.89        127.35        14.34 o                         
 -15   5   2         18.85         17.85         4.30 o                         
 -14   5   2         15.57         12.81         2.25 o                         
 -13   5   2         49.30         48.23         4.31 o                         
 -12   5   2          5.91          7.83         1.81 o                         
 -11   5   2         42.07         38.85         3.50 o                         
 -10   5   2          1.86         -0.59         1.42 o                         
  -9   5   2        172.86        180.56         6.42 o                         
  -8   5   2        220.49        238.31         6.32 o                         
  -7   5   2          7.87          4.03         1.45 o                         
  -6   5   2        152.02        140.63         5.65 o                         
  -5   5   2       1133.48       1131.04        14.92 o                         
  -4   5   2         10.96          6.92         1.25 o                         
  -3   5   2        125.19        135.04         5.16 o                         
  -2   5   2        124.93        131.16         5.28 o                         
  -1   5   2          5.76          6.04         1.41 o                         
   0   5   2        120.80        111.98         5.24 o                         
   1   5   2        147.98        159.63         6.34 o                         
   2   5   2       1246.27       1340.90        17.42 o                         
   3   5   2         51.54         48.65         3.28 o                         
   4   5   2        148.57        143.46         5.48 o                         
   5   5   2        667.96        656.43        10.69 o                         
   6   5   2         18.17         13.02         1.88 o                         
   7   5   2          3.04          3.71         1.33 o                         
   8   5   2         14.98         10.36         1.58 o                         
   9   5   2          2.58         -1.49         1.64 o                         
  10   5   2         47.35         44.48         3.20 o                         
  11   5   2          1.65          2.69         1.95 o                         
  12   5   2         16.24         10.32         2.59 o                         
  13   5   2        144.46        117.96         6.08 o                         
  14   5   2         14.24         10.71         3.30 o                         
  15   5   2         50.70         40.58         4.40 o                         
 -13   6   2         44.22         40.52         3.57 o                         
 -12   6   2         36.24         24.54         3.24 o                         
 -11   6   2         10.46         12.35         2.22 o                         
 -10   6   2        435.77        478.21        10.84 o                         
  -9   6   2         48.42         52.70         3.79 o                         
  -8   6   2         52.39         49.63         3.87 o                         
  -7   6   2        254.00        280.18         7.69 o                         
  -6   6   2        212.24        228.68         8.41 o                         
  -5   6   2         16.12          5.35         2.01 o                         
  -4   6   2         80.23         74.41         5.17 o                         
  -3   6   2          1.93          3.42         1.85 o                         
  -2   6   2        475.96        510.48        11.60 o                         
  -1   6   2        294.81        302.81         8.73 o                         
   0   6   2         27.80         28.73         3.08 o                         
   1   6   2        213.31        221.57         9.18 o                         
   2   6   2          2.99          2.89         1.92 o                         
   3   6   2         32.83         19.48         2.73 o                         
   4   6   2         41.42         40.44         3.78 o                         
   5   6   2          0.54         -0.05         1.44 o                         
   6   6   2         64.47         61.16         4.28 o                         
   7   6   2         66.10         61.18         4.30 o                         
   8   6   2          2.59          1.41         1.55 o                         
   9   6   2         72.17         62.34         5.08 o                         
  10   6   2          0.00          1.02         1.42 o                         
  11   6   2         63.83         40.61         7.17 o                         
  -6   7   2         13.54         10.92         2.27 o                         
  -5   7   2          0.00         -1.81         2.35 o                         
  -4   7   2          3.64         -0.66         2.03 o                         
  -3   7   2         53.26         60.48         4.85 o                         
  -2   7   2          0.05          0.16         1.74 o                         
  -1   7   2        192.95        207.66         8.86 o                         
   0   7   2         11.59          5.59         2.02 o                         
   1   7   2        103.96        111.60         7.34 o                         
   2   7   2         11.03          7.95         2.10 o                         
   3   7   2         33.10         22.75         3.05 o                         
   4   7   2         19.58         21.95         2.98 o                         
   5   7   2         14.92         15.40         3.58 o                         
 -23   1   3         17.59         20.82         3.31 o                         
 -22   1   3        154.99        152.00         8.63 o                         
 -21   1   3         77.61         80.24         6.42 o                         
 -20   1   3        130.90        161.00         7.99 o                         
 -19   1   3         33.34         22.29         2.79 o                         
 -18   1   3          0.13          1.19         1.33 o                         
 -17   1   3        102.60        110.73         5.90 o                         
 -16   1   3          0.30          1.46         1.07 o                         
 -15   1   3         80.00         87.94         4.21 o                         
 -14   1   3        172.62        166.31         6.39 o                         
 -13   1   3         91.83         96.08         3.53 o                         
 -12   1   3          0.76         -0.43         0.55 o                         
 -11   1   3       1179.21       1242.07        11.12 o                         
 -10   1   3          0.34         -0.07         0.34 o                         
  -9   1   3         95.89         96.58         2.02 o                         
  -8   1   3        867.38        869.04         7.62 o                         
  -7   1   3          7.10          5.89         0.54 o                         
  -6   1   3          3.70          0.44         0.26 o                         
  -5   1   3          0.08          0.09         0.34 o                         
  -4   1   3         12.59          8.76         0.59 o                         
  -3   1   3       1556.50       1551.26        10.86 o                         
  -2   1   3        373.40        344.53         4.49 o                         
  -1   1   3       1158.24       1114.82         8.20 o                         
   0   1   3       9234.05       9304.36        52.44 o                         
   1   1   3       3306.84       3334.05        20.18 o                         
   2   1   3      11496.08      11554.90        64.95 o                         
   3   1   3      10723.74      10876.98        61.50 o                         
   4   1   3        199.53        189.24         2.67 o                         
   5   1   3       1914.78       1984.27        12.53 o                         
   6   1   3        161.18        149.93         2.17 o                         
   7   1   3       2690.41       2857.24        17.04 o                         
   8   1   3       1017.27       1076.63         8.06 o                         
   9   1   3       1943.58       1973.55        14.29 o                         
  10   1   3         19.11         25.60         1.45 o                         
  11   1   3         14.47         12.04         1.30 o                         
  12   1   3        251.48        228.79         4.92 o                         
  13   1   3        653.54        675.74         9.29 o                         
  14   1   3          0.20          0.00         0.95 o                         
  15   1   3         26.14         25.73         2.67 o                         
  16   1   3        107.81        103.98         5.97 o                         
  17   1   3         41.25         46.80         3.87 o                         
  18   1   3          5.83          3.14         1.78 o                         
  19   1   3        142.12        139.28         7.16 o                         
  20   1   3         90.57         93.57         5.90 o                         
  21   1   3         67.78         62.19         4.45 o                         
 -22   2   3          5.95          9.27         2.47 o                         
 -21   2   3         15.79          6.79         2.99 o                         
 -20   2   3        227.82        209.78         9.17 o                         
 -19   2   3        178.94        194.78         8.66 o                         
 -18   2   3         27.28         28.48         2.82 o                         
 -17   2   3        700.56        704.69        11.45 o                         
 -16   2   3        134.87        127.77         5.35 o                         
 -15   2   3         31.01         21.68         2.08 o                         
 -14   2   3         85.00         79.38         3.74 o                         
 -13   2   3         54.23         51.06         2.36 o                         
 -12   2   3          2.21          0.19         0.64 o                         
 -11   2   3         59.22         56.66         2.08 o                         
 -10   2   3       1063.88       1065.77         9.53 o                         
  -9   2   3        195.87        182.62         3.08 o                         
  -8   2   3          0.20          0.73         0.41 o                         
  -7   2   3        245.88        290.19         3.66 o                         
  -6   2   3          8.41          9.62         0.68 o                         
  -5   2   3         90.88         92.90         3.01 o                         
  -4   2   3          1.77          2.29         0.40 o                         
  -3   2   3        592.43        603.65         5.48 o                         
  -2   2   3        228.17        247.56         3.23 o                         
  -1   2   3          5.97          2.13         0.42 o                         
   0   2   3       1590.21       1595.38        12.64 o                         
   1   2   3        413.16        433.50         4.81 o                         
   2   2   3        622.26        674.82         6.36 o                         
   3   2   3          8.30         11.12         0.86 o                         
   4   2   3         70.51         63.08         1.91 o                         
   5   2   3        719.22        711.29         6.63 o                         
   6   2   3       1667.89       1820.26        13.14 o                         
   7   2   3         21.80         22.72         1.31 o                         
   8   2   3         91.91         91.17         2.43 o                         
   9   2   3         82.44         73.83         2.44 o                         
  10   2   3       1292.85       1429.84        12.80 o                         
  11   2   3        230.55        190.10         4.14 o                         
  12   2   3        129.65        147.13         4.75 o                         
  13   2   3          3.45          3.39         1.14 o                         
  14   2   3        112.33         89.55         4.52 o                         
  15   2   3          2.88         -0.33         1.38 o                         
  16   2   3         17.40         19.32         2.32 o                         
  17   2   3        103.95        114.03         6.31 o                         
  18   2   3        125.39        112.66         7.36 o                         
  19   2   3         34.24         40.25         4.11 o                         
  20   2   3        296.48        316.64        10.66 o                         
 -21   3   3         67.99         79.51         6.53 o                         
 -20   3   3          9.78          4.33         2.27 o                         
 -19   3   3         95.37         83.72         5.51 o                         
 -18   3   3         94.97         85.18         5.13 o                         
 -17   3   3         16.08         12.15         2.68 o                         
 -16   3   3        283.38        300.77         7.26 o                         
 -15   3   3          4.31          3.46         1.17 o                         
 -14   3   3        330.01        364.67         6.74 o                         
 -13   3   3          7.57          5.12         1.25 o                         
 -12   3   3       2351.68       2428.77        18.61 o                         
 -11   3   3         14.29         10.65         0.99 o                         
 -10   3   3        478.06        538.25         6.70 o                         
  -9   3   3          8.32          3.90         0.63 o                         
  -8   3   3        260.10        252.12         3.97 o                         
  -7   3   3        416.15        447.90         5.55 o                         
  -6   3   3        973.06       1072.21         9.07 o                         
  -5   3   3        225.28        237.11         3.21 o                         
  -4   3   3         94.88        106.53         2.61 o                         
  -3   3   3        115.75        104.62         2.74 o                         
  -2   3   3        329.80        395.86         5.21 o                         
  -1   3   3        351.56        401.25         5.24 o                         
   0   3   3          6.29          3.99         0.67 o                         
   1   3   3       1560.09       1642.49        14.14 o                         
   2   3   3       1359.95       1324.45        11.44 o                         
   3   3   3        425.42        386.78         4.92 o                         
   4   3   3         12.35          9.25         0.86 o                         
   5   3   3          5.59          3.02         0.61 o                         
   6   3   3          3.96          3.59         0.66 o                         
   7   3   3        228.52        203.45         3.75 o                         
   8   3   3        167.67        162.62         3.41 o                         
   9   3   3          4.31          2.64         0.75 o                         
  10   3   3         26.03         25.57         1.75 o                         
  11   3   3         27.82         20.27         1.67 o                         
  12   3   3        558.42        538.04         9.06 o                         
  13   3   3          6.66          4.89         1.87 o                         
  14   3   3         11.43         10.60         1.95 o                         
  15   3   3         10.39          5.04         1.59 o                         
  16   3   3         13.91         11.39         2.84 o                         
  17   3   3          7.22          9.39         1.88 o                         
  18   3   3         70.30         80.65         6.13 o                         
  19   3   3         94.41        119.27         7.42 o                         
 -19   4   3         12.65          7.93         2.80 o                         
 -18   4   3          7.03         -0.32         1.90 o                         
 -17   4   3        206.00        224.35         8.82 o                         
 -16   4   3        300.30        300.73         8.22 o                         
 -15   4   3         76.51         70.01         4.82 o                         
 -14   4   3          0.50          0.70         1.14 o                         
 -13   4   3         77.70         77.32         4.16 o                         
 -12   4   3        407.76        421.12         7.90 o                         
 -11   4   3          0.05         -0.58         1.04 o                         
 -10   4   3         60.09         46.98         2.91 o                         
  -9   4   3         17.29         17.61         1.61 o                         
  -8   4   3          0.00          0.24         0.83 o                         
  -7   4   3        108.81        108.26         3.93 o                         
  -6   4   3         69.82         76.75         3.02 o                         
  -5   4   3        171.24        192.95         4.11 o                         
  -4   4   3        162.02        156.00         4.01 o                         
  -3   4   3        300.21        299.22         5.01 o                         
  -2   4   3        290.95        270.53         4.68 o                         
  -1   4   3         26.86         20.81         1.46 o                         
   0   4   3        154.02        143.46         3.93 o                         
   1   4   3        412.94        418.01         6.71 o                         
   2   4   3        448.89        459.58         7.15 o                         
   3   4   3        157.29        136.42         4.61 o                         
   4   4   3          2.07          1.17         0.77 o                         
   5   4   3        980.38        978.19        11.44 o                         
   6   4   3        686.82        716.12         9.50 o                         
   7   4   3        690.23        706.23         9.45 o                         
   8   4   3         56.45         60.47         3.45 o                         
   9   4   3        487.48        480.94         8.31 o                         
  10   4   3        567.61        516.10         9.82 o                         
  11   4   3        158.00        131.98         6.44 o                         
  12   4   3          7.77          2.85         1.52 o                         
  13   4   3         21.21         32.95         4.15 o                         
  14   4   3         26.89         12.37         3.26 o                         
  15   4   3         21.60         15.82         2.84 o                         
  16   4   3         17.29         13.41         2.83 o                         
  17   4   3          7.57          5.84         2.65 o                         
 -17   5   3         67.02         73.46         8.33 o                         
 -16   5   3          0.50         -2.09         2.09 o                         
 -15   5   3        211.88        228.46        11.14 o                         
 -14   5   3        267.06        281.57         8.76 o                         
 -13   5   3         87.02         74.33         5.42 o                         
 -12   5   3        215.12        221.72         8.31 o                         
 -11   5   3         78.55         87.58         5.39 o                         
 -10   5   3        113.97        111.34         5.10 o                         
  -9   5   3        422.25        470.78         9.18 o                         
  -8   5   3         33.37         31.38         2.68 o                         
  -7   5   3         29.86         28.73         2.50 o                         
  -6   5   3          0.11          0.07         1.15 o                         
  -5   5   3        291.37        317.50         7.15 o                         
  -4   5   3         81.68         82.27         4.22 o                         
  -3   5   3         41.61         39.49         2.98 o                         
  -2   5   3         26.95         20.41         2.15 o                         
  -1   5   3        567.34        572.75        14.92 o                         
   0   5   3        166.52        180.22         6.90 o                         
   1   5   3        674.97        704.92        11.74 o                         
   2   5   3         92.21         84.01         4.47 o                         
   3   5   3        115.83        106.02         4.89 o                         
   4   5   3        321.47        307.77         7.03 o                         
   5   5   3        165.59        154.01         5.95 o                         
   6   5   3         10.36          8.49         1.87 o                         
   7   5   3         90.73         90.89         4.42 o                         
   8   5   3        774.50        797.96        12.60 o                         
   9   5   3         40.29         45.16         3.52 o                         
  10   5   3         30.09         17.40         3.22 o                         
  11   5   3          2.44          2.63         1.50 o                         
  12   5   3        140.12        124.91         6.70 o                         
  13   5   3          4.07          2.13         1.93 o                         
  14   5   3        140.24        135.62         8.69 o                         
  15   5   3         19.53         20.95         5.69 o                         
 -13   6   3         49.19         59.92         4.55 o                         
 -12   6   3         50.20         56.62         4.62 o                         
 -11   6   3         63.02         56.75         4.51 o                         
 -10   6   3          7.54         10.93         2.36 o                         
  -9   6   3        566.39        600.32        12.07 o                         
  -8   6   3          2.78         -0.85         1.55 o                         
  -7   6   3          0.02         -1.72         1.72 o                         
  -6   6   3        359.48        367.99         9.23 o                         
  -5   6   3         91.24         85.28         5.19 o                         
  -4   6   3         52.01         51.33         4.36 o                         
  -3   6   3        242.66        243.05         9.23 o                         
  -2   6   3         80.85         83.66         5.65 o                         
  -1   6   3         30.70         24.32         3.00 o                         
   0   6   3        472.08        509.55        11.61 o                         
   1   6   3        106.14        107.19         6.13 o                         
   2   6   3         36.98         28.36         2.89 o                         
   3   6   3        124.34        120.94         6.15 o                         
   4   6   3         62.77         64.98         4.57 o                         
   5   6   3          0.54          0.59         1.51 o                         
   6   6   3          4.94          3.37         1.71 o                         
   7   6   3         22.05         21.66         3.33 o                         
   8   6   3         16.83         15.63         2.23 o                         
   9   6   3         34.46         32.46         3.22 o                         
  10   6   3          0.00         -2.59         2.59 o                         
  11   6   3         48.17         46.14         3.96 o                         
  -6   7   3         11.06         11.53         2.38 o                         
  -5   7   3         22.82         24.13         3.11 o                         
  -4   7   3          4.78          8.91         2.31 o                         
  -3   7   3        113.04        110.81         6.76 o                         
  -2   7   3         35.72         29.85         3.63 o                         
  -1   7   3        197.54        229.63        10.10 o                         
   0   7   3          0.46         -1.62         1.71 o                         
   1   7   3        249.08        268.76         9.78 o                         
   2   7   3        117.13        140.44         7.29 o                         
   3   7   3        280.06        329.44         9.30 o                         
   4   7   3         48.34         49.14         4.03 o                         
 -23   0   4        123.49        112.50        10.56 o                         
 -22   0   4        281.14        295.63        20.87 o                         
 -21   0   4         39.50         37.53         5.78 o                         
 -20   0   4         47.73         66.29        12.51 o                         
 -19   0   4        109.60        106.56         7.61 o                         
 -18   0   4        107.15         98.99         7.03 o                         
 -17   0   4         79.81         91.29         6.69 o                         
 -16   0   4       1021.90        963.70        19.63 o                         
 -15   0   4        236.27        189.84        10.49 o                         
 -14   0   4        349.29        423.05        13.59 o                         
 -13   0   4         66.93         43.73         6.34 o                         
 -12   0   4          2.24          1.24         0.92 o                         
 -11   0   4       3284.27       3679.16        39.50 o                         
 -10   0   4       1902.83       2006.61        23.81 o                         
  -9   0   4       2462.50       2671.38        29.47 o                         
  -8   0   4       1273.59       1263.82        14.90 o                         
  -7   0   4         20.17         18.55         1.52 o                         
  -6   0   4        697.57        655.54         7.76 o                         
  -5   0   4       1140.50       1123.45        14.57 o                         
  -4   0   4       7404.24       7482.08        62.98 o                         
  -3   0   4      10157.83      10309.70        85.41 o                         
  -2   0   4      26805.94      27276.38       242.62 o                         
  -1   0   4        916.85        900.00         9.77 o                         
   0   0   4          6.81          6.81         0.80 o                         
   1   0   4       5325.02       5350.45        45.96 o                         
   2   0   4       8284.87       8378.10        70.73 o                         
   3   0   4         63.70         65.75         2.28 o                         
   4   0   4        899.30        788.70         9.35 o                         
   5   0   4        450.39        425.66         6.45 o                         
   6   0   4        126.59        109.04         3.11 o                         
   7   0   4        922.09        979.26        11.81 o                         
   8   0   4         52.37         37.03         3.05 o                         
   9   0   4        412.36        391.47         7.33 o                         
  10   0   4        356.67        379.89         9.26 o                         
  11   0   4         80.29         65.30         5.44 o                         
  12   0   4         11.25          6.16         1.59 o                         
  13   0   4        140.88        161.25         7.46 o                         
  14   0   4         18.88         21.34         2.73 o                         
  15   0   4       1211.28       1265.58        25.41 o                         
  16   0   4         67.63         56.84         5.84 o                         
  17   0   4          9.64          8.92         2.78 o                         
  18   0   4        176.21        201.91        12.06 o                         
  19   0   4        112.46        130.15         9.67 o                         
  20   0   4        192.16        262.90        13.59 o                         
 -23   1   4          1.78          0.02         2.44 o                         
 -22   1   4          8.72          4.20         2.57 o                         
 -21   1   4          0.08         -1.82         1.82 o                         
 -20   1   4        269.61        258.77         9.14 o                         
 -19   1   4          3.81          2.17         1.57 o                         
 -18   1   4        326.01        341.88         7.76 o                         
 -17   1   4        831.65        842.48        12.52 o                         
 -16   1   4        153.61        152.69         5.51 o                         
 -15   1   4         89.98         69.34         3.91 o                         
 -14   1   4        230.26        243.85         6.65 o                         
 -13   1   4         98.90         99.10         3.72 o                         
 -12   1   4         23.16         24.02         1.52 o                         
 -11   1   4        530.42        558.74         6.20 o                         
 -10   1   4         24.53         14.99         1.00 o                         
  -9   1   4        240.40        251.42         3.66 o                         
  -8   1   4        458.57        481.94         4.84 o                         
  -7   1   4          9.68          8.67         0.62 o                         
  -6   1   4       1089.12       1120.06         8.01 o                         
  -5   1   4       1366.04       1303.20         9.52 o                         
  -4   1   4       4139.36       4088.31        25.82 o                         
  -3   1   4       3991.89       3884.53        25.61 o                         
  -2   1   4       3264.05       3221.69        22.73 o                         
  -1   1   4       7298.68       7374.35        48.95 o                         
   0   1   4        886.81        868.04         7.02 o                         
   1   1   4        430.50        438.42         4.43 o                         
   2   1   4         57.58         47.27         1.33 o                         
   3   1   4       1614.64       1608.00        11.27 o                         
   4   1   4       4355.94       4527.88        28.66 o                         
   5   1   4       1005.53        996.39        12.05 o                         
   6   1   4         66.67         57.99         1.75 o                         
   7   1   4         46.56         32.63         1.31 o                         
   8   1   4         56.07         46.92         1.33 o                         
   9   1   4          0.14         -0.23         0.43 o                         
  10   1   4         63.39         53.95         2.40 o                         
  11   1   4       1275.22       1326.79        13.73 o                         
  12   1   4         48.60         56.20         2.98 o                         
  13   1   4         79.80         76.33         3.56 o                         
  14   1   4        147.03        141.17         5.15 o                         
  15   1   4         38.00         35.78         2.97 o                         
  16   1   4         13.08          5.64         1.95 o                         
  17   1   4         47.71         41.44         3.76 o                         
  18   1   4         15.63         11.35         2.09 o                         
  19   1   4         35.55         33.90         3.54 o                         
  20   1   4          1.30          1.17         1.85 o                         
 -22   2   4         23.07         17.04         2.64 o                         
 -21   2   4          6.86          2.69         1.86 o                         
 -20   2   4         51.73         55.43         4.22 o                         
 -19   2   4         22.07         20.94         2.36 o                         
 -18   2   4        172.72        174.86         5.93 o                         
 -17   2   4         94.97        105.74         5.14 o                         
 -16   2   4        962.68        999.46        14.06 o                         
 -15   2   4         14.55         12.98         1.64 o                         
 -14   2   4        223.53        224.25         5.29 o                         
 -13   2   4         86.11         78.97         3.33 o                         
 -12   2   4        230.97        213.44         4.24 o                         
 -11   2   4         44.37         34.71         1.78 o                         
 -10   2   4         46.77         49.42         1.81 o                         
  -9   2   4         60.56         74.84         2.29 o                         
  -8   2   4        348.76        368.13         5.12 o                         
  -7   2   4          5.17          2.94         0.48 o                         
  -6   2   4        157.66        153.37         2.46 o                         
  -5   2   4        373.35        393.42         4.82 o                         
  -4   2   4       3050.71       3265.98        21.61 o                         
  -3   2   4        894.50        901.38         7.59 o                         
  -2   2   4        299.56        299.96         3.51 o                         
  -1   2   4        916.71       1012.82         7.67 o                         
   0   2   4       1725.66       1860.92        12.36 o                         
   1   2   4        169.65        179.94         3.23 o                         
   2   2   4       1133.23       1177.58         9.08 o                         
   3   2   4         42.95         38.03         1.56 o                         
   4   2   4       1986.84       2085.51        15.68 o                         
   5   2   4        695.84        701.67         7.04 o                         
   6   2   4        523.77        532.56         6.26 o                         
   7   2   4         50.40         38.52         1.79 o                         
   8   2   4       1164.14       1243.94        11.26 o                         
   9   2   4          6.90          7.51         0.96 o                         
  10   2   4        205.83        184.66         4.44 o                         
  11   2   4        238.59        230.01         4.99 o                         
  12   2   4        374.01        373.83         7.17 o                         
  13   2   4          0.40          0.04         0.95 o                         
  14   2   4        156.38        145.03         6.06 o                         
  15   2   4          5.55          5.61         1.38 o                         
  16   2   4          2.18          1.54         1.40 o                         
  17   2   4        325.60        309.94         8.21 o                         
  18   2   4        210.34        220.96         8.54 o                         
  19   2   4          9.46          2.33         2.37 o                         
 -21   3   4          9.11          3.18         2.45 o                         
 -20   3   4        369.66        387.15        11.86 o                         
 -19   3   4          0.39          0.93         1.77 o                         
 -18   3   4         63.17         65.57         6.28 o                         
 -17   3   4         52.98         59.07         4.12 o                         
 -16   3   4         59.93         51.17         3.94 o                         
 -15   3   4          1.66          0.60         1.09 o                         
 -14   3   4          0.08         -0.03         1.15 o                         
 -13   3   4         75.35         68.31         3.12 o                         
 -12   3   4       1054.97       1116.87        11.27 o                         
 -11   3   4        965.33        985.52        10.03 o                         
 -10   3   4        399.80        434.42         5.51 o                         
  -9   3   4          0.11          0.48         0.53 o                         
  -8   3   4          9.68         19.57         1.19 o                         
  -7   3   4         46.26         43.00         1.86 o                         
  -6   3   4        146.52        177.67         3.80 o                         
  -5   3   4         74.98         70.67         2.12 o                         
  -4   3   4        330.88        359.94         4.64 o                         
  -3   3   4        803.67        854.74         7.92 o                         
  -2   3   4        720.00        813.49         8.25 o                         
  -1   3   4       1084.31       1120.50        10.21 o                         
   0   3   4        539.05        563.98         5.98 o                         
   1   3   4         85.38        107.03         2.83 o                         
   2   3   4        125.11        119.37         2.88 o                         
   3   3   4        107.69        115.60         3.28 o                         
   4   3   4         16.40          9.96         0.96 o                         
   5   3   4         20.71         27.43         1.73 o                         
   6   3   4         24.61         19.84         1.39 o                         
   7   3   4        104.58        103.59         3.32 o                         
   8   3   4          2.92          2.78         0.72 o                         
   9   3   4         14.80          9.73         1.26 o                         
  10   3   4        247.85        224.41         5.63 o                         
  11   3   4         33.97         28.06         2.13 o                         
  12   3   4          7.30          2.79         1.35 o                         
  13   3   4         62.41         62.19         4.14 o                         
  14   3   4         43.91         34.43         3.03 o                         
  15   3   4        103.14         94.11         5.51 o                         
  16   3   4         10.90          5.89         1.94 o                         
  17   3   4          3.99          9.91         2.20 o                         
  18   3   4         60.70         36.73         3.93 o                         
 -19   4   4         33.62         39.67         4.43 o                         
 -18   4   4         10.00          7.92         2.72 o                         
 -17   4   4         32.24         33.67         4.63 o                         
 -16   4   4        150.54        152.09         7.45 o                         
 -15   4   4        245.61        265.75         7.40 o                         
 -14   4   4          0.06          0.57         1.56 o                         
 -13   4   4         40.05         46.75         3.73 o                         
 -12   4   4         97.73         87.85         4.37 o                         
 -11   4   4         56.84         52.00         2.97 o                         
 -10   4   4         78.11         82.10         3.83 o                         
  -9   4   4         24.34         21.98         1.88 o                         
  -8   4   4         38.11         32.19         2.42 o                         
  -7   4   4        187.28        187.79         4.79 o                         
  -6   4   4         85.63         90.12         3.54 o                         
  -5   4   4         28.04         27.33         2.20 o                         
  -4   4   4        336.23        312.94         5.34 o                         
  -3   4   4         93.22         78.90         3.04 o                         
  -2   4   4         76.83         67.55         2.80 o                         
  -1   4   4        108.98        119.31         3.63 o                         
   0   4   4        395.06        423.76         6.73 o                         
   1   4   4        199.62        200.79         4.40 o                         
   2   4   4         89.97         79.65         3.41 o                         
   3   4   4        321.32        309.16         5.86 o                         
   4   4   4        122.51        126.35         3.96 o                         
   5   4   4         30.73         23.73         1.77 o                         
   6   4   4        903.12        873.11        10.77 o                         
   7   4   4         81.43         76.06         3.30 o                         
   8   4   4        157.31        173.53         5.11 o                         
   9   4   4         31.18         17.33         1.99 o                         
  10   4   4         10.93          7.64         1.39 o                         
  11   4   4          0.50          0.30         1.40 o                         
  12   4   4        108.78         97.35         5.20 o                         
  13   4   4          2.93          6.79         2.15 o                         
  14   4   4        185.14        162.57         8.40 o                         
  15   4   4         25.67         31.49         3.68 o                         
  16   4   4         30.14         40.57         6.70 o                         
 -17   5   4         79.72         95.75         6.93 o                         
 -16   5   4        234.20        262.59        16.78 o                         
 -15   5   4         10.54         10.87         2.32 o                         
 -14   5   4         52.86         60.72         4.70 o                         
 -13   5   4         94.55        100.74         5.93 o                         
 -12   5   4          1.60          1.12         1.51 o                         
 -11   5   4         29.33         26.01         2.88 o                         
 -10   5   4          0.29         -0.49         1.26 o                         
  -9   5   4        189.24        189.78         6.25 o                         
  -8   5   4          2.87          3.23         1.54 o                         
  -7   5   4        240.55        240.88         6.63 o                         
  -6   5   4         43.83         39.99         3.56 o                         
  -5   5   4          1.39         -0.15         1.20 o                         
  -4   5   4         35.58         29.99         2.75 o                         
  -3   5   4        184.31        168.74         6.64 o                         
  -2   5   4         43.50         49.78         3.56 o                         
  -1   5   4        774.35        784.44        12.81 o                         
   0   5   4         22.02         18.30         2.34 o                         
   1   5   4        104.20         97.30         5.30 o                         
   2   5   4        141.68        143.80         6.54 o                         
   3   5   4          2.16          0.64         1.27 o                         
   4   5   4          0.00          0.62         1.19 o                         
   5   5   4        123.29        109.71         4.80 o                         
   6   5   4        245.95        247.44         8.34 o                         
   7   5   4         48.03         41.26         2.92 o                         
   8   5   4         63.03         52.66         3.53 o                         
   9   5   4        286.92        285.88         8.26 o                         
  10   5   4         23.82         26.82         2.67 o                         
  11   5   4         27.41         15.34         4.90 o                         
  12   5   4         77.32         78.21         5.80 o                         
  13   5   4         35.89         44.62         4.34 o                         
  14   5   4         49.48         58.63         5.58 o                         
 -13   6   4         30.36         46.99         4.63 o                         
 -12   6   4          7.88          6.58         2.29 o                         
 -11   6   4         19.72         17.58         2.77 o                         
 -10   6   4         37.25         38.54         4.00 o                         
  -9   6   4         15.87         13.04         2.80 o                         
  -8   6   4          7.61          5.98         1.84 o                         
  -7   6   4        249.91        259.71         8.38 o                         
  -6   6   4        108.15        102.78         5.79 o                         
  -5   6   4          1.12          3.58         1.69 o                         
  -4   6   4        135.09        133.34         6.60 o                         
  -3   6   4         11.84         13.56         2.32 o                         
  -2   6   4         35.44         28.20         3.20 o                         
  -1   6   4         15.54         15.10         2.35 o                         
   0   6   4        141.86        153.20         7.30 o                         
   1   6   4        146.23        137.54         7.20 o                         
   2   6   4         47.54         43.04         3.71 o                         
   3   6   4         17.40         18.88         2.62 o                         
   4   6   4         10.49         12.15         2.10 o                         
   5   6   4          4.51          3.97         1.58 o                         
   6   6   4          0.00         -1.03         1.37 o                         
   7   6   4          0.30         -1.62         1.62 o                         
   8   6   4         15.60         10.32         2.20 o                         
   9   6   4         35.80         45.54         3.97 o                         
  10   6   4          1.27          2.06         1.81 o                         
  -5   7   4         25.38         40.48         3.78 o                         
  -4   7   4          0.02          1.45         2.00 o                         
  -3   7   4         17.01         12.80         3.23 o                         
  -2   7   4         54.22         55.91         4.69 o                         
  -1   7   4         81.47         78.47         5.68 o                         
   0   7   4         57.30         49.11         4.69 o                         
   1   7   4          0.25          0.89         1.77 o                         
   2   7   4         54.55         43.85         3.87 o                         
   3   7   4          2.45         10.75         4.79 o                         
 -23   1   5          3.20          0.50         2.39 o                         
 -22   1   5          7.19          6.58         2.16 o                         
 -21   1   5          3.77         -0.31         1.88 o                         
 -20   1   5          0.33          1.48         1.46 o                         
 -19   1   5          0.02          1.58         1.54 o                         
 -18   1   5          3.29          2.65         1.24 o                         
 -17   1   5        481.20        469.63         9.90 o                         
 -16   1   5        576.82        571.25         9.91 o                         
 -15   1   5        322.11        320.18         6.54 o                         
 -14   1   5        165.20        177.75         4.56 o                         
 -13   1   5        295.85        310.71         5.55 o                         
 -12   1   5        177.38        175.53         3.64 o                         
 -11   1   5         11.96          8.98         0.82 o                         
 -10   1   5         21.94         22.81         1.22 o                         
  -9   1   5        286.30        302.90         3.75 o                         
  -8   1   5       1987.78       2151.65        16.59 o                         
  -7   1   5          1.93          3.86         0.52 o                         
  -6   1   5        413.60        457.47         4.93 o                         
  -5   1   5        703.33        735.47         6.63 o                         
  -4   1   5        227.42        207.84         3.22 o                         
  -3   1   5          0.49          1.26         0.37 o                         
  -2   1   5       1862.39       1855.17        14.59 o                         
  -1   1   5        123.56        114.20         1.86 o                         
   0   1   5         11.91         11.72         0.73 o                         
   1   1   5        494.59        483.65         4.75 o                         
   2   1   5        370.77        342.76         3.58 o                         
   3   1   5       1381.85       1433.28        10.11 o                         
   4   1   5       2420.69       2561.33        16.52 o                         
   5   1   5       2947.47       3166.23        20.70 o                         
   6   1   5       2806.32       2828.68        18.38 o                         
   7   1   5       2757.23       2911.27        19.37 o                         
   8   1   5         89.38         92.02         2.76 o                         
   9   1   5        243.67        259.49         4.62 o                         
  10   1   5        206.24        225.11         4.85 o                         
  11   1   5        642.17        670.43         9.22 o                         
  12   1   5        738.48        749.54        10.09 o                         
  13   1   5          5.74          3.24         1.13 o                         
  14   1   5          0.27          0.71         0.99 o                         
  15   1   5        176.22        178.21         6.51 o                         
  16   1   5         86.22         95.62         5.11 o                         
  17   1   5         27.94         26.22         3.44 o                         
  18   1   5         15.98         10.90         2.41 o                         
  19   1   5         12.68         19.15         2.71 o                         
 -22   2   5          7.90          1.28         2.92 o                         
 -21   2   5         61.66         50.88         4.37 o                         
 -20   2   5          2.96         -0.27         1.43 o                         
 -19   2   5        149.46        148.63         6.41 o                         
 -18   2   5         91.78         88.81         4.42 o                         
 -17   2   5        482.71        499.40         9.61 o                         
 -16   2   5        160.55        164.48         5.65 o                         
 -15   2   5         48.79         45.06         2.66 o                         
 -14   2   5        224.65        229.02         5.09 o                         
 -13   2   5        698.83        709.89         9.36 o                         
 -12   2   5         76.60         74.93         2.77 o                         
 -11   2   5        135.54        134.47         3.18 o                         
 -10   2   5        198.35        177.41         4.14 o                         
  -9   2   5        517.63        505.41         8.63 o                         
  -8   2   5          5.58          1.79         0.50 o                         
  -7   2   5        110.11        129.37         2.38 o                         
  -6   2   5        796.58        763.01         6.64 o                         
  -5   2   5       3083.65       3365.63        20.70 o                         
  -4   2   5         23.31         24.62         1.23 o                         
  -3   2   5         20.49         26.28         1.27 o                         
  -2   2   5         96.00        104.52         2.08 o                         
  -1   2   5        263.43        280.07         3.57 o                         
   0   2   5        108.43         94.11         2.14 o                         
   1   2   5         50.31         36.21         1.49 o                         
   2   2   5       1459.75       1548.76        11.80 o                         
   3   2   5       1766.44       1735.30        13.02 o                         
   4   2   5        957.85        969.44         8.79 o                         
   5   2   5          5.25          7.56         0.79 o                         
   6   2   5        331.84        343.78         4.74 o                         
   7   2   5        538.94        531.58         8.35 o                         
   8   2   5         32.83         22.45         1.51 o                         
   9   2   5        556.72        572.52         9.57 o                         
  10   2   5        384.45        375.41         6.54 o                         
  11   2   5         36.38         34.66         2.48 o                         
  12   2   5        229.18        222.10         6.40 o                         
  13   2   5         89.15         88.32         4.24 o                         
  14   2   5          0.78          2.43         1.35 o                         
  15   2   5        126.95        119.77         5.73 o                         
  16   2   5         96.17         98.99         7.21 o                         
  17   2   5          0.00         -0.95         1.53 o                         
  18   2   5         22.98         19.38         2.42 o                         
  19   2   5         13.99         11.52         2.70 o                         
 -21   3   5         70.87         72.72         5.97 o                         
 -20   3   5        122.14        119.39         6.82 o                         
 -19   3   5          0.15          1.60         1.63 o                         
 -18   3   5        280.92        295.27         9.90 o                         
 -17   3   5          1.69          1.08         1.47 o                         
 -16   3   5          0.98          1.97         1.27 o                         
 -15   3   5       2167.38       2299.58        24.20 o                         
 -14   3   5        136.48        139.88         5.84 o                         
 -13   3   5         52.92         50.18         3.10 o                         
 -12   3   5        328.46        323.16         6.41 o                         
 -11   3   5         26.43         22.51         1.74 o                         
 -10   3   5          2.16          1.78         0.74 o                         
  -9   3   5         15.90         11.14         1.18 o                         
  -8   3   5        700.81        678.81         7.32 o                         
  -7   3   5         39.66         33.53         1.63 o                         
  -6   3   5        220.08        262.59         4.19 o                         
  -5   3   5         10.25          3.27         0.63 o                         
  -4   3   5         18.17         20.10         1.21 o                         
  -3   3   5        221.96        232.92         3.52 o                         
  -2   3   5         28.32         29.31         1.57 o                         
  -1   3   5         18.62         22.17         1.30 o                         
   0   3   5        242.15        205.61         3.22 o                         
   1   3   5        331.63        375.38         4.70 o                         
   2   3   5        371.03        338.68         5.01 o                         
   3   3   5        581.70        605.39         7.52 o                         
   4   3   5         48.25         51.60         2.28 o                         
   5   3   5         34.87         22.58         1.48 o                         
   6   3   5        386.09        347.45         5.80 o                         
   7   3   5        350.83        324.31         5.38 o                         
   8   3   5         22.49         20.30         1.73 o                         
   9   3   5         26.47         27.90         2.28 o                         
  10   3   5        196.41        190.42         5.79 o                         
  11   3   5        447.74        411.54         8.21 o                         
  12   3   5         99.58         76.56         4.59 o                         
  13   3   5         15.31         16.40         2.06 o                         
  14   3   5          5.72          5.33         1.70 o                         
  15   3   5        367.37        360.38         9.31 o                         
  16   3   5          6.02          5.16         1.86 o                         
  17   3   5         79.07        103.56         9.17 o                         
  18   3   5          2.23          3.56         2.06 o                         
 -19   4   5         27.32         23.47         3.73 o                         
 -18   4   5          8.37          6.93         2.14 o                         
 -17   4   5          0.29          0.34         1.75 o                         
 -16   4   5        150.15        132.75         8.64 o                         
 -15   4   5        772.98        867.71        15.54 o                         
 -14   4   5         61.02         60.03         5.04 o                         
 -13   4   5        184.31        182.73         6.40 o                         
 -12   4   5        507.97        497.34         9.73 o                         
 -11   4   5        620.24        634.59        10.14 o                         
 -10   4   5         35.85         34.76         2.47 o                         
  -9   4   5        590.81        594.79         8.61 o                         
  -8   4   5        167.80        179.31         4.95 o                         
  -7   4   5        104.66        105.63         3.97 o                         
  -6   4   5          0.06         -0.21         0.79 o                         
  -5   4   5        125.00        150.56         4.34 o                         
  -4   4   5          0.24          0.39         0.76 o                         
  -3   4   5          5.15          3.51         1.00 o                         
  -2   4   5        113.56        102.89         3.92 o                         
  -1   4   5         98.30        111.94         4.31 o                         
   0   4   5        212.54        210.10         4.89 o                         
   1   4   5        137.51        129.13         3.97 o                         
   2   4   5       1392.47       1405.32        14.23 o                         
   3   4   5       1101.66       1104.88        12.23 o                         
   4   4   5        360.52        369.47         6.21 o                         
   5   4   5         17.37         15.31         1.57 o                         
   6   4   5        216.81        225.64         4.90 o                         
   7   4   5        136.25        120.36         4.40 o                         
   8   4   5         89.25         94.80         5.04 o                         
   9   4   5        557.00        593.14        10.19 o                         
  10   4   5        288.66        268.85         7.79 o                         
  11   4   5          9.37          4.68         2.18 o                         
  12   4   5         12.08          6.69         1.70 o                         
  13   4   5         36.91         34.49         3.55 o                         
  14   4   5          0.01         -1.78         1.78 o                         
  15   4   5         30.03         30.30         3.73 o                         
  16   4   5         65.40         74.12         6.59 o                         
 -17   5   5        200.62        202.87        10.83 o                         
 -16   5   5        147.88        179.76        11.18 o                         
 -15   5   5        163.19        170.75         8.75 o                         
 -14   5   5          0.77          1.81         1.74 o                         
 -13   5   5        262.71        293.59         8.69 o                         
 -12   5   5          4.71          0.26         1.63 o                         
 -11   5   5        225.34        228.58         7.73 o                         
 -10   5   5        554.55        571.79        10.69 o                         
  -9   5   5         21.26         25.97         3.51 o                         
  -8   5   5         81.22         80.37         4.81 o                         
  -7   5   5        124.14        128.30         6.31 o                         
  -6   5   5         96.86        114.75         5.65 o                         
  -5   5   5        523.55        503.60        10.12 o                         
  -4   5   5        531.84        537.03        11.93 o                         
  -3   5   5          8.78         10.84         1.87 o                         
  -2   5   5        525.13        534.69        10.39 o                         
  -1   5   5        169.89        184.19         7.14 o                         
   0   5   5        234.29        222.67         6.67 o                         
   1   5   5          0.00         -1.25         1.64 o                         
   2   5   5         56.07         47.79         3.70 o                         
   3   5   5        364.24        355.09         7.93 o                         
   4   5   5        260.77        256.34         7.33 o                         
   5   5   5         40.05         36.59         2.98 o                         
   6   5   5          0.04          1.22         1.50 o                         
   7   5   5        370.72        385.73         9.72 o                         
   8   5   5          7.73          5.65         1.71 o                         
   9   5   5         38.25         38.95         3.56 o                         
  10   5   5          1.90         -1.56         1.56 o                         
  11   5   5         14.23         13.01         2.24 o                         
  12   5   5         17.91          6.15         3.56 o                         
  13   5   5         41.29         38.38         4.03 o                         
 -13   6   5          7.27          3.60         3.08 o                         
 -12   6   5          8.13          1.02         1.89 o                         
 -11   6   5         26.75         20.68         2.96 o                         
 -10   6   5          4.04          4.27         1.84 o                         
  -9   6   5        231.42        249.86         8.67 o                         
  -8   6   5        367.79        380.40         9.54 o                         
  -7   6   5        192.39        195.90         8.21 o                         
  -6   6   5        418.31        402.60         9.79 o                         
  -5   6   5         35.77         30.97         3.16 o                         
  -4   6   5         82.70         71.98         4.91 o                         
  -3   6   5         93.18         92.50         5.41 o                         
  -2   6   5          0.04         -0.55         1.53 o                         
  -1   6   5         19.56         16.22         2.50 o                         
   0   6   5         11.51         10.58         3.31 o                         
   1   6   5          0.31          1.70         1.66 o                         
   2   6   5         43.49         31.71         3.40 o                         
   3   6   5         80.29         87.82         5.08 o                         
   4   6   5        378.89        415.28         9.42 o                         
   5   6   5         60.24         69.42         4.43 o                         
   6   6   5        108.13        113.37         5.99 o                         
   7   6   5         50.33         55.72         4.68 o                         
   8   6   5         12.90         13.33         2.91 o                         
   9   6   5          5.02          1.33         2.05 o                         
  -4   7   5         16.12         11.14         2.41 o                         
  -3   7   5          5.52          4.82         1.99 o                         
  -2   7   5         40.80         34.57         3.52 o                         
  -1   7   5          4.38          5.31         2.31 o                         
   0   7   5          3.92          4.45         2.33 o                         
   1   7   5        589.09        687.71        28.29 o                         
 -23   0   6         16.14         16.00         4.68 o                         
 -22   0   6        245.04        250.92        15.61 o                         
 -21   0   6        216.36        229.83         9.85 o                         
 -20   0   6         98.15        112.74         8.93 o                         
 -19   0   6        966.58        917.66        21.88 o                         
 -18   0   6        158.46        154.78         8.34 o                         
 -17   0   6        115.80        102.43         6.47 o                         
 -16   0   6        698.53        677.62        14.57 o                         
 -15   0   6        336.05        333.82         9.46 o                         
 -14   0   6         80.65         81.05         4.64 o                         
 -13   0   6        442.25        423.22         8.65 o                         
 -12   0   6       1057.23       1146.56        15.87 o                         
 -11   0   6        474.43        425.41         8.35 o                         
 -10   0   6       1431.40       1471.46        18.00 o                         
  -9   0   6         10.83          6.60         0.77 o                         
  -8   0   6       1837.56       2077.48        21.48 o                         
  -7   0   6       1168.13       1174.43        15.11 o                         
  -6   0   6       3840.91       4060.81        37.33 o                         
  -5   0   6       1106.83       1085.94        12.64 o                         
  -4   0   6        415.20        419.11         6.55 o                         
  -3   0   6        418.43        423.77         9.85 o                         
  -2   0   6         36.22         37.93         2.10 o                         
  -1   0   6        193.61        151.21         4.34 o                         
   0   0   6          0.01          0.01         0.39 o                         
   1   0   6          0.29          0.27         0.46 o                         
   2   0   6          1.36          3.69         0.67 o                         
   3   0   6        350.54        302.25         4.88 o                         
   4   0   6        207.95        213.76         4.63 o                         
   5   0   6          9.03          6.81         1.00 o                         
   6   0   6         54.18         33.37         2.24 o                         
   7   0   6         43.03         37.51         2.86 o                         
   8   0   6        248.25        250.96         5.68 o                         
   9   0   6        829.81        780.79        13.11 o                         
  10   0   6        290.67        254.62         7.20 o                         
  11   0   6        272.59        272.93         7.62 o                         
  12   0   6       5734.06       6177.69        61.27 o                         
  13   0   6        611.44        615.34        13.96 o                         
  14   0   6          0.00         -0.86         1.70 o                         
  15   0   6        199.98        195.36        13.35 o                         
  16   0   6        351.66        365.62        18.54 o                         
  17   0   6        111.62        105.15        10.29 o                         
  18   0   6        198.66        189.24        13.95 o                         
  19   0   6        249.38        251.10        14.83 o                         
 -23   1   6          0.02          0.74         1.94 o                         
 -22   1   6        101.22         95.59         6.18 o                         
 -21   1   6         52.25         43.96         3.22 o                         
 -20   1   6        131.25        122.12         5.93 o                         
 -19   1   6        128.53        109.48         5.32 o                         
 -18   1   6         14.73         12.14         1.81 o                         
 -17   1   6        125.84        114.69         4.85 o                         
 -16   1   6         58.59         48.37         3.07 o                         
 -15   1   6        561.10        548.74         8.93 o                         
 -14   1   6        267.71        234.80         5.01 o                         
 -13   1   6          1.85          0.51         0.65 o                         
 -12   1   6         36.93         39.63         2.05 o                         
 -11   1   6          0.87          0.78         0.54 o                         
 -10   1   6        398.35        409.60         4.87 o                         
  -9   1   6        431.20        431.36         5.35 o                         
  -8   1   6       1228.49       1311.04        18.83 o                         
  -7   1   6         94.49        105.58         2.80 o                         
  -6   1   6         85.50         61.60         1.76 o                         
  -5   1   6         26.93         27.49         1.18 o                         
  -4   1   6        802.57        841.78         8.10 o                         
  -3   1   6        576.52        579.19         9.66 o                         
  -2   1   6       3092.22       3204.11        20.25 o                         
  -1   1   6        620.72        579.67         5.42 o                         
   0   1   6         10.21          5.96         0.58 o                         
   1   1   6        349.03        328.71         3.72 o                         
   2   1   6          6.29          2.06         0.45 o                         
   3   1   6        992.49       1008.43         8.62 o                         
   4   1   6        135.58        126.84         2.10 o                         
   5   1   6         19.07         17.04         0.94 o                         
   6   1   6         12.91          8.55         0.76 o                         
   7   1   6          0.02          0.39         0.51 o                         
   8   1   6        899.90        896.78         9.03 o                         
   9   1   6          2.51          3.60         0.84 o                         
  10   1   6         24.08         20.15         1.70 o                         
  11   1   6        739.93        751.07        10.11 o                         
  12   1   6        119.85        114.06         4.52 o                         
  13   1   6         73.44         70.97         3.61 o                         
  14   1   6         18.60         15.91         1.77 o                         
  15   1   6         78.88         84.52         4.81 o                         
  16   1   6          6.53          5.61         1.97 o                         
  17   1   6          7.34          2.56         1.97 o                         
  18   1   6         14.02          7.90         2.26 o                         
  19   1   6        122.25        139.59         8.05 o                         
 -22   2   6          0.10         -1.81         1.95 o                         
 -21   2   6        151.48        145.59         9.37 o                         
 -20   2   6        468.23        490.17        10.61 o                         
 -19   2   6          0.17         -1.70         1.72 o                         
 -18   2   6        200.93        206.26         7.16 o                         
 -17   2   6        955.44        981.02        14.41 o                         
 -16   2   6         47.23         40.32         3.03 o                         
 -15   2   6         23.50         20.90         1.79 o                         
 -14   2   6         82.60         74.74         3.22 o                         
 -13   2   6         86.86         65.00         2.77 o                         
 -12   2   6          9.25          6.32         0.84 o                         
 -11   2   6        161.81        122.57         3.37 o                         
 -10   2   6          0.90          0.55         0.45 o                         
  -9   2   6        189.35        185.59         3.02 o                         
  -8   2   6        102.74         77.60         2.12 o                         
  -7   2   6        617.61        729.99         7.59 o                         
  -6   2   6        479.02        525.45         5.84 o                         
  -5   2   6        655.65        687.52         7.07 o                         
  -4   2   6          2.58          2.20         0.65 o                         
  -3   2   6        815.50        850.85         8.25 o                         
  -2   2   6        513.10        526.51         6.22 o                         
  -1   2   6       2048.05       2222.67        16.19 o                         
   0   2   6       1443.86       1505.01        12.04 o                         
   1   2   6         38.36         34.11         1.54 o                         
   2   2   6       4058.09       4322.78        27.61 o                         
   3   2   6        229.44        222.21         3.74 o                         
   4   2   6        228.72        234.83         3.62 o                         
   5   2   6       2623.97       2678.67        19.18 o                         
   6   2   6        414.59        400.80         5.33 o                         
   7   2   6        123.71        131.66         3.99 o                         
   8   2   6         46.83         37.73         2.53 o                         
   9   2   6         21.90         16.21         1.57 o                         
  10   2   6         71.34         76.00         3.48 o                         
  11   2   6       1064.47       1047.33        13.47 o                         
  12   2   6         67.96         63.46         3.60 o                         
  13   2   6          2.19          0.98         1.41 o                         
  14   2   6          9.96          8.52         1.70 o                         
  15   2   6        142.57        136.94         6.23 o                         
  16   2   6         18.37         16.46         2.62 o                         
  17   2   6         37.23         27.63         3.35 o                         
  18   2   6          0.69          1.06         1.71 o                         
 -21   3   6         23.25         17.00         2.67 o                         
 -20   3   6         98.85        119.65         7.07 o                         
 -19   3   6          0.58         -0.80         2.03 o                         
 -18   3   6        196.71        224.86         8.11 o                         
 -17   3   6        497.95        507.76        10.83 o                         
 -16   3   6          6.13          5.42         1.71 o                         
 -15   3   6        958.62       1011.00        14.23 o                         
 -14   3   6        368.93        372.73         7.82 o                         
 -13   3   6        397.62        390.97         8.93 o                         
 -12   3   6        223.27        233.44         6.18 o                         
 -11   3   6         29.62         26.23         2.13 o                         
 -10   3   6        172.24        172.21         4.31 o                         
  -9   3   6        568.04        546.06         7.84 o                         
  -8   3   6         62.90         55.47         2.69 o                         
  -7   3   6        254.00        263.76         4.97 o                         
  -6   3   6          2.01          3.17         0.71 o                         
  -5   3   6          2.19         -0.50         0.50 o                         
  -4   3   6          5.91          9.19         1.06 o                         
  -3   3   6         22.59         15.77         1.30 o                         
  -2   3   6         27.88         19.65         1.26 o                         
  -1   3   6         64.41         49.81         2.05 o                         
   0   3   6       1357.63       1381.60        12.23 o                         
   1   3   6        638.84        691.93         7.76 o                         
   2   3   6        167.24        157.69         3.42 o                         
   3   3   6        921.16        952.40         9.80 o                         
   4   3   6         17.65         13.64         1.17 o                         
   5   3   6        135.96        136.79         3.81 o                         
   6   3   6        102.73         82.01         3.15 o                         
   7   3   6         57.85         54.24         2.79 o                         
   8   3   6       1166.67       1163.18        14.60 o                         
   9   3   6        378.41        413.83        10.32 o                         
  10   3   6        149.59        114.51         5.40 o                         
  11   3   6         76.53         56.94         3.69 o                         
  12   3   6         88.22         80.27         4.77 o                         
  13   3   6         62.40         53.67         3.70 o                         
  14   3   6        121.83        121.62         6.34 o                         
  15   3   6          7.04          9.67         2.35 o                         
  16   3   6          8.96          7.30         2.07 o                         
  17   3   6          8.78         10.32         2.44 o                         
 -19   4   6         31.00         34.27         3.73 o                         
 -18   4   6          4.29          1.23         2.07 o                         
 -17   4   6          1.00          2.01         1.79 o                         
 -16   4   6          0.05         -1.33         1.62 o                         
 -15   4   6          4.86          3.06         1.67 o                         
 -14   4   6         82.84         88.09         5.32 o                         
 -13   4   6         74.15         81.78         4.56 o                         
 -12   4   6        470.99        501.89         9.27 o                         
 -11   4   6        292.44        311.56         6.92 o                         
 -10   4   6        146.17        141.51         5.10 o                         
  -9   4   6          1.22          1.27         0.94 o                         
  -8   4   6          6.16          6.26         1.18 o                         
  -7   4   6         69.12         55.97         2.92 o                         
  -6   4   6         51.73         52.84         2.98 o                         
  -5   4   6         23.90         22.58         1.91 o                         
  -4   4   6        141.85        153.43         5.01 o                         
  -3   4   6        490.57        458.20         7.67 o                         
  -2   4   6        487.02        501.85         7.73 o                         
  -1   4   6        123.88        123.38         4.41 o                         
   0   4   6        529.04        485.83         7.95 o                         
   1   4   6        528.48        493.59         7.67 o                         
   2   4   6          7.86          3.56         1.00 o                         
   3   4   6        573.78        579.61         8.95 o                         
   4   4   6        723.00        720.89        10.34 o                         
   5   4   6          3.48          1.56         0.95 o                         
   6   4   6        191.56        183.14         5.22 o                         
   7   4   6         78.02         73.24         3.99 o                         
   8   4   6          4.97          7.61         1.54 o                         
   9   4   6         98.15        110.14         5.52 o                         
  10   4   6        135.18        119.06         5.78 o                         
  11   4   6          0.08          1.79         1.49 o                         
  12   4   6          0.65          0.73         1.57 o                         
  13   4   6          0.04          0.28         1.50 o                         
  14   4   6         34.57         30.45         3.45 o                         
  15   4   6          9.13          8.36         2.20 o                         
 -17   5   6         67.41         78.37         6.37 o                         
 -16   5   6         48.60         48.93         4.45 o                         
 -15   5   6          2.41          0.36         2.66 o                         
 -14   5   6          0.04         -2.90         2.90 o                         
 -13   5   6         31.37         35.82         3.91 o                         
 -12   5   6         39.19         38.48         4.33 o                         
 -11   5   6         42.64         47.21         4.01 o                         
 -10   5   6         81.91         82.25         5.24 o                         
  -9   5   6        191.68        180.19         7.26 o                         
  -8   5   6         48.47         36.35         3.20 o                         
  -7   5   6          1.05          0.74         1.42 o                         
  -6   5   6        632.10        615.87        11.48 o                         
  -5   5   6         34.35         33.59         3.06 o                         
  -4   5   6        166.58        172.70         6.96 o                         
  -3   5   6        145.67        132.83         7.12 o                         
  -2   5   6        164.45        173.53         6.96 o                         
  -1   5   6         46.84         40.88         3.34 o                         
   0   5   6         21.91         21.52         2.38 o                         
   1   5   6        189.90        188.43         7.36 o                         
   2   5   6        263.77        258.51         7.23 o                         
   3   5   6          0.95          1.83         1.31 o                         
   4   5   6         15.99         11.57         1.89 o                         
   5   5   6          9.16          8.69         1.54 o                         
   6   5   6          0.63          1.07         1.40 o                         
   7   5   6         15.49         12.27         2.09 o                         
   8   5   6        228.57        251.74         8.75 o                         
   9   5   6          9.32         15.69         3.23 o                         
  10   5   6         18.38         16.27         4.18 o                         
  11   5   6         15.01         12.65         3.11 o                         
  12   5   6         12.60         12.68         2.80 o                         
 -13   6   6         15.20         13.07         3.11 o                         
 -12   6   6         87.86         90.13         6.39 o                         
 -11   6   6         35.13         35.53         4.00 o                         
 -10   6   6         90.18         89.71         6.60 o                         
  -9   6   6        106.13        128.35         6.55 o                         
  -8   6   6        161.61        182.89         7.95 o                         
  -7   6   6          0.47          0.60         1.74 o                         
  -6   6   6         16.01         13.94         2.39 o                         
  -5   6   6         37.91         29.53         3.28 o                         
  -4   6   6          4.97          2.45         1.68 o                         
  -3   6   6          0.00         -0.20         1.49 o                         
  -2   6   6          1.37          3.33         1.60 o                         
  -1   6   6         77.93         95.07         6.08 o                         
   0   6   6        175.80        186.05         8.38 o                         
   1   6   6         16.64          7.85         2.46 o                         
   2   6   6          5.04          7.00         1.70 o                         
   3   6   6         17.15         13.58         2.12 o                         
   4   6   6         33.86         30.81         2.91 o                         
   5   6   6          5.25          3.51         1.61 o                         
   6   6   6          1.57          3.96         1.87 o                         
   7   6   6          0.30         -1.75         1.75 o                         
   8   6   6          0.15          1.28         2.04 o                         
 -23   1   7         35.92         38.13         4.03 o                         
 -22   1   7          7.13          2.23         1.57 o                         
 -21   1   7        106.84         94.35         5.07 o                         
 -20   1   7        170.99        147.67         6.01 o                         
 -19   1   7         29.92         28.65         2.65 o                         
 -18   1   7          1.57         -0.09         1.24 o                         
 -17   1   7         69.82         73.73         3.88 o                         
 -16   1   7         66.15         58.64         3.46 o                         
 -15   1   7        110.64        114.01         4.31 o                         
 -14   1   7        149.73        135.95         4.97 o                         
 -13   1   7        657.73        645.66         8.14 o                         
 -12   1   7        248.09        224.83         4.34 o                         
 -11   1   7        870.65        903.16         9.26 o                         
 -10   1   7         24.31         26.81         1.78 o                         
  -9   1   7        111.06        115.14         2.70 o                         
  -8   1   7          4.24          2.74         0.51 o                         
  -7   1   7        221.94        225.28         3.72 o                         
  -6   1   7         20.89         15.98         1.02 o                         
  -5   1   7        270.70        249.18         3.54 o                         
  -4   1   7        216.23        198.14         3.68 o                         
  -3   1   7       1781.53       1770.74        13.97 o                         
  -2   1   7       2482.11       2497.32        16.77 o                         
  -1   1   7         15.31         15.44         0.97 o                         
   0   1   7        968.99        961.75         8.49 o                         
   1   1   7        393.66        378.62         4.31 o                         
   2   1   7        369.70        380.22         4.43 o                         
   3   1   7        547.56        544.68         5.22 o                         
   4   1   7        576.31        531.49         5.32 o                         
   5   1   7        645.83        694.86         7.14 o                         
   6   1   7          9.38          4.14         0.69 o                         
   7   1   7         29.38         21.91         1.45 o                         
   8   1   7        254.08        238.00         4.63 o                         
   9   1   7        407.71        411.01         6.43 o                         
  10   1   7         37.87         41.82         2.60 o                         
  11   1   7        137.95        128.01         4.81 o                         
  12   1   7         66.94         55.36         3.42 o                         
  13   1   7         22.47         24.35         2.26 o                         
  14   1   7          2.92          1.88         1.37 o                         
  15   1   7          5.97          3.30         2.04 o                         
  16   1   7          1.93          1.92         1.62 o                         
  17   1   7        203.59        214.31         9.83 o                         
  18   1   7          8.13          8.13         2.31 o                         
 -22   2   7          0.05          1.02         1.64 o                         
 -21   2   7        151.22        173.71         8.62 o                         
 -20   2   7        372.56        395.54         9.32 o                         
 -19   2   7         16.77         11.98         2.03 o                         
 -18   2   7        158.51        156.35         6.52 o                         
 -17   2   7        339.87        341.48         7.60 o                         
 -16   2   7         96.04         83.59         4.23 o                         
 -15   2   7        167.92        160.91         5.22 o                         
 -14   2   7          4.62          1.94         1.23 o                         
 -13   2   7       1013.95       1020.53        11.69 o                         
 -12   2   7        463.42        465.47         7.09 o                         
 -11   2   7         33.93         34.58         2.08 o                         
 -10   2   7          5.02          2.59         0.68 o                         
  -9   2   7         44.74         48.31         2.15 o                         
  -8   2   7          5.93          3.08         0.64 o                         
  -7   2   7          3.82          3.89         0.66 o                         
  -6   2   7         62.11         67.58         2.56 o                         
  -5   2   7        533.65        600.82         7.52 o                         
  -4   2   7        641.07        649.26         7.80 o                         
  -3   2   7        285.78        306.30         4.73 o                         
  -2   2   7         84.15         88.18         2.75 o                         
  -1   2   7        842.95        853.77         8.18 o                         
   0   2   7         94.75         71.59         2.22 o                         
   1   2   7          4.03         10.35         1.10 o                         
   2   2   7        159.79        162.01         3.21 o                         
   3   2   7        121.72         93.86         2.48 o                         
   4   2   7        274.80        277.37         4.11 o                         
   5   2   7         76.41         57.71         2.50 o                         
   6   2   7        730.92        765.39         8.78 o                         
   7   2   7        717.28        708.99         9.40 o                         
   8   2   7         49.14         39.52         3.23 o                         
   9   2   7         20.66         16.99         1.63 o                         
  10   2   7          9.06          5.12         1.25 o                         
  11   2   7        418.06        408.96         8.02 o                         
  12   2   7        111.64        117.58         5.13 o                         
  13   2   7        160.10        159.47         6.28 o                         
  14   2   7         30.57         22.68         2.43 o                         
  15   2   7        377.34        367.70         8.91 o                         
  16   2   7        122.07        123.31         6.67 o                         
  17   2   7         74.58         95.96         5.98 o                         
 -21   3   7         63.40         62.62         4.58 o                         
 -20   3   7          2.65          2.25         1.73 o                         
 -19   3   7         44.23         44.90         3.87 o                         
 -18   3   7         35.15         36.72         3.58 o                         
 -17   3   7         78.47         79.85         4.87 o                         
 -16   3   7        215.73        236.80         7.45 o                         
 -15   3   7        419.83        428.98         9.17 o                         
 -14   3   7         30.74         21.92         2.25 o                         
 -13   3   7          0.17          0.44         1.02 o                         
 -12   3   7        151.12        155.59         4.91 o                         
 -11   3   7       1043.93       1093.77        12.83 o                         
 -10   3   7         50.76         48.38         2.49 o                         
  -9   3   7        347.47        347.16         5.83 o                         
  -8   3   7        710.42        686.01        11.03 o                         
  -7   3   7         28.76         20.42         2.24 o                         
  -6   3   7        253.88        267.13         4.72 o                         
  -5   3   7         89.82         74.41         3.92 o                         
  -4   3   7         48.63         46.92         2.68 o                         
  -3   3   7        343.75        346.48         6.88 o                         
  -2   3   7          5.90          1.35         0.72 o                         
  -1   3   7        289.01        272.82         5.07 o                         
   0   3   7          0.25          1.19         0.67 o                         
   1   3   7        962.74        970.93        10.42 o                         
   2   3   7          9.06         10.80         1.22 o                         
   3   3   7        298.28        285.92         4.88 o                         
   4   3   7         48.48         47.40         2.54 o                         
   5   3   7        125.54        127.82         3.87 o                         
   6   3   7         27.64         27.02         1.95 o                         
   7   3   7        175.16        172.20         5.57 o                         
   8   3   7        273.90        249.16         6.16 o                         
   9   3   7         50.16         35.90         2.83 o                         
  10   3   7         27.25         20.97         2.12 o                         
  11   3   7         56.58         64.65         4.31 o                         
  12   3   7        129.57        128.44         6.37 o                         
  13   3   7          0.79          1.23         1.44 o                         
  14   3   7        326.01        311.39         8.84 o                         
  15   3   7         24.02         23.05         2.82 o                         
  16   3   7          0.00          1.86         2.23 o                         
 -19   4   7         18.64         11.25         3.37 o                         
 -18   4   7         34.29         30.32         3.86 o                         
 -17   4   7         57.72         61.18         6.38 o                         
 -16   4   7          0.00         -0.62         1.57 o                         
 -15   4   7        107.32        108.59         6.02 o                         
 -14   4   7        371.11        386.37        10.42 o                         
 -13   4   7        207.96        223.28         7.53 o                         
 -12   4   7        285.74        289.06         6.83 o                         
 -11   4   7         21.49         19.34         2.10 o                         
 -10   4   7        202.14        212.62         5.90 o                         
  -9   4   7        137.35        115.66         6.51 o                         
  -8   4   7        284.42        276.53         6.04 o                         
  -7   4   7         15.78         13.01         1.49 o                         
  -6   4   7        156.68        154.13         5.35 o                         
  -5   4   7         81.48         96.95         4.69 o                         
  -4   4   7        210.95        184.93         5.00 o                         
  -3   4   7          1.58          1.43         0.93 o                         
  -2   4   7        859.83        917.33        11.26 o                         
  -1   4   7       1421.37       1410.40        14.82 o                         
   0   4   7        911.46        949.57        11.53 o                         
   1   4   7        240.17        233.65         5.19 o                         
   2   4   7         17.01         12.03         1.47 o                         
   3   4   7        844.58        838.78        12.62 o                         
   4   4   7         17.92         14.85         1.71 o                         
   5   4   7        149.17        147.48         5.38 o                         
   6   4   7        141.81        131.91         5.41 o                         
   7   4   7       1009.56        996.10        16.26 o                         
   8   4   7        165.56        180.88         7.90 o                         
   9   4   7         35.76         35.95         3.17 o                         
  10   4   7          3.27          5.10         1.60 o                         
  11   4   7         34.97         35.01         3.49 o                         
  12   4   7        135.71        132.73         6.61 o                         
  13   4   7          4.57          4.00         1.67 o                         
  14   4   7          5.20          6.75         2.07 o                         
 -17   5   7          1.11          5.21         4.81 o                         
 -16   5   7         18.70         15.46         3.23 o                         
 -15   5   7         14.32         14.53         2.92 o                         
 -14   5   7        356.14        383.11        12.37 o                         
 -13   5   7          4.21          3.14         1.95 o                         
 -12   5   7         79.62         85.92         5.85 o                         
 -11   5   7        310.15        322.15         8.93 o                         
 -10   5   7        251.41        252.52        10.15 o                         
  -9   5   7         36.97         26.26         2.66 o                         
  -8   5   7         76.93         71.74         6.83 o                         
  -7   5   7         19.52         16.82         2.43 o                         
  -6   5   7         35.19         36.97         3.17 o                         
  -5   5   7         13.81          4.62         1.49 o                         
  -4   5   7         30.05         30.83         2.81 o                         
  -3   5   7         57.52         52.32         3.53 o                         
  -2   5   7         91.84         95.72         4.92 o                         
  -1   5   7        156.69        142.55         5.97 o                         
   0   5   7          0.01         -0.58         1.25 o                         
   1   5   7          1.80          2.42         1.39 o                         
   2   5   7          2.31          1.85         1.29 o                         
   3   5   7          0.71         -0.79         1.10 o                         
   4   5   7         10.98         10.76         1.78 o                         
   5   5   7        105.69        126.18         6.55 o                         
   6   5   7        278.15        281.45         8.61 o                         
   7   5   7        413.39        431.92        15.24 o                         
   8   5   7          7.29          1.89         1.85 o                         
   9   5   7         46.15         47.53         4.87 o                         
  10   5   7         41.28         28.14         3.59 o                         
  11   5   7         20.38         15.45         2.60 o                         
 -12   6   7         11.82         13.72         2.72 o                         
 -11   6   7        246.37        262.86        13.27 o                         
 -10   6   7        253.13        266.97        10.33 o                         
  -9   6   7          3.05         -0.58         1.66 o                         
  -8   6   7          0.51          0.83         1.74 o                         
  -7   6   7         11.29         13.60         2.26 o                         
  -6   6   7          5.77          1.24         2.20 o                         
  -5   6   7         42.83         32.80         3.20 o                         
  -4   6   7         18.86         15.95         2.15 o                         
  -3   6   7         23.78         28.65         2.90 o                         
  -2   6   7          0.03          3.49         1.56 o                         
  -1   6   7        293.68        322.13        11.02 o                         
   0   6   7          0.43          1.90         1.66 o                         
   1   6   7         59.69         63.01         4.46 o                         
   2   6   7         43.35         48.18         3.68 o                         
   3   6   7          0.19         -1.65         2.03 o                         
   4   6   7         36.72         43.96         3.40 o                         
   5   6   7        111.38        141.72         7.31 o                         
   6   6   7         27.49         29.80         3.50 o                         
   7   6   7        186.20        220.72        11.85 o                         
 -23   0   8         73.32        100.67         7.34 o                         
 -22   0   8        134.92        128.90         8.54 o                         
 -21   0   8          4.05         -1.21         1.89 o                         
 -20   0   8         32.25         31.87         4.12 o                         
 -19   0   8         13.91          6.36         1.99 o                         
 -18   0   8          1.83          4.04         1.96 o                         
 -17   0   8          0.17          0.87         2.20 o                         
 -16   0   8         22.99         20.89         2.76 o                         
 -15   0   8         75.11         79.52         6.67 o                         
 -14   0   8        851.90        864.68        14.28 o                         
 -13   0   8        719.04        756.76        12.83 o                         
 -12   0   8         11.41         14.52         1.92 o                         
 -11   0   8         66.38         68.71         4.19 o                         
 -10   0   8        124.13        106.98         4.69 o                         
  -9   0   8          0.33          0.55         0.66 o                         
  -8   0   8         66.04        100.67         3.66 o                         
  -7   0   8        730.23        763.17        10.87 o                         
  -6   0   8       3635.68       3936.85        37.44 o                         
  -5   0   8         79.57         64.48         3.20 o                         
  -4   0   8         67.26         70.09         3.08 o                         
  -3   0   8        299.75        312.61         6.06 o                         
  -2   0   8          4.00          3.80         0.80 o                         
  -1   0   8        557.21        556.16         8.65 o                         
   0   0   8        124.02        103.68         3.52 o                         
   1   0   8         38.99         37.56         2.33 o                         
   2   0   8        162.12        174.85         4.02 o                         
   3   0   8        761.21        768.89         9.96 o                         
   4   0   8        971.11        991.74        13.84 o                         
   5   0   8         67.54         55.86         3.30 o                         
   6   0   8         38.79         38.06         2.65 o                         
   7   0   8         33.51         27.33         2.72 o                         
   8   0   8         34.22         31.02         2.56 o                         
   9   0   8        379.42        390.15         9.23 o                         
  10   0   8         36.89         33.69         3.25 o                         
  11   0   8        159.56        165.38         7.16 o                         
  12   0   8       1093.36       1190.10        19.35 o                         
  13   0   8         77.04         77.09         6.31 o                         
  14   0   8        110.13        131.87         9.07 o                         
  15   0   8        163.57        153.24         9.98 o                         
  16   0   8        116.95        111.46        10.90 o                         
  17   0   8        118.65        127.36        11.83 o                         
 -23   1   8         11.07         17.62         2.59 o                         
 -22   1   8          2.40          1.19         1.60 o                         
 -21   1   8         52.84         54.61         3.96 o                         
 -20   1   8         40.48         37.74         3.08 o                         
 -19   1   8         53.66         53.20         3.75 o                         
 -18   1   8          0.08         -1.69         1.69 o                         
 -17   1   8         40.38         25.59         2.43 o                         
 -16   1   8         94.08        102.56         4.48 o                         
 -15   1   8        230.14        203.12         5.47 o                         
 -14   1   8          1.95          1.40         0.84 o                         
 -13   1   8        197.05        176.90         4.72 o                         
 -12   1   8         58.23         68.89         3.32 o                         
 -11   1   8          0.20         -0.39         0.65 o                         
 -10   1   8         35.06         35.35         1.81 o                         
  -9   1   8        139.74        131.49         4.77 o                         
  -8   1   8        820.70        832.74         8.97 o                         
  -7   1   8        153.96        115.38         3.06 o                         
  -6   1   8       2763.89       2862.58        20.38 o                         
  -5   1   8       8212.50       8980.88        55.16 o                         
  -4   1   8         23.77         23.43         1.51 o                         
  -3   1   8         74.32         62.98         2.07 o                         
  -2   1   8        293.73        298.18         4.15 o                         
  -1   1   8        305.12        308.55         4.23 o                         
   0   1   8       1185.20       1245.42        10.61 o                         
   1   1   8          0.53          0.10         0.72 o                         
   2   1   8         76.48         75.36         2.04 o                         
   3   1   8       1080.75       1120.54         8.86 o                         
   4   1   8        356.70        332.40         4.21 o                         
   5   1   8          9.93          9.33         0.96 o                         
   6   1   8          2.05          1.25         0.62 o                         
   7   1   8         13.64          7.49         1.18 o                         
   8   1   8         20.67         15.51         1.65 o                         
   9   1   8         89.57         91.69         4.45 o                         
  10   1   8         50.71         41.55         3.04 o                         
  11   1   8        185.42        192.53         6.34 o                         
  12   1   8          1.35         -0.18         1.21 o                         
  13   1   8        418.33        436.06         8.71 o                         
  14   1   8          3.11          0.57         1.31 o                         
  15   1   8        158.61        170.09         7.65 o                         
  16   1   8         95.11        112.04         6.51 o                         
  17   1   8          0.63         -0.79         2.01 o                         
 -22   2   8         65.59         68.87         4.60 o                         
 -21   2   8         50.64         45.47         3.85 o                         
 -20   2   8          2.04          2.87         1.76 o                         
 -19   2   8          1.06         -0.45         1.55 o                         
 -18   2   8        726.64        768.33        13.78 o                         
 -17   2   8         41.86         34.82         2.92 o                         
 -16   2   8        269.52        257.34         7.65 o                         
 -15   2   8        201.29        193.38         6.03 o                         
 -14   2   8       3171.62       3362.65        29.19 o                         
 -13   2   8        637.75        625.60        11.35 o                         
 -12   2   8         36.41         27.50         2.22 o                         
 -11   2   8         73.03         64.36         3.01 o                         
 -10   2   8         20.87         23.04         1.77 o                         
  -9   2   8        207.70        201.03         4.34 o                         
  -8   2   8          5.41         -0.05         0.63 o                         
  -7   2   8          6.51          5.59         0.84 o                         
  -6   2   8        213.98        176.75         3.71 o                         
  -5   2   8          1.82          2.55         0.64 o                         
  -4   2   8        271.84        234.06         4.47 o                         
  -3   2   8        501.36        544.82         6.89 o                         
  -2   2   8        699.52        744.26         9.48 o                         
  -1   2   8        291.43        295.14         5.65 o                         
   0   2   8        237.22        225.90         3.81 o                         
   1   2   8        133.13        112.10         2.78 o                         
   2   2   8       1881.73       2018.07        15.45 o                         
   3   2   8          0.92         -0.13         0.51 o                         
   4   2   8          0.10          0.08         0.57 o                         
   5   2   8        126.06        127.98         4.77 o                         
   6   2   8         16.36         21.77         1.68 o                         
   7   2   8          4.27          4.02         1.16 o                         
   8   2   8        702.93        701.69        10.13 o                         
   9   2   8       1786.27       1864.07        19.38 o                         
  10   2   8        667.29        703.20        10.89 o                         
  11   2   8         32.61         28.00         2.38 o                         
  12   2   8        165.92        167.45         6.40 o                         
  13   2   8        100.27         91.01         4.96 o                         
  14   2   8          1.82          0.38         1.44 o                         
  15   2   8         63.29         54.95         4.13 o                         
  16   2   8         24.40         30.83         3.10 o                         
 -21   3   8         11.31          6.56         2.00 o                         
 -20   3   8         46.72         46.73         4.35 o                         
 -19   3   8        266.20        291.43         9.03 o                         
 -18   3   8         31.64         30.09         3.04 o                         
 -17   3   8          2.33          0.82         1.63 o                         
 -16   3   8         25.59         28.34         3.37 o                         
 -15   3   8        492.15        506.74        10.24 o                         
 -14   3   8        256.47        286.87         7.86 o                         
 -13   3   8         69.34         61.21         3.52 o                         
 -12   3   8        866.12        898.11        11.67 o                         
 -11   3   8       1040.80       1096.43        13.03 o                         
 -10   3   8        283.49        266.13         5.92 o                         
  -9   3   8         73.37         59.10         2.95 o                         
  -8   3   8        143.51        147.30         4.02 o                         
  -7   3   8          6.06          5.84         1.20 o                         
  -6   3   8         59.21         70.84         3.86 o                         
  -5   3   8          3.66          2.67         0.85 o                         
  -4   3   8         34.80         31.69         2.25 o                         
  -3   3   8         69.00         66.48         3.34 o                         
  -2   3   8         22.47         21.78         1.83 o                         
  -1   3   8         48.22         40.85         2.50 o                         
   0   3   8         94.91        114.35         4.29 o                         
   1   3   8         21.58         21.22         2.05 o                         
   2   3   8        388.73        365.25         6.08 o                         
   3   3   8        300.46        302.12         5.52 o                         
   4   3   8          0.01          0.23         0.77 o                         
   5   3   8          8.76          6.51         1.39 o                         
   6   3   8        516.67        521.89         8.45 o                         
   7   3   8        685.96        643.98        10.45 o                         
   8   3   8         51.03         35.34         2.79 o                         
   9   3   8          1.39          2.48         1.31 o                         
  10   3   8         13.20         18.65         2.46 o                         
  11   3   8        438.01        437.98        10.10 o                         
  12   3   8       1050.65       1092.75        18.55 o                         
  13   3   8         19.75         13.29         2.17 o                         
  14   3   8          0.15          2.11         1.56 o                         
  15   3   8         44.22         59.24         4.51 o                         
 -19   4   8          0.72          0.64         2.57 o                         
 -18   4   8         20.90         17.40         2.77 o                         
 -17   4   8         11.84          7.72         1.96 o                         
 -16   4   8         34.70         37.61         3.97 o                         
 -15   4   8        141.20        136.14         7.46 o                         
 -14   4   8         63.89         52.49         4.16 o                         
 -13   4   8         95.56         89.34         5.43 o                         
 -12   4   8          0.03          0.49         1.31 o                         
 -11   4   8        138.22        151.15         6.50 o                         
 -10   4   8        106.49        111.48         5.84 o                         
  -9   4   8         88.87         73.05         4.06 o                         
  -8   4   8        820.60        795.16        11.72 o                         
  -7   4   8          9.85          4.49         1.19 o                         
  -6   4   8         83.87         80.45         3.92 o                         
  -5   4   8        471.76        460.79         7.67 o                         
  -4   4   8        298.19        294.59         5.98 o                         
  -3   4   8         30.58         22.20         1.90 o                         
  -2   4   8         83.25         89.09         3.85 o                         
  -1   4   8         31.02         33.77         2.32 o                         
   0   4   8        256.67        247.61         5.75 o                         
   1   4   8        693.79        699.87        10.79 o                         
   2   4   8        505.13        503.08         8.97 o                         
   3   4   8        991.95       1028.06        13.00 o                         
   4   4   8          1.24          0.97         1.24 o                         
   5   4   8        141.62        129.23         5.53 o                         
   6   4   8        318.99        346.22         8.48 o                         
   7   4   8          0.50          0.55         1.61 o                         
   8   4   8         35.85         30.77         3.37 o                         
   9   4   8         65.13         60.84         4.62 o                         
  10   4   8        131.17        134.35         7.03 o                         
  11   4   8          0.09          0.21         1.90 o                         
  12   4   8          7.22          3.21         1.89 o                         
  13   4   8          0.64         -1.66         1.83 o                         
 -16   5   8          2.34         -1.15         2.39 o                         
 -15   5   8          4.46          4.01         2.25 o                         
 -14   5   8         12.95         11.93         3.24 o                         
 -13   5   8          3.93          8.54         2.31 o                         
 -12   5   8         13.31          7.62         2.16 o                         
 -11   5   8         26.62         19.63         3.75 o                         
 -10   5   8        128.81        122.64         6.22 o                         
  -9   5   8          4.57          5.01         1.61 o                         
  -8   5   8         16.95         12.52         1.95 o                         
  -7   5   8        136.84        138.34         6.91 o                         
  -6   5   8         26.27         27.94         2.65 o                         
  -5   5   8         24.08         24.20         2.43 o                         
  -4   5   8         58.32         52.36         3.58 o                         
  -3   5   8         95.92         94.30         4.90 o                         
  -2   5   8        379.62        348.13         7.60 o                         
  -1   5   8         13.04          6.12         1.56 o                         
   0   5   8         14.81         10.66         1.65 o                         
   1   5   8         56.23         46.75         3.31 o                         
   2   5   8          4.06          0.51         1.40 o                         
   3   5   8         12.15          9.73         1.99 o                         
   4   5   8        144.02        138.10         7.08 o                         
   5   5   8        287.26        294.36         9.23 o                         
   6   5   8          1.82          2.71         2.36 o                         
   7   5   8        106.48        124.29         8.17 o                         
   8   5   8         20.78         18.78         2.92 o                         
   9   5   8          0.90          2.35         1.87 o                         
  10   5   8         10.77         11.10         2.46 o                         
 -12   6   8         40.04         39.21         7.64 o                         
 -11   6   8         20.42         21.37         3.43 o                         
 -10   6   8         48.04         46.65         4.18 o                         
  -9   6   8        140.17        154.13         8.42 o                         
  -8   6   8          8.73          5.56         1.81 o                         
  -7   6   8         83.52         90.06         5.26 o                         
  -6   6   8          1.71         -0.16         1.56 o                         
  -5   6   8          7.51          0.00         1.64 o                         
  -4   6   8         96.92         84.40         5.01 o                         
  -3   6   8         75.17         87.28         5.14 o                         
  -2   6   8          0.62         -1.46         1.46 o                         
  -1   6   8          3.99          2.78         1.82 o                         
   0   6   8          9.47          4.41         2.06 o                         
   1   6   8          1.95          4.55         1.82 o                         
   2   6   8         36.96         46.28         3.78 o                         
   3   6   8         26.70         34.28         3.22 o                         
   4   6   8          0.00         -1.96         1.96 o                         
   5   6   8         14.05         16.53         2.87 o                         
   6   6   8         65.66         68.32         6.55 o                         
 -23   1   9         15.47         13.52         2.32 o                         
 -22   1   9          5.28          4.39         1.74 o                         
 -21   1   9          1.02          2.09         1.83 o                         
 -20   1   9          7.97          2.90         1.59 o                         
 -19   1   9        101.16         82.04         4.82 o                         
 -18   1   9        134.88        120.75         5.67 o                         
 -17   1   9        686.33        655.12        11.52 o                         
 -16   1   9        356.20        325.95         7.31 o                         
 -15   1   9         12.27         10.74         1.82 o                         
 -14   1   9          0.19          1.05         1.00 o                         
 -13   1   9        541.54        557.04         9.02 o                         
 -12   1   9         94.69         76.15         3.96 o                         
 -11   1   9         41.27         31.51         2.54 o                         
 -10   1   9        608.02        591.55         9.05 o                         
  -9   1   9         66.04         47.85         2.14 o                         
  -8   1   9         67.17         70.96         2.42 o                         
  -7   1   9        138.26        131.95         2.92 o                         
  -6   1   9         89.69         74.33         3.72 o                         
  -5   1   9         11.34         13.08         1.06 o                         
  -4   1   9         38.24         28.67         1.75 o                         
  -3   1   9          0.13         -0.05         0.45 o                         
  -2   1   9        105.17        105.90         2.67 o                         
  -1   1   9        524.25        537.76         6.19 o                         
   0   1   9         30.12         25.38         1.40 o                         
   1   1   9        186.66        166.04         2.88 o                         
   2   1   9       1591.83       1704.59        12.92 o                         
   3   1   9          7.45          8.61         0.85 o                         
   4   1   9        132.65        130.99         3.69 o                         
   5   1   9        433.98        423.75         6.31 o                         
   6   1   9        131.03        109.34         3.50 o                         
   7   1   9         24.34         19.76         1.64 o                         
   8   1   9          2.27          0.49         0.88 o                         
   9   1   9        250.31        241.33         6.27 o                         
  10   1   9        164.79        153.43         5.83 o                         
  11   1   9        145.41        156.08         6.93 o                         
  12   1   9         43.62         35.17         2.81 o                         
  13   1   9        190.80        186.16         9.30 o                         
  14   1   9         17.24         12.72         1.88 o                         
  15   1   9          4.63          4.39         1.65 o                         
  16   1   9         17.17         14.31         2.84 o                         
 -22   2   9         95.46        104.02         6.47 o                         
 -21   2   9        151.31        154.95         7.19 o                         
 -20   2   9         23.38         15.51         2.30 o                         
 -19   2   9        185.37        176.64         8.05 o                         
 -18   2   9         34.41         36.09         3.37 o                         
 -17   2   9         49.36         52.27         3.89 o                         
 -16   2   9        981.14       1014.21        15.21 o                         
 -15   2   9         51.65         45.33         3.36 o                         
 -14   2   9        601.67        580.28         9.67 o                         
 -13   2   9        219.53        201.60         6.55 o                         
 -12   2   9          4.70          7.26         1.21 o                         
 -11   2   9         11.21         10.73         1.48 o                         
 -10   2   9         11.93          8.16         1.08 o                         
  -9   2   9        120.27        116.89         3.55 o                         
  -8   2   9        401.48        449.77         6.63 o                         
  -7   2   9       1094.38       1165.99        11.87 o                         
  -6   2   9          0.02         -0.64         0.70 o                         
  -5   2   9         64.43         58.51         2.61 o                         
  -4   2   9          1.71          5.63         0.93 o                         
  -3   2   9         98.71         86.79         3.18 o                         
  -2   2   9        297.37        306.32         5.14 o                         
  -1   2   9         52.56         50.09         2.38 o                         
   0   2   9         97.88         94.07         3.23 o                         
   1   2   9        373.01        350.95         5.02 o                         
   2   2   9         49.32         37.10         1.86 o                         
   3   2   9        521.70        569.27         7.27 o                         
   4   2   9        119.63        107.53         3.87 o                         
   5   2   9        125.71        102.44         3.87 o                         
   6   2   9         15.53         19.11         1.71 o                         
   7   2   9          1.68          1.11         1.00 o                         
   8   2   9          4.62          2.69         1.18 o                         
   9   2   9          1.68          2.66         1.18 o                         
  10   2   9        103.26         78.63         4.43 o                         
  11   2   9          6.63          4.87         1.36 o                         
  12   2   9        190.00        192.98         7.09 o                         
  13   2   9         35.07         32.48         2.86 o                         
  14   2   9         65.51         61.59         4.11 o                         
  15   2   9         33.37         24.44         2.87 o                         
  16   2   9         12.23         15.64         2.71 o                         
 -21   3   9         21.94         29.82         3.84 o                         
 -20   3   9         92.24         88.51         6.52 o                         
 -19   3   9        500.18        562.91        13.97 o                         
 -18   3   9        335.90        364.29        11.86 o                         
 -17   3   9        258.91        262.68         8.53 o                         
 -16   3   9         22.57         15.40         2.23 o                         
 -15   3   9          4.51          3.15         1.46 o                         
 -14   3   9         64.28         65.10         4.04 o                         
 -13   3   9          4.10          4.10         1.31 o                         
 -12   3   9         11.42          8.41         1.47 o                         
 -11   3   9         11.01         12.34         1.45 o                         
 -10   3   9         13.91         15.56         1.59 o                         
  -9   3   9        181.16        159.63         4.82 o                         
  -8   3   9        329.44        341.95         6.83 o                         
  -7   3   9         75.52         64.78         3.50 o                         
  -6   3   9         14.64         13.96         1.57 o                         
  -5   3   9        121.91        110.80         5.57 o                         
  -4   3   9          8.16          4.22         1.25 o                         
  -3   3   9          6.28          6.49         1.16 o                         
  -2   3   9         32.45         36.53         2.45 o                         
  -1   3   9          5.52          2.43         0.97 o                         
   0   3   9       1188.01       1158.47        13.23 o                         
   1   3   9       1181.15       1213.20        13.63 o                         
   2   3   9        999.65       1018.63        12.20 o                         
   3   3   9        126.01        127.61         4.54 o                         
   4   3   9        869.41        886.12        11.21 o                         
   5   3   9        127.97        119.63         5.33 o                         
   6   3   9        956.82        982.94        14.17 o                         
   7   3   9        370.41        357.03         8.32 o                         
   8   3   9        121.05        113.49         5.29 o                         
   9   3   9         10.15         14.21         1.85 o                         
  10   3   9         29.01         24.44         2.54 o                         
  11   3   9        212.61        217.85         7.65 o                         
  12   3   9          2.56          1.36         1.59 o                         
  13   3   9         66.48         76.56         5.14 o                         
  14   3   9        190.92        186.80         7.76 o                         
 -19   4   9         63.91         71.90         5.90 o                         
 -18   4   9         14.58         12.20         2.53 o                         
 -17   4   9         23.00         21.35         5.44 o                         
 -16   4   9         91.15         91.41         6.28 o                         
 -15   4   9         42.68         41.69         4.05 o                         
 -14   4   9         56.48         52.01         4.53 o                         
 -13   4   9          0.60          1.84         1.48 o                         
 -12   4   9         17.20         12.21         2.84 o                         
 -11   4   9          0.06          0.00         1.25 o                         
 -10   4   9        974.00       1027.72        16.95 o                         
  -9   4   9        137.31        103.93         6.21 o                         
  -8   4   9        589.95        568.70         9.81 o                         
  -7   4   9         80.46         79.26         4.13 o                         
  -6   4   9         31.38         39.88         3.00 o                         
  -5   4   9         56.14         40.18         2.86 o                         
  -4   4   9         23.71         32.44         2.63 o                         
  -3   4   9          5.85          4.52         1.13 o                         
  -2   4   9         55.11         54.40         3.23 o                         
  -1   4   9        244.54        240.35         5.81 o                         
   0   4   9        952.07        951.12        12.55 o                         
   1   4   9         75.46         82.30         4.92 o                         
   2   4   9        129.18        128.53         5.02 o                         
   3   4   9          8.32          3.25         1.29 o                         
   4   4   9         34.12         28.98         2.60 o                         
   5   4   9         12.70         11.32         1.92 o                         
   6   4   9         21.89         18.69         2.58 o                         
   7   4   9          3.32          2.62         1.59 o                         
   8   4   9          3.05          2.27         2.47 o                         
   9   4   9         45.00         41.16         3.73 o                         
  10   4   9          0.00         -1.29         1.70 o                         
  11   4   9          0.20         -1.85         1.90 o                         
  12   4   9          0.36         -1.72         1.86 o                         
 -16   5   9          1.46          1.44         2.11 o                         
 -15   5   9          0.77          0.57         2.00 o                         
 -14   5   9          0.45         -0.68         2.00 o                         
 -13   5   9         22.37         13.72         3.91 o                         
 -12   5   9          1.70          1.91         1.64 o                         
 -11   5   9         50.01         29.63         3.77 o                         
 -10   5   9         79.03         77.29         5.52 o                         
  -9   5   9         38.10         31.42         3.03 o                         
  -8   5   9         14.14          9.82         1.74 o                         
  -7   5   9        323.02        304.42         7.68 o                         
  -6   5   9        108.02         99.26         4.94 o                         
  -5   5   9        167.73        161.24         6.32 o                         
  -4   5   9        138.41        144.98         5.80 o                         
  -3   5   9        227.84        229.73         6.97 o                         
  -2   5   9          7.83          9.51         2.14 o                         
  -1   5   9        130.81        163.56         6.27 o                         
   0   5   9         60.98         49.36         3.52 o                         
   1   5   9         41.48         43.15         3.26 o                         
   2   5   9        147.76        160.16         6.94 o                         
   3   5   9        166.90        170.08         7.94 o                         
   4   5   9         47.48         46.22         4.00 o                         
   5   5   9          1.97          1.39         1.83 o                         
   6   5   9         31.26         28.16         5.88 o                         
   7   5   9         13.40          8.68         2.40 o                         
   8   5   9         28.83         22.57         3.54 o                         
   9   5   9          4.58          4.59         2.18 o                         
 -11   6   9        360.44        412.82        11.27 o                         
 -10   6   9        126.09         99.98         6.26 o                         
  -9   6   9         11.55         16.64         2.65 o                         
  -8   6   9          2.75          2.38         1.93 o                         
  -7   6   9         29.36         25.55         2.92 o                         
  -6   6   9          4.76          3.04         1.79 o                         
  -5   6   9         38.33         36.75         3.22 o                         
  -4   6   9          2.56          4.94         1.77 o                         
  -3   6   9         68.30         72.07         4.55 o                         
  -2   6   9          1.47          4.32         2.68 o                         
  -1   6   9        165.18        166.44         7.06 o                         
   0   6   9         43.87         35.62         3.29 o                         
   1   6   9         11.99         11.90         2.25 o                         
   2   6   9          2.04          3.79         1.99 o                         
   3   6   9         38.10         39.62         3.94 o                         
   4   6   9        156.92        168.03         8.84 o                         
 -23   0  10        591.86        675.15        20.33 o                         
 -22   0  10         29.02         28.75         4.97 o                         
 -21   0  10          1.34          9.43         3.01 o                         
 -20   0  10        113.97        144.86        10.44 o                         
 -19   0  10         15.31         16.01         6.33 o                         
 -18   0  10          7.77         10.29         4.94 o                         
 -17   0  10        218.39        183.62        12.83 o                         
 -16   0  10         66.41         44.76         3.92 o                         
 -15   0  10         10.43          7.49         1.89 o                         
 -14   0  10        683.73        648.96        13.30 o                         
 -13   0  10        422.36        457.73        10.66 o                         
 -12   0  10         43.57         49.40         4.38 o                         
 -11   0  10        171.68        170.09         6.22 o                         
 -10   0  10        170.92        161.06         5.15 o                         
  -9   0  10        103.76         94.74         4.60 o                         
  -8   0  10        102.00         70.78         3.70 o                         
  -7   0  10        162.74        176.94         4.95 o                         
  -6   0  10          8.70          9.50         1.41 o                         
  -5   0  10        238.76        235.44         6.14 o                         
  -4   0  10        942.39        998.36        15.01 o                         
  -3   0  10        151.13        141.09         4.58 o                         
  -2   0  10         29.06         26.83         2.28 o                         
  -1   0  10         97.02         78.71         3.65 o                         
   0   0  10        854.07        849.06        12.41 o                         
   1   0  10        216.85        205.76         5.33 o                         
   2   0  10          5.14          6.96         1.33 o                         
   3   0  10       1035.86       1093.76        14.40 o                         
   4   0  10        407.30        437.07        13.16 o                         
   5   0  10         11.80          6.39         1.24 o                         
   6   0  10         26.91         25.74         2.37 o                         
   7   0  10       2293.38       2449.13        26.79 o                         
   8   0  10        831.85        860.05        17.03 o                         
   9   0  10        618.15        669.12        16.80 o                         
  10   0  10        837.27        914.35        18.65 o                         
  11   0  10        300.61        311.78        10.42 o                         
  12   0  10         36.77         43.17         4.63 o                         
  13   0  10        306.43        334.91        13.12 o                         
  14   0  10        307.42        310.86        12.86 o                         
  15   0  10         14.17         14.86         3.34 o                         
  16   0  10         23.85         31.72         5.93 o                         
 -23   1  10         58.89         59.40         6.38 o                         
 -22   1  10         40.59         57.03         4.39 o                         
 -21   1  10          2.13          2.03         1.67 o                         
 -20   1  10         74.81         61.21         4.43 o                         
 -19   1  10          4.24          7.37         2.56 o                         
 -18   1  10         10.96         12.48         2.23 o                         
 -17   1  10        148.18        145.47         6.99 o                         
 -16   1  10         21.71         15.55         2.15 o                         
 -15   1  10        174.71        162.79         7.52 o                         
 -14   1  10        222.60        192.72         6.50 o                         
 -13   1  10       1983.63       2092.97        22.90 o                         
 -12   1  10         56.52         63.79         3.65 o                         
 -11   1  10        167.68        137.84         5.02 o                         
 -10   1  10         65.08         63.07         3.33 o                         
  -9   1  10          0.39         -0.20         0.61 o                         
  -8   1  10         90.46         78.25         3.21 o                         
  -7   1  10        215.50        182.94         4.13 o                         
  -6   1  10          4.15          1.27         0.63 o                         
  -5   1  10       1256.63       1218.34        13.29 o                         
  -4   1  10         86.75         76.63         4.10 o                         
  -3   1  10         16.10         20.64         1.35 o                         
  -2   1  10         12.53          9.55         0.84 o                         
  -1   1  10         50.12         52.67         2.13 o                         
   0   1  10        706.70        733.35         7.67 o                         
   1   1  10        226.69        238.69         3.99 o                         
   2   1  10         40.46         38.71         2.03 o                         
   3   1  10        662.61        734.53         8.72 o                         
   4   1  10        221.73        208.46         4.35 o                         
   5   1  10        153.08        142.90         4.04 o                         
   6   1  10         97.55         92.74         3.47 o                         
   7   1  10          8.98          8.36         1.21 o                         
   8   1  10         70.52         68.86         3.70 o                         
   9   1  10         51.45         48.73         3.20 o                         
  10   1  10         45.60         40.54         2.97 o                         
  11   1  10        320.04        346.67         7.72 o                         
  12   1  10         76.23         72.93         4.22 o                         
  13   1  10        193.07        196.95         7.11 o                         
  14   1  10          5.06          4.23         1.61 o                         
  15   1  10         83.60         83.88         5.17 o                         
 -22   2  10         47.41         41.28         3.66 o                         
 -21   2  10          4.85          1.52         1.96 o                         
 -20   2  10         25.39         19.50         2.72 o                         
 -19   2  10         20.29         25.11         2.88 o                         
 -18   2  10          6.11          5.27         2.01 o                         
 -17   2  10          5.19          1.88         2.03 o                         
 -16   2  10         15.37         23.27         2.57 o                         
 -15   2  10        102.43         98.34         5.10 o                         
 -14   2  10        136.56        121.86         5.57 o                         
 -13   2  10          3.59          3.49         1.18 o                         
 -12   2  10         14.33          4.09         1.21 o                         
 -11   2  10        197.19        184.77         5.10 o                         
 -10   2  10       1856.22       1944.12        18.80 o                         
  -9   2  10        899.99        914.71        10.61 o                         
  -8   2  10        326.52        323.98         5.73 o                         
  -7   2  10         27.59         27.86         2.07 o                         
  -6   2  10        235.86        225.28         4.82 o                         
  -5   2  10        489.04        480.00         6.97 o                         
  -4   2  10       1189.84       1222.96        12.42 o                         
  -3   2  10          3.26          1.67         0.87 o                         
  -2   2  10         62.30         53.27         2.59 o                         
  -1   2  10         17.64         11.80         1.21 o                         
   0   2  10          3.30          3.14         0.89 o                         
   1   2  10          7.66          9.21         1.14 o                         
   2   2  10         49.70         41.21         2.31 o                         
   3   2  10          3.14          2.78         1.21 o                         
   4   2  10         66.75         62.66         3.00 o                         
   5   2  10        105.50        102.82         4.01 o                         
   6   2  10         50.49         44.08         2.71 o                         
   7   2  10         15.93         16.88         1.82 o                         
   8   2  10        397.49        369.14         7.15 o                         
   9   2  10        133.29        126.59         5.32 o                         
  10   2  10         20.54         17.39         2.13 o                         
  11   2  10         29.31         25.18         3.17 o                         
  12   2  10        703.94        722.48        14.74 o                         
  13   2  10        414.09        427.02        11.81 o                         
  14   2  10         40.75         42.48         3.56 o                         
  15   2  10         34.86         42.80         4.71 o                         
 -20   3  10        215.19        263.72        11.03 o                         
 -19   3  10          8.56          5.90         2.16 o                         
 -18   3  10          0.10         -1.35         1.71 o                         
 -17   3  10        103.30        105.94         6.14 o                         
 -16   3  10         48.88         45.16         4.27 o                         
 -15   3  10        101.06        104.26         5.94 o                         
 -14   3  10        287.15        286.82         7.86 o                         
 -13   3  10        214.35        209.52         6.66 o                         
 -12   3  10        364.93        365.87         8.19 o                         
 -11   3  10         87.06         95.32         4.61 o                         
 -10   3  10         19.26         11.08         1.68 o                         
  -9   3  10        129.34        130.57         4.90 o                         
  -8   3  10        820.75        803.90        12.24 o                         
  -7   3  10        636.77        651.21        10.09 o                         
  -6   3  10         68.68         68.06         3.62 o                         
  -5   3  10         17.62         12.91         2.15 o                         
  -4   3  10         26.97         20.67         1.90 o                         
  -3   3  10         16.85         11.62         1.57 o                         
  -2   3  10        252.23        238.24         5.70 o                         
  -1   3  10        122.91        118.57         4.48 o                         
   0   3  10        506.74        489.04         8.01 o                         
   1   3  10        171.94        172.65         5.45 o                         
   2   3  10        382.13        391.17         7.64 o                         
   3   3  10         59.12         58.80         3.73 o                         
   4   3  10        125.49        119.77         5.54 o                         
   5   3  10         12.40          7.80         1.59 o                         
   6   3  10        357.48        338.56         8.22 o                         
   7   3  10          5.23          9.33         1.94 o                         
   8   3  10          2.12          4.67         1.54 o                         
   9   3  10        287.11        280.04         7.90 o                         
  10   3  10        923.71        941.53        16.00 o                         
  11   3  10        440.32        458.05        10.81 o                         
  12   3  10         72.03         63.29         5.06 o                         
  13   3  10         16.71         21.69         4.35 o                         
 -18   4  10          5.79         10.23         2.70 o                         
 -17   4  10        126.51        150.27         8.25 o                         
 -16   4  10         14.05         15.81         2.70 o                         
 -15   4  10          0.27         -1.19         1.73 o                         
 -14   4  10        202.68        192.88         9.12 o                         
 -13   4  10        217.12        230.85        11.22 o                         
 -12   4  10         71.97         73.84         4.99 o                         
 -11   4  10        457.03        442.95        10.14 o                         
 -10   4  10         21.26          7.78         1.82 o                         
  -9   4  10          1.35          2.10         1.31 o                         
  -8   4  10          4.50          2.27         1.32 o                         
  -7   4  10        216.16        216.14         6.67 o                         
  -6   4  10         31.69         39.42         3.05 o                         
  -5   4  10        209.28        192.66         6.75 o                         
  -4   4  10          0.11         -1.05         1.05 o                         
  -3   4  10        203.18        194.50         6.13 o                         
  -2   4  10          2.01          0.90         1.07 o                         
  -1   4  10        365.79        339.44         7.09 o                         
   0   4  10         59.34         58.07         3.63 o                         
   1   4  10        147.14        157.47         5.75 o                         
   2   4  10          3.61          0.72         1.22 o                         
   3   4  10         58.62         45.41         3.22 o                         
   4   4  10         73.16         67.08         4.44 o                         
   5   4  10         88.93         84.99         4.96 o                         
   6   4  10          0.12         -1.57         1.64 o                         
   7   4  10         68.91         65.24         4.83 o                         
   8   4  10          0.01          0.08         1.66 o                         
   9   4  10          0.59          2.83         1.83 o                         
  10   4  10         31.14         29.08         3.89 o                         
  11   4  10          6.63          1.95         2.27 o                         
 -15   5  10         16.09         12.33         4.46 o                         
 -14   5  10          2.09          3.96         2.72 o                         
 -13   5  10         89.25         94.98         6.52 o                         
 -12   5  10         35.92         35.74         3.29 o                         
 -11   5  10         47.82         41.66         4.04 o                         
 -10   5  10         43.75         32.40         3.19 o                         
  -9   5  10          2.13          0.58         2.44 o                         
  -8   5  10          8.65          9.19         2.14 o                         
  -7   5  10          2.32          2.95         1.46 o                         
  -6   5  10        134.78        137.24         6.04 o                         
  -5   5  10         68.95         74.14         4.41 o                         
  -4   5  10         26.19         26.37         2.72 o                         
  -3   5  10        189.46        208.43         8.44 o                         
  -2   5  10         16.04         12.92         1.95 o                         
  -1   5  10         26.94         33.14         2.90 o                         
   0   5  10         11.28         10.02         1.82 o                         
   1   5  10        203.52        187.18         7.65 o                         
   2   5  10        323.15        310.97        10.63 o                         
   3   5  10         13.12          8.63         2.06 o                         
   4   5  10         45.84         32.97         3.31 o                         
   5   5  10         32.16         44.15         4.56 o                         
   6   5  10        125.62        159.16         8.81 o                         
   7   5  10         52.78         47.71         4.53 o                         
   8   5  10         21.67         28.11         3.77 o                         
  -9   6  10          6.87         -0.89         2.13 o                         
  -8   6  10         24.75         26.50         3.21 o                         
  -7   6  10          4.91          7.44         1.96 o                         
  -6   6  10          6.81          1.20         1.61 o                         
  -5   6  10          1.21          3.18         1.80 o                         
  -4   6  10        145.03        172.69         7.41 o                         
  -3   6  10        283.13        333.49         9.81 o                         
  -2   6  10          4.71          2.60         1.91 o                         
  -1   6  10          0.25          2.34         1.76 o                         
   0   6  10         38.76         44.03         4.07 o                         
   1   6  10          4.17          0.02         2.30 o                         
   2   6  10          0.00         -1.88         1.88 o                         
 -22   1  11          8.07          8.13         2.44 o                         
 -21   1  11          0.05         -1.42         1.75 o                         
 -20   1  11         11.06          4.49         1.99 o                         
 -19   1  11         46.18         38.17         3.56 o                         
 -18   1  11          2.88          2.26         1.66 o                         
 -17   1  11          8.70          6.90         1.67 o                         
 -16   1  11        130.97        110.34         5.57 o                         
 -15   1  11        258.61        255.24         6.42 o                         
 -14   1  11        202.33        172.25         7.97 o                         
 -13   1  11       1449.12       1436.41        16.88 o                         
 -12   1  11          1.27          1.24         0.99 o                         
 -11   1  11        488.29        482.59         8.41 o                         
 -10   1  11          6.93          6.39         1.39 o                         
  -9   1  11        384.53        385.74         6.51 o                         
  -8   1  11         16.37          9.55         1.20 o                         
  -7   1  11          0.43         -0.79         0.79 o                         
  -6   1  11          0.64          1.36         0.72 o                         
  -5   1  11        888.07        917.38        11.41 o                         
  -4   1  11        121.90        111.73         4.65 o                         
  -3   1  11         38.13         31.10         1.95 o                         
  -2   1  11        278.16        273.04         5.02 o                         
  -1   1  11          0.07          0.99         0.59 o                         
   0   1  11          3.55          0.99         0.61 o                         
   1   1  11         97.80         92.11         3.21 o                         
   2   1  11         37.33         31.72         2.05 o                         
   3   1  11         36.11         29.94         1.92 o                         
   4   1  11          0.52         -0.73         0.73 o                         
   5   1  11        105.74        103.10         3.88 o                         
   6   1  11        279.22        276.18         5.28 o                         
   7   1  11         49.13         43.28         2.64 o                         
   8   1  11          0.02         -0.69         1.21 o                         
   9   1  11         73.16         70.38         4.18 o                         
  10   1  11          5.91          2.94         1.51 o                         
  11   1  11        112.78        106.71         5.58 o                         
  12   1  11         97.55        105.97         5.60 o                         
  13   1  11         59.52         52.92         3.89 o                         
  14   1  11         16.67         21.42         2.63 o                         
 -21   2  11         63.42         63.83         5.39 o                         
 -20   2  11         26.19         20.65         2.83 o                         
 -19   2  11         20.42         13.37         2.80 o                         
 -18   2  11        164.05        148.49         8.96 o                         
 -17   2  11        867.90        904.53        14.93 o                         
 -16   2  11          1.19          0.57         1.38 o                         
 -15   2  11        335.72        318.74        10.62 o                         
 -14   2  11        110.83        101.35         4.81 o                         
 -13   2  11        322.32        334.82         8.40 o                         
 -12   2  11        174.90        154.86         6.17 o                         
 -11   2  11         32.75         30.26         2.29 o                         
 -10   2  11        167.53        139.01         4.76 o                         
  -9   2  11        121.19        112.51         4.09 o                         
  -8   2  11          0.51         -0.39         0.77 o                         
  -7   2  11       1172.95       1159.83        12.47 o                         
  -6   2  11        430.70        407.96         6.94 o                         
  -5   2  11        550.26        550.44         8.19 o                         
  -4   2  11        270.81        254.87         5.62 o                         
  -3   2  11          7.86          6.70         1.03 o                         
  -2   2  11         74.05         67.95         3.04 o                         
  -1   2  11        129.71        125.17         3.96 o                         
   0   2  11          5.30          3.86         1.06 o                         
   1   2  11         17.85         16.46         1.54 o                         
   2   2  11        357.57        354.06         7.09 o                         
   3   2  11         57.06         50.52         3.03 o                         
   4   2  11        313.30        310.47         6.50 o                         
   5   2  11         17.67         19.15         2.06 o                         
   6   2  11         26.82         16.06         1.84 o                         
   7   2  11        880.40        906.56        13.02 o                         
   8   2  11          0.00         -0.10         1.29 o                         
   9   2  11        101.69        114.43         5.57 o                         
  10   2  11          3.38          0.72         1.51 o                         
  11   2  11         64.52         69.46         4.45 o                         
  12   2  11          0.59         -1.22         1.63 o                         
  13   2  11         17.94         16.44         2.27 o                         
 -20   3  11          3.20          5.78         2.22 o                         
 -19   3  11          2.36          2.87         1.98 o                         
 -18   3  11         55.03         59.49         4.77 o                         
 -17   3  11        198.40        215.40         9.99 o                         
 -16   3  11         20.81         21.36         2.73 o                         
 -15   3  11         99.69         89.58         5.58 o                         
 -14   3  11         51.83         61.19         4.44 o                         
 -13   3  11          5.92          2.88         1.67 o                         
 -12   3  11         38.98         43.36         3.62 o                         
 -11   3  11        181.05        180.66         6.37 o                         
 -10   3  11         54.30         47.72         3.42 o                         
  -9   3  11        154.50        147.11         5.47 o                         
  -8   3  11        123.66        108.21         5.06 o                         
  -7   3  11         62.70         44.66         2.99 o                         
  -6   3  11        376.60        352.86         7.30 o                         
  -5   3  11          1.85         -0.30         1.29 o                         
  -4   3  11         25.74         28.07         2.71 o                         
  -3   3  11        241.36        243.32         5.94 o                         
  -2   3  11        465.80        456.73         8.34 o                         
  -1   3  11         29.85         22.56         2.01 o                         
   0   3  11         97.81         94.76         4.17 o                         
   1   3  11         20.22         25.21         2.32 o                         
   2   3  11        220.66        197.55         7.34 o                         
   3   3  11         16.72         13.02         2.15 o                         
   4   3  11        110.87        107.95         5.26 o                         
   5   3  11        484.37        493.55        10.11 o                         
   6   3  11          1.70          2.69         1.72 o                         
   7   3  11        100.51        100.54         5.93 o                         
   8   3  11        217.90        217.17         8.60 o                         
   9   3  11         27.14         22.84         3.02 o                         
  10   3  11        228.86        242.73        10.18 o                         
  11   3  11         74.61         63.03         4.76 o                         
  12   3  11         17.25          8.70         2.20 o                         
 -18   4  11          0.00         -0.20         2.48 o                         
 -17   4  11        103.78        123.71         7.79 o                         
 -16   4  11        111.81        124.73         7.81 o                         
 -15   4  11        352.03        409.04        11.67 o                         
 -14   4  11        133.05        110.45         6.30 o                         
 -13   4  11          2.54          2.88         1.76 o                         
 -12   4  11          1.19          1.47         1.94 o                         
 -11   4  11          0.55          0.50         1.48 o                         
 -10   4  11          0.02          0.93         1.50 o                         
  -9   4  11        104.07         89.87         5.34 o                         
  -8   4  11         21.92         16.38         2.14 o                         
  -7   4  11         62.33         59.69         3.75 o                         
  -6   4  11          8.96          3.32         1.52 o                         
  -5   4  11         20.63          9.22         1.68 o                         
  -4   4  11        922.94        931.68        12.94 o                         
  -3   4  11        570.42        606.38        10.03 o                         
  -2   4  11          0.30         -1.09         1.09 o                         
  -1   4  11         24.65         24.46         2.30 o                         
   0   4  11         45.56         35.85         2.68 o                         
   1   4  11        169.88        152.98         7.11 o                         
   2   4  11         52.44         41.46         3.20 o                         
   3   4  11        455.33        473.00        10.32 o                         
   4   4  11         16.41         21.49         2.47 o                         
   5   4  11        173.28        171.16         9.28 o                         
   6   4  11          0.60          1.05         1.74 o                         
   7   4  11        111.66        100.22         6.82 o                         
   8   4  11         14.27          9.93         2.24 o                         
   9   4  11         12.60          9.76         2.28 o                         
  10   4  11         49.19         49.79         4.91 o                         
 -14   5  11          1.08         -1.34         2.35 o                         
 -13   5  11         80.47         90.44         6.63 o                         
 -12   5  11         19.66         10.34         2.47 o                         
 -11   5  11         12.86          6.75         2.71 o                         
 -10   5  11          2.55          2.21         1.49 o                         
  -9   5  11         96.37         86.83         4.98 o                         
  -8   5  11          1.98         -0.46         1.31 o                         
  -7   5  11          5.04          2.31         1.53 o                         
  -6   5  11          5.63          3.84         1.50 o                         
  -5   5  11        237.67        229.51         7.34 o                         
  -4   5  11         29.73         26.60         2.53 o                         
  -3   5  11          4.70          2.28         1.48 o                         
  -2   5  11         16.46         23.98         2.53 o                         
  -1   5  11        107.85         96.13         5.08 o                         
   0   5  11          6.85          8.67         2.01 o                         
   1   5  11        152.83        139.18         7.24 o                         
   2   5  11         87.73         80.57         5.72 o                         
   3   5  11        677.18        722.16        14.94 o                         
   4   5  11          8.38          7.88         2.35 o                         
   5   5  11         24.77         34.36         3.67 o                         
   6   5  11         78.60         66.35         5.85 o                         
  -7   6  11          4.02          1.40         2.30 o                         
  -6   6  11          9.30         10.42         2.30 o                         
  -5   6  11         29.89         50.80         4.79 o                         
  -4   6  11        140.68        161.78         7.66 o                         
  -3   6  11         23.77         16.31         2.50 o                         
  -2   6  11          0.37          0.42         2.08 o                         
  -1   6  11         18.66         21.54         3.01 o                         
 -22   0  12         94.00        107.89        10.30 o                         
 -21   0  12          8.81         18.20         3.77 o                         
 -20   0  12          1.55          5.15         2.99 o                         
 -19   0  12         16.26         11.26         3.63 o                         
 -18   0  12         84.97         71.83         7.91 o                         
 -17   0  12         25.64         23.76         4.77 o                         
 -16   0  12        228.10        231.43        10.22 o                         
 -15   0  12        397.77        391.07        12.26 o                         
 -14   0  12       1435.12       1295.55        29.35 o                         
 -13   0  12          1.36         -0.81         1.53 o                         
 -12   0  12        459.63        478.46        13.45 o                         
 -11   0  12          2.07          0.27         2.00 o                         
 -10   0  12       1858.89       1866.27        29.72 o                         
  -9   0  12        399.67        411.32         9.86 o                         
  -8   0  12        414.88        384.61         9.49 o                         
  -7   0  12        131.78        146.25         5.51 o                         
  -6   0  12       1184.74       1173.62        16.31 o                         
  -5   0  12        251.28        261.78         7.29 o                         
  -4   0  12       1694.04       1700.36        21.12 o                         
  -3   0  12          0.24          0.83         1.00 o                         
  -2   0  12        307.22        299.24         7.19 o                         
  -1   0  12        606.59        625.73        11.06 o                         
   0   0  12        316.92        311.95         8.61 o                         
   1   0  12        519.43        510.51        11.47 o                         
   2   0  12       1237.48       1257.04        18.24 o                         
   3   0  12         71.37         78.15         4.75 o                         
   4   0  12       1442.22       1514.72        21.21 o                         
   5   0  12         94.93         88.16         6.03 o                         
   6   0  12        200.57        205.63         8.18 o                         
   7   0  12        570.59        564.70        14.76 o                         
   8   0  12        171.04        175.29         9.10 o                         
   9   0  12         81.06         93.82         6.77 o                         
  10   0  12        536.89        568.03        14.86 o                         
  11   0  12          0.61         -2.23         2.23 o                         
  12   0  12         51.38         62.95         6.38 o                         
  13   0  12          3.04          5.03         2.89 o                         
 -22   1  12         46.26         52.14         4.85 o                         
 -21   1  12         14.84         15.82         2.73 o                         
 -20   1  12         26.24         21.39         3.31 o                         
 -19   1  12        123.99        127.65         8.18 o                         
 -18   1  12         68.57         71.99         5.11 o                         
 -17   1  12        200.64        194.77         7.09 o                         
 -16   1  12         24.69         32.65         2.72 o                         
 -15   1  12        409.97        390.67         8.79 o                         
 -14   1  12          0.71          1.74         1.33 o                         
 -13   1  12          9.72          3.82         1.20 o                         
 -12   1  12         57.04         48.48         3.09 o                         
 -11   1  12          3.78          1.53         1.03 o                         
 -10   1  12        185.34        186.53         4.94 o                         
  -9   1  12       1400.34       1458.34        14.74 o                         
  -8   1  12        264.07        268.64         5.28 o                         
  -7   1  12        103.57        111.51         6.27 o                         
  -6   1  12        144.85        132.76         4.54 o                         
  -5   1  12         48.05         43.70         2.58 o                         
  -4   1  12          2.11          0.75         0.78 o                         
  -3   1  12         91.81         93.40         3.59 o                         
  -2   1  12         49.14         48.02         2.50 o                         
  -1   1  12        118.47        118.17         3.85 o                         
   0   1  12         32.70         28.63         2.29 o                         
   1   1  12          3.41          3.41         1.07 o                         
   2   1  12          2.15          2.14         0.93 o                         
   3   1  12         25.74         25.63         2.01 o                         
   4   1  12        116.52        117.96         4.22 o                         
   5   1  12         16.15         20.40         1.68 o                         
   6   1  12         70.68         59.03         2.98 o                         
   7   1  12        129.45        121.03         4.62 o                         
   8   1  12        120.53        121.91         5.69 o                         
   9   1  12        147.84        130.28         6.63 o                         
  10   1  12         16.68         15.11         2.44 o                         
  11   1  12         82.37         90.78         5.26 o                         
  12   1  12          7.89          8.37         1.98 o                         
  13   1  12        230.94        277.90         9.36 o                         
 -21   2  12          7.10          1.60         2.12 o                         
 -20   2  12         80.40         65.68         5.28 o                         
 -19   2  12         60.48         86.88         5.75 o                         
 -18   2  12         61.54         60.12         4.57 o                         
 -17   2  12        225.75        230.25         8.35 o                         
 -16   2  12        345.84        363.85         9.66 o                         
 -15   2  12         14.44          9.18         1.72 o                         
 -14   2  12          6.03          4.10         1.40 o                         
 -13   2  12         35.10         45.44         3.46 o                         
 -12   2  12        208.23        202.75         6.75 o                         
 -11   2  12         27.03         18.92         2.03 o                         
 -10   2  12          3.25          1.38         1.04 o                         
  -9   2  12        314.09        309.98         5.97 o                         
  -8   2  12        723.91        724.30         9.61 o                         
  -7   2  12         98.26         84.15         3.77 o                         
  -6   2  12       1845.73       1917.58        17.93 o                         
  -5   2  12         26.11         22.08         1.99 o                         
  -4   2  12          0.12         -0.85         0.85 o                         
  -3   2  12          8.42          7.07         1.08 o                         
  -2   2  12         23.80         24.70         1.86 o                         
  -1   2  12          7.71          5.43         1.04 o                         
   0   2  12         62.85         63.98         3.44 o                         
   1   2  12        227.55        215.09         6.18 o                         
   2   2  12         40.50         36.09         3.28 o                         
   3   2  12          6.94          4.47         1.19 o                         
   4   2  12         13.45         13.88         1.65 o                         
   5   2  12        196.40        191.03         6.41 o                         
   6   2  12         50.19         48.53         3.68 o                         
   7   2  12        163.14        164.29        11.79 o                         
   8   2  12          0.56          0.79         1.48 o                         
   9   2  12         91.66         98.99         5.74 o                         
  10   2  12         66.85         59.20         4.36 o                         
  11   2  12        489.15        510.51        12.56 o                         
  12   2  12         54.35         42.22         3.60 o                         
 -19   3  12         13.35         12.04         3.12 o                         
 -18   3  12         43.11         43.90         4.83 o                         
 -17   3  12         41.64         33.18         3.72 o                         
 -16   3  12         86.37         83.08         6.00 o                         
 -15   3  12          4.94          4.34         1.77 o                         
 -14   3  12         11.02          8.18         1.86 o                         
 -13   3  12          4.25         -0.66         1.45 o                         
 -12   3  12        151.19        141.86         6.99 o                         
 -11   3  12        476.49        462.81        10.93 o                         
 -10   3  12        453.29        474.17         9.71 o                         
  -9   3  12         58.79         87.07         5.17 o                         
  -8   3  12        957.20        993.18        14.57 o                         
  -7   3  12        169.70        149.30         5.57 o                         
  -6   3  12         32.99         23.16         2.22 o                         
  -5   3  12        577.98        559.90         9.69 o                         
  -4   3  12        115.95         99.13         4.61 o                         
  -3   3  12         62.03         53.48         3.37 o                         
  -2   3  12        137.96        120.53         5.06 o                         
  -1   3  12        478.99        520.84         8.79 o                         
   0   3  12        548.14        553.49         9.71 o                         
   1   3  12         53.87         44.31         3.70 o                         
   2   3  12          8.70          9.11         1.96 o                         
   3   3  12        115.73        114.08         5.77 o                         
   4   3  12         21.86         16.64         2.54 o                         
   5   3  12         13.52          5.12         1.78 o                         
   6   3  12         24.66         28.25         3.14 o                         
   7   3  12          7.13          9.21         2.16 o                         
   8   3  12        106.92         94.51         5.91 o                         
   9   3  12          9.46          9.64         2.34 o                         
  10   3  12        101.32        100.00         6.58 o                         
  11   3  12          2.35          5.04         2.19 o                         
 -17   4  12         33.25         38.97         3.95 o                         
 -16   4  12          4.68          3.49         2.03 o                         
 -15   4  12         64.47         73.54         5.73 o                         
 -14   4  12          4.97          4.51         1.73 o                         
 -13   4  12          2.22         -1.09         1.69 o                         
 -12   4  12          0.37         -0.81         1.71 o                         
 -11   4  12        107.84        110.86         5.88 o                         
 -10   4  12         37.07         38.24         3.23 o                         
  -9   4  12         20.33         16.97         2.26 o                         
  -8   4  12        357.19        355.25         8.18 o                         
  -7   4  12          1.94          2.16         1.50 o                         
  -6   4  12         10.96         12.78         2.35 o                         
  -5   4  12          0.35          1.39         1.32 o                         
  -4   4  12         12.23         13.41         1.94 o                         
  -3   4  12         21.27         22.24         2.14 o                         
  -2   4  12         19.52         24.09         2.40 o                         
  -1   4  12          3.81          5.09         1.55 o                         
   0   4  12         80.72         65.50         4.00 o                         
   1   4  12          0.90         -0.17         1.76 o                         
   2   4  12         10.38          5.37         2.00 o                         
   3   4  12        224.42        196.78         8.02 o                         
   4   4  12        106.42         93.72         5.46 o                         
   5   4  12          0.23         -1.70         1.70 o                         
   6   4  12         54.57         47.25         4.14 o                         
   7   4  12         23.95         19.48         2.98 o                         
   8   4  12          7.89         -1.00         2.08 o                         
 -13   5  12         22.65         17.08         2.82 o                         
 -12   5  12          0.88          0.19         2.37 o                         
 -11   5  12          0.16          2.07         1.63 o                         
 -10   5  12          8.80          6.88         1.81 o                         
  -9   5  12         47.83         45.96         3.93 o                         
  -8   5  12         94.72         93.98         5.55 o                         
  -7   5  12         28.40         26.75         2.92 o                         
  -6   5  12        135.84        142.65         6.44 o                         
  -5   5  12          4.47          3.16         1.51 o                         
  -4   5  12         56.80         72.94         5.24 o                         
  -3   5  12          0.08         -1.12         1.37 o                         
  -2   5  12        218.36        236.22         7.72 o                         
  -1   5  12         22.45         13.40         1.97 o                         
   0   5  12         24.90         19.32         3.14 o                         
   1   5  12         98.03         94.43         6.04 o                         
   2   5  12        374.97        393.75        11.58 o                         
   3   5  12         29.01         31.99         3.39 o                         
   4   5  12         27.75          8.97         2.73 o                         
   5   5  12        164.09        172.96        17.72 o                         
 -21   1  13         21.00         27.96         3.68 o                         
 -20   1  13          0.34         -0.99         2.00 o                         
 -19   1  13         12.28          5.20         2.09 o                         
 -18   1  13         26.87         27.32         3.42 o                         
 -17   1  13         10.34          4.63         1.91 o                         
 -16   1  13         77.63         67.60         4.82 o                         
 -15   1  13         12.33          4.38         1.57 o                         
 -14   1  13        125.26        124.21         5.60 o                         
 -13   1  13        101.30         97.17         4.66 o                         
 -12   1  13        143.64        135.00         5.46 o                         
 -11   1  13        104.09         92.83         4.42 o                         
 -10   1  13        352.44        355.97         6.96 o                         
  -9   1  13         83.01         67.97         3.24 o                         
  -8   1  13        417.40        404.61         6.88 o                         
  -7   1  13        576.87        586.49         8.44 o                         
  -6   1  13        121.73        127.67         4.71 o                         
  -5   1  13         39.71         36.57         2.49 o                         
  -4   1  13          0.01          0.03         0.84 o                         
  -3   1  13        319.63        316.48         5.90 o                         
  -2   1  13         27.87         21.18         1.79 o                         
  -1   1  13        289.41        279.05         6.40 o                         
   0   1  13          0.05         -0.95         0.95 o                         
   1   1  13         55.17         58.56         3.51 o                         
   2   1  13          4.40          1.23         1.07 o                         
   3   1  13         71.63         67.91         3.59 o                         
   4   1  13         50.71         51.35         3.21 o                         
   5   1  13         14.83          9.48         1.75 o                         
   6   1  13        312.25        326.36         8.14 o                         
   7   1  13        188.67        189.71         7.42 o                         
   8   1  13          3.80          4.54         1.48 o                         
   9   1  13         30.76         27.52         2.95 o                         
  10   1  13        246.24        252.39         8.56 o                         
  11   1  13         38.95         31.70         3.20 o                         
  12   1  13         76.06         75.08         4.74 o                         
 -20   2  13         77.61         71.51         5.89 o                         
 -19   2  13        162.69        211.56        10.11 o                         
 -18   2  13         86.32         75.47         5.18 o                         
 -17   2  13          9.15          5.06         1.59 o                         
 -16   2  13         86.33         86.38         4.87 o                         
 -15   2  13         76.06         63.44         3.93 o                         
 -14   2  13         21.27         16.51         2.34 o                         
 -13   2  13         13.76          8.36         1.64 o                         
 -12   2  13        149.47        142.04         5.85 o                         
 -11   2  13         77.49         91.07         4.45 o                         
 -10   2  13        239.84        234.53         5.75 o                         
  -9   2  13        225.85        211.58         5.47 o                         
  -8   2  13         60.19         47.34         2.68 o                         
  -7   2  13          1.55          2.28         0.92 o                         
  -6   2  13        119.51        115.76         4.44 o                         
  -5   2  13        293.19        269.23         6.99 o                         
  -4   2  13        268.23        256.00         5.46 o                         
  -3   2  13        315.33        309.93         6.07 o                         
  -2   2  13         35.11         37.84         2.47 o                         
  -1   2  13        558.31        592.19         9.31 o                         
   0   2  13        210.86        215.41         5.96 o                         
   1   2  13         29.93         29.21         2.60 o                         
   2   2  13          7.42          6.44         1.53 o                         
   3   2  13         32.90         23.58         3.04 o                         
   4   2  13          3.28          0.26         1.33 o                         
   5   2  13         13.79          6.01         2.14 o                         
   6   2  13        174.95        179.00         8.00 o                         
   7   2  13        123.33        109.14         5.85 o                         
   8   2  13         28.44         32.16         3.46 o                         
   9   2  13         87.20         90.82         6.15 o                         
  10   2  13        224.23        228.28        11.26 o                         
  11   2  13          5.15          1.79         2.18 o                         
 -19   3  13         11.62         10.23         3.15 o                         
 -18   3  13         15.02         10.90         3.36 o                         
 -17   3  13         53.07         72.75         5.66 o                         
 -16   3  13        143.38        161.88        11.94 o                         
 -15   3  13          0.37          0.37         1.63 o                         
 -14   3  13         51.06         48.48         5.63 o                         
 -13   3  13         12.39         13.11         2.22 o                         
 -12   3  13         32.18         39.31         3.62 o                         
 -11   3  13         21.94         20.11         2.63 o                         
 -10   3  13         16.65          9.59         1.76 o                         
  -9   3  13          1.31         -0.08         1.70 o                         
  -8   3  13         86.71         89.25         4.86 o                         
  -7   3  13        129.76        119.37         5.26 o                         
  -6   3  13         15.88          8.68         1.52 o                         
  -5   3  13          4.12          1.70         1.21 o                         
  -4   3  13        115.35        112.70         5.09 o                         
  -3   3  13        553.67        523.49         9.52 o                         
  -2   3  13        126.76        138.20         5.82 o                         
  -1   3  13          3.79          6.66         1.64 o                         
   0   3  13         37.89         37.28         3.44 o                         
   1   3  13         62.52         55.13         4.13 o                         
   2   3  13          3.78          1.01         1.93 o                         
   3   3  13         29.01         23.96         2.73 o                         
   4   3  13         17.50         16.71         2.23 o                         
   5   3  13         13.73         11.65         2.31 o                         
   6   3  13         31.17         28.03         3.20 o                         
   7   3  13        315.88        336.43         9.74 o                         
   8   3  13         19.63         16.86         2.73 o                         
   9   3  13          3.11          1.82         2.56 o                         
 -16   4  13          0.00         -0.57         2.39 o                         
 -15   4  13         95.54         98.73         6.77 o                         
 -14   4  13          1.65          0.25         1.84 o                         
 -13   4  13          8.25          5.17         2.08 o                         
 -12   4  13         13.94         14.16         2.40 o                         
 -11   4  13         11.89          8.84         3.38 o                         
 -10   4  13        405.88        399.56        11.43 o                         
  -9   4  13         17.52         12.26         2.14 o                         
  -8   4  13         21.25         15.14         2.22 o                         
  -7   4  13         25.45         26.43         2.74 o                         
  -6   4  13          5.45          5.77         1.57 o                         
  -5   4  13        131.80        129.47         5.62 o                         
  -4   4  13          2.79          4.68         1.49 o                         
  -3   4  13        250.44        283.32         7.16 o                         
  -2   4  13         15.26          9.83         1.77 o                         
  -1   4  13          1.96          0.24         1.50 o                         
   0   4  13          0.15          0.72         1.69 o                         
   1   4  13         78.83         70.71         5.00 o                         
   2   4  13         72.25         61.64         4.74 o                         
   3   4  13         49.98         45.42         3.76 o                         
   4   4  13          1.60         -1.82         1.82 o                         
   5   4  13         46.14         58.68         4.91 o                         
   6   4  13          4.74         -1.37         1.88 o                         
   7   4  13         19.32         20.60         3.07 o                         
 -12   5  13         10.97         15.53         2.38 o                         
 -11   5  13          8.73          6.39         1.77 o                         
 -10   5  13        196.20        214.65         8.28 o                         
  -9   5  13         78.83        111.55         5.89 o                         
  -8   5  13         11.24          8.21         1.93 o                         
  -7   5  13          0.04          0.79         1.48 o                         
  -6   5  13         30.85         28.70         2.59 o                         
  -5   5  13         10.23          6.74         1.66 o                         
  -4   5  13         10.77         11.66         1.98 o                         
  -3   5  13        182.57        222.63         7.59 o                         
  -2   5  13         79.23         67.41         4.39 o                         
  -1   5  13         57.64         74.33         5.03 o                         
   0   5  13        127.00        118.58         6.90 o                         
   1   5  13         28.65         23.36         2.95 o                         
   2   5  13          8.40          8.26         1.88 o                         
 -21   0  14         24.23         26.37         4.52 o                         
 -20   0  14         14.86          7.13         3.76 o                         
 -19   0  14        158.76        163.29        12.69 o                         
 -18   0  14         37.63         32.03         5.18 o                         
 -17   0  14          2.03          4.85         3.01 o                         
 -16   0  14          0.41          0.02         1.88 o                         
 -15   0  14         43.90         26.90         3.73 o                         
 -14   0  14        434.98        422.42        13.43 o                         
 -13   0  14        186.74        172.29         9.83 o                         
 -12   0  14        244.92        236.34        10.47 o                         
 -11   0  14        780.27        760.68        17.89 o                         
 -10   0  14        576.25        564.33        14.88 o                         
  -9   0  14        158.35        164.91         9.55 o                         
  -8   0  14        636.77        601.24        13.16 o                         
  -7   0  14        413.09        418.49        10.68 o                         
  -6   0  14        209.12        211.77         9.25 o                         
  -5   0  14         10.12         10.06         2.10 o                         
  -4   0  14         93.60         85.42         5.44 o                         
  -3   0  14        791.43        811.95        15.51 o                         
  -2   0  14          3.76          3.38         2.08 o                         
  -1   0  14         48.01         41.83         4.47 o                         
   0   0  14         28.85         29.00         3.88 o                         
   1   0  14          2.37          1.79         1.43 o                         
   2   0  14         79.44         83.42         5.58 o                         
   3   0  14        181.72        173.39         7.35 o                         
   4   0  14         58.49         55.91         4.24 o                         
   5   0  14        119.23        124.95         7.23 o                         
   6   0  14        356.11        385.79        14.06 o                         
   7   0  14        576.17        588.05        16.96 o                         
   8   0  14        475.34        471.53        18.56 o                         
   9   0  14          9.64         10.63         2.69 o                         
  10   0  14         80.51         75.92         6.43 o                         
  11   0  14        132.14        138.77         9.00 o                         
 -21   1  14         35.79         44.15         7.01 o                         
 -20   1  14          0.04         -1.09         2.14 o                         
 -19   1  14         12.50         10.92         3.09 o                         
 -18   1  14         45.04         48.28         3.98 o                         
 -17   1  14        157.36        156.67         7.68 o                         
 -16   1  14        442.90        445.49        11.30 o                         
 -15   1  14        323.19        335.01         8.42 o                         
 -14   1  14        180.35        164.96         6.97 o                         
 -13   1  14        630.78        628.88        11.71 o                         
 -12   1  14         40.29         39.47         3.18 o                         
 -11   1  14          6.19          7.04         1.60 o                         
 -10   1  14         76.29         73.69         4.32 o                         
  -9   1  14        101.95         98.73         4.11 o                         
  -8   1  14        114.60        117.57         4.47 o                         
  -7   1  14        315.91        310.25         6.07 o                         
  -6   1  14        636.96        608.98         9.34 o                         
  -5   1  14        936.01        967.65        12.98 o                         
  -4   1  14         13.22         10.19         1.40 o                         
  -3   1  14        659.46        677.09         9.42 o                         
  -2   1  14         34.15         28.35         2.43 o                         
  -1   1  14        137.04        145.66         5.78 o                         
   0   1  14         25.28         16.58         2.21 o                         
   1   1  14          2.57          0.66         1.35 o                         
   2   1  14          6.54          2.88         1.35 o                         
   3   1  14          7.24          5.23         1.44 o                         
   4   1  14        137.30        136.54         5.56 o                         
   5   1  14        539.04        562.86         9.96 o                         
   6   1  14        289.41        309.20         7.83 o                         
   7   1  14        127.66        131.93         6.70 o                         
   8   1  14        241.81        240.69         8.41 o                         
   9   1  14         14.45         15.38         2.43 o                         
  10   1  14         64.30         56.79         4.54 o                         
 -20   2  14         19.44         13.80         4.15 o                         
 -19   2  14         84.29         80.74         7.31 o                         
 -18   2  14          0.25         -0.10         2.13 o                         
 -17   2  14         48.62         64.26         4.78 o                         
 -16   2  14         10.26          9.63         1.88 o                         
 -15   2  14          0.46         -1.89         1.89 o                         
 -14   2  14         29.40         19.32         2.30 o                         
 -13   2  14        120.12        116.28         5.40 o                         
 -12   2  14          3.59          5.93         1.55 o                         
 -11   2  14        400.60        403.16         8.45 o                         
 -10   2  14        194.89        193.31         6.49 o                         
  -9   2  14         20.13         14.05         1.68 o                         
  -8   2  14        123.35        117.51         4.92 o                         
  -7   2  14         24.08         20.92         2.34 o                         
  -6   2  14        823.65        823.55        11.48 o                         
  -5   2  14        267.27        271.11         5.83 o                         
  -4   2  14        335.23        325.01         6.39 o                         
  -3   2  14        144.73        144.90         5.21 o                         
  -2   2  14        322.52        324.35         7.35 o                         
  -1   2  14         24.95         23.60         2.46 o                         
   0   2  14         66.89         62.62         4.11 o                         
   1   2  14          4.75          1.74         1.34 o                         
   2   2  14        175.49        172.05         8.19 o                         
   3   2  14         26.30         22.06         2.29 o                         
   4   2  14         27.16         30.06         3.01 o                         
   5   2  14        246.16        251.18         8.67 o                         
   6   2  14         24.88         34.28         3.31 o                         
   7   2  14          3.80          1.53         1.62 o                         
   8   2  14          0.06          2.99         1.81 o                         
   9   2  14         52.93         43.23         4.09 o                         
 -18   3  14         10.64          5.13         2.38 o                         
 -17   3  14          3.28         -0.43         2.65 o                         
 -16   3  14         13.62         17.56         2.88 o                         
 -15   3  14          9.14         12.99         2.22 o                         
 -14   3  14         20.32         12.88         2.31 o                         
 -13   3  14         16.12         12.13         2.27 o                         
 -12   3  14          1.60          4.64         1.70 o                         
 -11   3  14         50.11         48.74         4.07 o                         
 -10   3  14         40.36         30.60         2.90 o                         
  -9   3  14         10.48          9.83         1.95 o                         
  -8   3  14          8.07          6.93         1.54 o                         
  -7   3  14        476.36        480.90         9.41 o                         
  -6   3  14        106.60        130.17         6.14 o                         
  -5   3  14          6.27          6.89         1.75 o                         
  -4   3  14        602.42        628.66        10.88 o                         
  -3   3  14        200.59        243.78         8.04 o                         
  -2   3  14        109.62        119.61         5.86 o                         
  -1   3  14         82.28         71.87         4.87 o                         
   0   3  14         30.03         30.94         3.41 o                         
   1   3  14        163.11        151.45         7.32 o                         
   2   3  14         11.47          6.24         1.89 o                         
   3   3  14         28.61         20.79         2.70 o                         
   4   3  14        144.09        119.79         6.77 o                         
   5   3  14          7.19         15.44         2.56 o                         
   6   3  14        102.45         90.94         5.99 o                         
   7   3  14          3.42          2.41         2.00 o                         
   8   3  14          8.44          4.64         2.63 o                         
 -15   4  14        278.09        332.39        11.95 o                         
 -14   4  14          1.60          3.38         1.94 o                         
 -13   4  14         10.83          4.60         2.02 o                         
 -12   4  14        102.97        104.98         6.44 o                         
 -11   4  14          7.83          4.36         2.03 o                         
 -10   4  14          7.61          1.98         1.65 o                         
  -9   4  14         18.06         12.75         2.25 o                         
  -8   4  14         55.34         59.85         4.27 o                         
  -7   4  14         20.98         14.53         2.12 o                         
  -6   4  14          4.89          2.74         1.59 o                         
  -5   4  14          2.86          2.80         1.75 o                         
  -4   4  14        129.22        127.96         5.92 o                         
  -3   4  14          0.00          2.67         1.59 o                         
  -2   4  14         28.91         24.21         2.39 o                         
  -1   4  14         20.18         23.03         2.92 o                         
   0   4  14          0.31          1.69         1.92 o                         
   1   4  14          0.51          0.69         2.04 o                         
   2   4  14          2.21          1.72         1.62 o                         
   3   4  14          5.40          4.13         1.92 o                         
   4   4  14        107.38        128.73         7.43 o                         
   5   4  14         11.26         21.26         3.39 o                         
  -9   5  14          0.27         -1.87         1.87 o                         
  -8   5  14          1.69          3.35         1.79 o                         
  -7   5  14         16.09         10.37         2.21 o                         
  -6   5  14          0.03         -1.01         1.54 o                         
  -5   5  14          6.86          8.38         1.89 o                         
  -4   5  14          1.40          0.85         1.68 o                         
  -3   5  14          2.15          3.40         1.90 o                         
  -2   5  14         62.99         63.83         4.50 o                         
  -1   5  14         45.16         53.45         4.37 o                         
 -20   1  15         10.80         12.89         2.82 o                         
 -19   1  15          4.36          1.08         2.14 o                         
 -18   1  15        106.15        152.47         8.78 o                         
 -17   1  15         21.07         13.81         2.19 o                         
 -16   1  15          2.07         -0.20         2.57 o                         
 -15   1  15         83.70         84.69         5.04 o                         
 -14   1  15          0.30          0.22         1.51 o                         
 -13   1  15         63.20         58.42         3.97 o                         
 -12   1  15          4.65          5.86         1.82 o                         
 -11   1  15         11.74         11.93         1.95 o                         
 -10   1  15          6.22          5.05         1.50 o                         
  -9   1  15          0.02          3.30         1.28 o                         
  -8   1  15          0.06         -1.04         1.04 o                         
  -7   1  15         29.92         24.57         2.20 o                         
  -6   1  15         40.00         42.16         3.06 o                         
  -5   1  15        134.90        127.35         5.02 o                         
  -4   1  15        259.42        266.78         5.91 o                         
  -3   1  15        180.38        187.86         6.33 o                         
  -2   1  15        238.07        258.76         6.69 o                         
  -1   1  15        391.48        404.02         8.48 o                         
   0   1  15         64.12         64.70         3.94 o                         
   1   1  15        192.05        202.29         6.83 o                         
   2   1  15         99.99        100.53         5.13 o                         
   3   1  15         64.54         75.11         4.84 o                         
   4   1  15        127.05        125.91         5.79 o                         
   5   1  15         34.06         37.22         3.23 o                         
   6   1  15         75.83         68.75         4.64 o                         
   7   1  15         74.14         62.88         4.59 o                         
   8   1  15          2.29          3.52         2.86 o                         
   9   1  15        224.25        212.18        10.27 o                         
 -19   2  15         90.46         64.41         5.92 o                         
 -18   2  15        152.00        160.62         9.00 o                         
 -17   2  15         83.58         87.12         6.33 o                         
 -16   2  15          0.00          4.21         1.72 o                         
 -15   2  15        137.46        142.57         8.24 o                         
 -14   2  15         25.14         24.69         2.81 o                         
 -13   2  15         85.77         81.77         4.96 o                         
 -12   2  15          3.19          2.89         1.43 o                         
 -11   2  15        382.60        393.66         8.65 o                         
 -10   2  15        102.88         97.93         4.88 o                         
  -9   2  15        214.92        194.85         6.06 o                         
  -8   2  15        100.19         89.35         4.11 o                         
  -7   2  15        209.78        213.93         5.71 o                         
  -6   2  15         33.06         33.34         2.63 o                         
  -5   2  15         18.57         17.03         1.83 o                         
  -4   2  15        309.37        287.11         6.99 o                         
  -3   2  15         85.39         88.56         4.97 o                         
  -2   2  15        472.84        461.07         9.84 o                         
  -1   2  15          4.06          2.15         1.40 o                         
   0   2  15         29.00         26.74         2.85 o                         
   1   2  15        179.83        199.13         7.79 o                         
   2   2  15          1.01          1.27         1.37 o                         
   3   2  15          5.85          0.98         1.49 o                         
   4   2  15         47.65         49.22         3.82 o                         
   5   2  15        144.50        149.10         7.60 o                         
   6   2  15          4.06         -1.72         1.74 o                         
   7   2  15         22.08         16.43         2.90 o                         
   8   2  15         32.50         35.62         3.80 o                         
 -17   3  15          3.39          7.95         2.52 o                         
 -16   3  15         54.21         77.92         5.92 o                         
 -15   3  15          1.23          1.80         1.82 o                         
 -14   3  15         53.70         72.89         5.30 o                         
 -13   3  15         14.61         12.85         2.40 o                         
 -12   3  15         35.52         24.91         2.95 o                         
 -11   3  15          9.21         12.15         2.22 o                         
 -10   3  15         52.58         49.79         3.75 o                         
  -9   3  15         13.35          6.38         1.74 o                         
  -8   3  15        398.13        381.79         9.26 o                         
  -7   3  15        215.74        196.53         7.02 o                         
  -6   3  15        198.07        177.53         7.00 o                         
  -5   3  15        224.10        234.37         7.25 o                         
  -4   3  15          2.12          0.65         1.57 o                         
  -3   3  15          4.92         -0.25         1.94 o                         
  -2   3  15         17.91         24.60         3.05 o                         
  -1   3  15          1.75         -0.38         2.50 o                         
   0   3  15         42.04         49.56         4.33 o                         
   1   3  15         31.01         27.58         2.91 o                         
   2   3  15          0.09          0.29         2.03 o                         
   3   3  15          4.97          6.17         1.87 o                         
   4   3  15         24.66         20.08         2.99 o                         
   5   3  15         14.24         13.00         2.44 o                         
   6   3  15          4.83          1.88         1.91 o                         
 -13   4  15         16.37         23.97         3.00 o                         
 -12   4  15         47.36         48.39         4.09 o                         
 -11   4  15          2.23          2.51         1.93 o                         
 -10   4  15          2.49          0.51         1.86 o                         
  -9   4  15        127.26        149.14         7.07 o                         
  -8   4  15        159.08        168.99         7.45 o                         
  -7   4  15         55.59         54.53         3.92 o                         
  -6   4  15        232.63        240.53         7.81 o                         
  -5   4  15         62.10         60.32         3.89 o                         
  -4   4  15         20.20         14.68         2.08 o                         
  -3   4  15          0.36         -1.32         1.85 o                         
  -2   4  15          4.56          2.63         1.96 o                         
  -1   4  15          6.24          6.71         2.14 o                         
   0   4  15        137.23        145.21         7.65 o                         
   1   4  15         16.96         10.06         2.33 o                         
   2   4  15         20.46          8.31         3.86 o                         
   3   4  15          1.56          4.15         2.74 o                         
 -19   0  16         11.70         23.39         5.54 o                         
 -18   0  16         25.60         39.00         5.93 o                         
 -17   0  16         93.26        109.60         8.50 o                         
 -16   0  16        109.61        117.90         8.76 o                         
 -15   0  16        130.10        132.76         9.33 o                         
 -14   0  16          9.29          5.46         3.18 o                         
 -13   0  16         86.22        113.32         8.12 o                         
 -12   0  16        976.13       1003.91        22.42 o                         
 -11   0  16        108.26        109.17         8.05 o                         
 -10   0  16        442.54        460.58        14.09 o                         
  -9   0  16        113.10        115.40         9.08 o                         
  -8   0  16          2.30          2.13         1.79 o                         
  -7   0  16        967.50       1012.82        19.09 o                         
  -6   0  16        159.84        149.16         7.48 o                         
  -5   0  16       1846.05       1963.19        30.35 o                         
  -4   0  16        587.87        598.70        16.24 o                         
  -3   0  16          0.01          0.42         2.64 o                         
  -2   0  16       1401.10       1528.12        28.78 o                         
  -1   0  16        492.48        520.91        15.37 o                         
   0   0  16         12.97          7.00         3.64 o                         
   1   0  16        584.90        604.22        16.85 o                         
   2   0  16         39.73         50.44         5.33 o                         
   3   0  16          0.36         -1.20         2.10 o                         
   4   0  16          1.82          4.66         2.25 o                         
   5   0  16         41.96         35.68         5.84 o                         
   6   0  16         54.53         60.01         7.37 o                         
   7   0  16          7.41          6.70         3.12 o                         
 -19   1  16        343.03        361.91        12.03 o                         
 -18   1  16          0.44         -1.62         2.03 o                         
 -17   1  16         27.10         25.91         2.92 o                         
 -16   1  16          0.04          2.59         1.64 o                         
 -15   1  16          2.88          5.18         2.03 o                         
 -14   1  16         18.01         12.61         2.14 o                         
 -13   1  16         99.38         81.57         5.06 o                         
 -12   1  16         37.98         30.60         4.15 o                         
 -11   1  16          7.66          5.58         1.69 o                         
 -10   1  16        115.72        107.86         5.60 o                         
  -9   1  16         51.50         63.14         3.93 o                         
  -8   1  16         29.86         26.70         2.39 o                         
  -7   1  16          0.94          0.55         1.18 o                         
  -6   1  16         27.54         27.26         2.49 o                         
  -5   1  16         32.75         27.17         2.60 o                         
  -4   1  16          0.46          2.34         1.45 o                         
  -3   1  16        157.01        156.11         6.76 o                         
  -2   1  16        820.97        857.26        14.38 o                         
  -1   1  16         16.30         10.97         2.00 o                         
   0   1  16         20.51         20.91         2.60 o                         
   1   1  16          6.10          7.03         1.59 o                         
   2   1  16          4.43          6.25         1.68 o                         
   3   1  16          4.81          2.05         1.88 o                         
   4   1  16          5.69          4.53         1.52 o                         
   5   1  16          1.90          3.06         1.77 o                         
   6   1  16         80.27         78.35         5.26 o                         
   7   1  16        138.14        156.88         7.70 o                         
 -17   2  16          5.09          1.36         2.21 o                         
 -16   2  16          3.05          2.23         2.53 o                         
 -15   2  16         39.86         45.81         4.18 o                         
 -14   2  16          5.08         13.10         2.37 o                         
 -13   2  16          2.82          2.46         2.51 o                         
 -12   2  16        275.09        275.13        10.07 o                         
 -11   2  16        118.08        110.25         6.25 o                         
 -10   2  16          1.69          1.32         1.73 o                         
  -9   2  16         75.98         65.74         4.03 o                         
  -8   2  16        174.65        152.63         6.36 o                         
  -7   2  16         71.11         68.56         3.85 o                         
  -6   2  16          2.68          1.65         1.43 o                         
  -5   2  16        100.39         97.94         4.89 o                         
  -4   2  16         22.74         17.92         2.40 o                         
  -3   2  16        101.02        110.34         5.72 o                         
  -2   2  16        229.60        250.25         7.94 o                         
  -1   2  16          1.30         -1.39         1.39 o                         
   0   2  16         40.06         41.40         3.65 o                         
   1   2  16          1.43         -2.06         2.06 o                         
   2   2  16         69.64         60.78         4.45 o                         
   3   2  16          0.11          1.16         1.61 o                         
   4   2  16         14.04         17.41         2.74 o                         
   5   2  16         14.71         15.55         2.83 o                         
   6   2  16         44.38         45.69         4.30 o                         
 -15   3  16          4.61          5.23         1.95 o                         
 -14   3  16         94.50         99.40         6.14 o                         
 -13   3  16         17.41         12.12         2.17 o                         
 -12   3  16          3.96          2.24         1.87 o                         
 -11   3  16        311.43        330.15         9.51 o                         
 -10   3  16        725.20        738.32        14.64 o                         
  -9   3  16          4.81          0.81         1.58 o                         
  -8   3  16          1.40          2.83         1.56 o                         
  -7   3  16          1.11          2.65         1.48 o                         
  -6   3  16        103.25         95.85         5.09 o                         
  -5   3  16         13.12          9.95         2.05 o                         
  -4   3  16          0.01         -1.11         1.82 o                         
  -3   3  16        532.77        533.15        12.27 o                         
  -2   3  16        251.58        246.69         9.94 o                         
  -1   3  16         38.47         35.89         3.61 o                         
   0   3  16          6.39          5.22         2.29 o                         
   1   3  16         11.89          9.39         2.22 o                         
   2   3  16          4.32         -0.37         1.77 o                         
   3   3  16          3.77          3.75         1.96 o                         
   4   3  16         27.21         22.91         3.07 o                         
 -11   4  16          0.74         -1.82         1.82 o                         
 -10   4  16          4.16          0.49         1.81 o                         
  -9   4  16          0.44         -1.86         1.86 o                         
  -8   4  16         26.92         24.01         2.60 o                         
  -7   4  16          2.75          1.97         1.72 o                         
  -6   4  16          3.24          1.46         1.55 o                         
  -5   4  16         65.15         54.06         3.80 o                         
  -4   4  16         16.97         21.38         2.94 o                         
  -3   4  16         52.84         64.65         4.96 o                         
  -2   4  16          8.88         10.92         2.42 o                         
  -1   4  16          8.05          4.44         2.11 o                         
 -17   1  17          3.55          3.06         1.97 o                         
 -16   1  17         30.30         35.97         3.32 o                         
 -15   1  17         47.86         52.54         4.20 o                         
 -14   1  17         14.32         20.32         2.42 o                         
 -13   1  17          3.63          2.90         1.71 o                         
 -12   1  17        203.20        227.83         8.66 o                         
 -11   1  17         13.92         18.37         2.36 o                         
 -10   1  17         19.79         18.16         2.29 o                         
  -9   1  17        146.34        136.77         6.36 o                         
  -8   1  17        120.19        115.50         5.21 o                         
  -7   1  17         20.07         22.53         2.18 o                         
  -6   1  17          1.55          1.39         1.61 o                         
  -5   1  17          8.62          7.92         2.32 o                         
  -4   1  17        268.05        280.78         8.31 o                         
  -3   1  17         11.54         11.66         2.02 o                         
  -2   1  17        206.86        213.50         8.28 o                         
  -1   1  17        209.78        198.92         8.80 o                         
   0   1  17         33.46         32.80         3.19 o                         
   1   1  17          0.73         -1.60         1.60 o                         
   2   1  17        318.67        346.07        12.89 o                         
   3   1  17         92.27         96.48         5.57 o                         
   4   1  17        317.21        348.62        10.18 o                         
   5   1  17         19.52         18.63         5.08 o                         
 -16   2  17          2.04          0.00         1.88 o                         
 -15   2  17        100.66        120.30         6.93 o                         
 -14   2  17          8.45          5.81         2.05 o                         
 -13   2  17        257.34        301.24         9.88 o                         
 -12   2  17         58.51         44.18         4.42 o                         
 -11   2  17          1.04          0.08         1.85 o                         
 -10   2  17         52.31         48.67         4.52 o                         
  -9   2  17          0.05         -0.72         1.68 o                         
  -8   2  17         18.01         12.07         2.31 o                         
  -7   2  17          8.91          9.16         1.80 o                         
  -6   2  17         54.44         66.34         4.70 o                         
  -5   2  17        561.52        583.54        15.82 o                         
  -4   2  17         70.96         58.22         5.66 o                         
  -3   2  17        114.12        129.78         6.54 o                         
  -2   2  17          3.42          1.39         1.61 o                         
  -1   2  17        220.86        213.89         7.86 o                         
   0   2  17         63.09         62.50         4.54 o                         
   1   2  17         58.80         51.78         4.30 o                         
   2   2  17        233.34        242.20         9.54 o                         
   3   2  17         68.98         68.53         6.10 o                         
   4   2  17          3.77          3.99         2.14 o                         
 -13   3  17         52.50         58.73         4.82 o                         
 -12   3  17          0.30          3.71         2.44 o                         
 -11   3  17        125.47        127.05         6.91 o                         
 -10   3  17          6.32          2.19         2.18 o                         
  -9   3  17        148.23        159.51         7.90 o                         
  -8   3  17         38.74         44.81         3.60 o                         
  -7   3  17        125.12        133.40         6.99 o                         
  -6   3  17        115.82        113.10         6.02 o                         
  -5   3  17        229.70        224.26         9.48 o                         
  -4   3  17         12.94         10.21         2.31 o                         
  -3   3  17         52.54         42.35         3.90 o                         
  -2   3  17          1.47          3.37         2.49 o                         
  -1   3  17         11.56          8.83         2.57 o                         
   0   3  17          0.75         -2.18         2.18 o                         
   1   3  17          3.17          2.34         1.86 o                         
 -16   0  18         65.97         97.54         8.05 o                         
 -15   0  18          8.95          5.55         2.67 o                         
 -14   0  18          5.23          5.98         2.79 o                         
 -13   0  18          3.06         -0.79         2.64 o                         
 -12   0  18         20.47         24.52         5.70 o                         
 -11   0  18         86.54         76.76         6.72 o                         
 -10   0  18         15.27         14.40         2.96 o                         
  -9   0  18         60.05         52.95         5.97 o                         
  -8   0  18         18.54         18.68         3.07 o                         
  -7   0  18         75.71         76.91         8.34 o                         
  -6   0  18          1.75         -0.44         2.82 o                         
  -5   0  18        167.57        164.40        10.45 o                         
  -4   0  18        277.73        294.04        12.22 o                         
  -3   0  18          0.18         -0.14         2.22 o                         
  -2   0  18        914.41       1029.11        23.95 o                         
  -1   0  18        556.12        631.31        18.15 o                         
   0   0  18        112.82        126.07        12.57 o                         
   1   0  18         41.59         42.62         5.67 o                         
   2   0  18         54.85         61.28         6.59 o                         
   3   0  18         76.42         69.08         6.65 o                         
 -16   1  18         38.57         35.70         4.28 o                         
 -15   1  18        118.04        115.95         6.31 o                         
 -14   1  18         82.77         87.86         5.60 o                         
 -13   1  18          0.03          0.22         1.63 o                         
 -12   1  18          0.12         -1.53         1.65 o                         
 -11   1  18         93.09         87.90         7.48 o                         
 -10   1  18         13.61         13.19         2.27 o                         
  -9   1  18          9.40         11.55         2.15 o                         
  -8   1  18          3.64          2.35         1.50 o                         
  -7   1  18          3.77          3.76         1.64 o                         
  -6   1  18        188.11        190.43         7.89 o                         
  -5   1  18         12.97         10.00         2.46 o                         
  -4   1  18        141.52        160.63         7.40 o                         
  -3   1  18        360.71        380.87         9.58 o                         
  -2   1  18         53.00         52.08         4.12 o                         
  -1   1  18        109.86        117.91         6.43 o                         
   0   1  18          2.90          5.64         1.95 o                         
   1   1  18         10.10         12.70         2.39 o                         
   2   1  18        866.56       1002.48        17.14 o                         
   3   1  18         64.50         67.02         4.94 o                         
 -14   2  18          1.84          4.37         2.10 o                         
 -13   2  18         90.99        114.20         7.34 o                         
 -12   2  18         17.69         12.39         3.05 o                         
 -11   2  18        182.76        199.82        10.80 o                         
 -10   2  18         15.83         28.43         4.21 o                         
  -9   2  18         49.81         45.27         4.35 o                         
  -8   2  18         54.92         51.18         5.17 o                         
  -7   2  18        168.61        176.64         9.55 o                         
  -6   2  18         79.15         89.26         6.23 o                         
  -5   2  18         38.73         37.54         4.01 o                         
  -4   2  18         92.80        102.14         6.78 o                         
  -3   2  18         18.84         14.13         2.56 o                         
  -2   2  18        121.66        110.22         7.00 o                         
  -1   2  18          4.65          4.21         2.51 o                         
   0   2  18        118.14        120.92         9.38 o                         
   1   2  18         39.66         54.60         4.96 o                         
 -10   3  18         39.90         24.00         3.73 o                         
  -9   3  18          3.05          3.17         2.45 o                         
  -8   3  18         10.77          7.84         2.17 o                         
  -7   3  18         20.72         26.21         3.32 o                         
  -6   3  18         85.33         73.78         5.29 o                         
  -5   3  18        122.06        121.66         7.10 o                         
  -4   3  18          6.55          5.55         1.93 o                         
  -3   3  18         27.33         23.19         4.06 o                         
 -13   1  19         45.11         47.30         3.94 o                         
 -12   1  19         79.14         90.45         6.58 o                         
 -11   1  19          0.68         -1.70         1.70 o                         
 -10   1  19          9.48         10.97         2.57 o                         
  -9   1  19         46.31         40.61         3.61 o                         
  -8   1  19         33.75         30.34         3.70 o                         
  -7   1  19          7.64          5.80         1.78 o                         
  -6   1  19          0.03         -0.13         1.70 o                         
  -5   1  19        151.41        161.09         7.46 o                         
  -4   1  19        141.62        160.55         7.58 o                         
  -3   1  19          3.58          5.05         2.02 o                         
  -2   1  19         91.31        102.08         7.05 o                         
  -1   1  19        103.45         98.44         6.44 o                         
 -10   2  19          1.55          1.83         2.06 o                         
  -9   2  19         12.73          9.28         3.23 o                         
  -8   2  19         68.69         63.14         5.57 o                         
  -7   2  19          3.33          5.24         2.53 o                         
  -6   2  19         42.80         51.05         4.72 o                         
  -5   2  19          9.49         11.36         2.34 o                         
  -4   2  19         55.53         51.37         4.70 o                         
  -3   2  19         76.99         73.72        13.62 o                         
  -9   0  20         12.18         16.35         4.67 o                         
  -8   0  20         21.17         32.32         5.60 o                         
  -7   0  20         46.83         41.46         4.98 o                         
  -6   0  20          0.63          1.97         2.34 o                         
                                                                                
