# Supplementary material for: Crystal structures of a series of 6-aryl-1,3-diphenyl­fulvenes
Source: Acta Crystallogr E Crystallogr Commun. 2019 May 21;75(Pt 6):838–42. doi: 10.1107/S205698901900700X (PMC6658983; doi:10.1107/S205698901900700X)
Supplement: Supplementary file 4 [file e-75-00838-IIIsup4.hkl]

data_III                                                                        
_shelx_title ' pca2(1)_a.res in Pca2(1)'                                        
_shelx_refln_list_code          4                                               
_shelx_F_calc_maximum      303.76                                               
_exptl_crystal_F_000      1488.00                                               
_reflns_d_resolution_high  0.8477                                               
                                                                                
loop_                                                                           
 _space_group_symop_operation_xyz                                               
 'x, y, z'                                                                      
 '-x, -y, z+1/2'                                                                
 'x+1/2, -y, z'                                                                 
 '-x+1/2, y, z+1/2'                                                             
                                                                                
_cell_length_a    30.0307                                                       
_cell_length_b     5.6147                                                       
_cell_length_c    23.4941                                                       
_cell_angle_alpha  90.000                                                       
_cell_angle_beta   90.000                                                       
_cell_angle_gamma  90.000                                                       
                                                                                
_shelx_F_squared_multiplier     1.000                                           
                                                                                
loop_                                                                           
 _refln_index_h                                                                 
 _refln_index_k                                                                 
 _refln_index_l                                                                 
 _refln_F_squared_calc                                                          
 _refln_F_squared_meas                                                          
 _refln_F_squared_sigma                                                         
 _refln_observed_status                                                         
   2   0 -27         28.09         53.41        28.40 o                         
   4   0 -27        873.46       1469.03       171.63 o                         
   6   0 -27          3.14          8.89        31.04 o                         
   1   1 -27          8.27          5.96        18.72 o                         
   2   1 -27        221.38        171.80        30.44 o                         
   3   1 -27        107.20         87.79        24.15 o                         
   4   1 -27        111.06        177.20        29.90 o                         
   5   1 -27        225.71        292.16        37.25 o                         
   0   0 -26         11.21         76.38        45.26 o                         
   2   0 -26        348.73        336.69        53.83 o                         
   4   0 -26         81.61        130.08        34.62 o                         
   6   0 -26         15.30         34.02        26.28 o                         
   8   0 -26         96.66         48.09        38.66 o                         
  10   0 -26         12.86         76.38        45.26 o                         
   0   1 -26         86.86         90.22        33.14 o                         
   1   1 -26        156.96        129.35        25.80 o                         
   2   1 -26        183.33        198.20        33.53 o                         
   3   1 -26          7.25         18.22        18.00 o                         
   4   1 -26         79.62         49.21        21.19 o                         
   5   1 -26         34.30         51.70        22.06 o                         
   6   1 -26        216.42        224.78        50.23 o                         
   7   1 -26        234.02        278.54        45.48 o                         
   8   1 -26          8.55         29.83        32.53 o                         
   9   1 -26         60.53         29.23        29.67 o                         
  10   1 -26         85.71        105.62        48.09 o                         
   0   2 -26        387.62        471.70        87.18 o                         
   1   2 -26        104.01         74.50        24.48 o                         
   2   2 -26         20.53          3.94        20.11 o                         
   3   2 -26         34.34         31.95        19.95 o                         
   4   2 -26          1.88          1.04        18.80 o                         
   5   2 -26          5.29        -21.31        21.31 o                         
   2   0 -25         16.24         32.44        22.64 o                         
   4   0 -25         14.19        -17.53        25.46 o                         
   6   0 -25        684.57        919.94       122.59 o                         
   8   0 -25        372.32        438.61        59.74 o                         
  10   0 -25        264.72        211.13        69.31 o                         
   1   1 -25         15.63         29.84        17.78 o                         
   2   1 -25        233.86        209.47        32.76 o                         
   3   1 -25        111.65         84.24        23.51 o                         
   4   1 -25        117.74        114.44        25.59 o                         
   5   1 -25        229.37        277.90        34.40 o                         
   6   1 -25        158.69        139.19        28.08 o                         
   7   1 -25         27.14         33.10        34.03 o                         
   8   1 -25        102.88         59.45        21.85 o                         
   9   1 -25         53.85         46.69        18.70 o                         
  10   1 -25         19.72        -20.10        20.67 o                         
  11   1 -25        107.23         65.58        29.62 o                         
  13   1 -25         25.66        -20.75        34.89 o                         
  14   1 -25         28.13         38.80        46.68 o                         
   1   2 -25        158.55        135.32        26.56 o                         
   2   2 -25         22.53         49.44        21.13 o                         
   3   2 -25        161.72        134.18        25.52 o                         
   4   2 -25         25.41         39.11        20.93 o                         
   5   2 -25        119.58        125.05        26.21 o                         
   6   2 -25        219.81        234.89        38.21 o                         
   7   2 -25         39.30         24.88        36.54 o                         
   8   2 -25        188.97        259.40        71.20 o                         
   9   2 -25         40.23         43.57        69.78 o                         
  10   2 -25        200.93        269.70        76.38 o                         
   0   0 -24         61.17         57.52        43.38 o                         
   2   0 -24        118.04        139.10        36.34 o                         
   4   0 -24         41.24         68.51        28.19 o                         
   6   0 -24        459.22        502.81        62.93 o                         
   8   0 -24        369.23        344.20        72.61 o                         
  10   0 -24       1049.42       1261.14       176.12 o                         
  12   0 -24        162.76        111.28        46.21 o                         
  16   0 -24        189.86        301.16        48.62 o                         
   0   1 -24         19.82         -0.25        24.99 o                         
   1   1 -24        261.57        301.32        35.75 o                         
   2   1 -24         10.69         13.43        16.82 o                         
   3   1 -24         27.73         -6.59        15.23 o                         
   4   1 -24        206.41        217.51        32.80 o                         
   5   1 -24         25.75         21.12        20.58 o                         
   6   1 -24         42.08         42.13        19.96 o                         
   7   1 -24        334.98        413.33        46.71 o                         
   8   1 -24         72.03         85.39        30.58 o                         
   9   1 -24        167.60        237.00        36.55 o                         
  10   1 -24          1.88         16.75        19.50 o                         
  11   1 -24         80.69         44.50        24.52 o                         
  12   1 -24        314.32        370.94        38.74 o                         
  13   1 -24         91.05        133.91        53.75 o                         
  14   1 -24         17.34         33.01        37.72 o                         
  15   1 -24         34.56         64.12        40.55 o                         
  16   1 -24          6.95          1.19        25.46 o                         
   0   2 -24       1132.07       1369.16       158.43 o                         
   1   2 -24        179.38        168.17        39.49 o                         
   2   2 -24        856.54        974.75        64.77 o                         
   3   2 -24          1.87          9.89        17.65 o                         
   4   2 -24         93.04        102.57        23.85 o                         
   5   2 -24        177.35        172.74        28.87 o                         
   6   2 -24         45.65         25.17        18.83 o                         
   7   2 -24        147.75        154.94        26.71 o                         
   8   2 -24         10.92        -13.23        21.37 o                         
   9   2 -24        113.09        142.43        27.80 o                         
  10   2 -24        170.06        116.76        34.70 o                         
  11   2 -24          7.40         -6.67        21.94 o                         
  12   2 -24         91.31         53.30        38.68 o                         
  13   2 -24         46.41        105.62        54.69 o                         
  14   2 -24         35.55         -4.72        36.78 o                         
   0   3 -24         22.52        -12.76        64.60 o                         
   1   3 -24         25.88         25.60        20.17 o                         
   2   3 -24        148.44        141.61        27.76 o                         
   3   3 -24        457.92        455.13        44.60 o                         
   4   3 -24         50.29         80.27        23.43 o                         
   5   3 -24        178.29        175.18        35.18 o                         
   6   3 -24         57.98         47.12        23.58 o                         
   7   3 -24        357.45        312.76        45.54 o                         
   2   0 -23         14.36         12.82        22.27 o                         
   4   0 -23         97.16        130.22        32.60 o                         
   6   0 -23        156.03        130.36        32.21 o                         
   8   0 -23        367.88        473.87        63.01 o                         
  10   0 -23        844.23        861.46        93.44 o                         
  12   0 -23       2020.24       1960.34       148.05 o                         
  14   0 -23         18.77         44.98        25.00 o                         
  16   0 -23        138.32        163.03        35.93 o                         
  18   0 -23        424.86        384.75        80.16 o                         
   1   1 -23         17.59         13.58        13.77 o                         
   2   1 -23         22.08          7.64        16.98 o                         
   3   1 -23         72.07         32.13        17.36 o                         
   4   1 -23        297.61        280.65        33.36 o                         
   5   1 -23        104.16         91.04        20.67 o                         
   6   1 -23        116.38        122.94        24.24 o                         
   7   1 -23          5.95          9.87        17.69 o                         
   8   1 -23         57.63         62.99        23.14 o                         
   9   1 -23        103.26         98.96        21.42 o                         
  10   1 -23        266.15        274.59        27.08 o                         
  11   1 -23         95.36         81.50        22.70 o                         
  12   1 -23        348.37        322.63        35.06 o                         
  13   1 -23        394.21        347.54        40.98 o                         
  14   1 -23        217.64        213.57        35.67 o                         
  15   1 -23        196.74        187.44        41.29 o                         
  16   1 -23        523.91        525.75        50.30 o                         
  17   1 -23        439.00        510.46        51.94 o                         
  18   1 -23         46.47          9.61        18.14 o                         
   1   2 -23          1.91         17.18        21.64 o                         
   2   2 -23        671.29        757.62        55.13 o                         
   3   2 -23        125.45        126.52        23.32 o                         
   4   2 -23        135.07        142.26        25.68 o                         
   5   2 -23          6.30         17.94        16.12 o                         
   6   2 -23         25.67         37.92        21.19 o                         
   7   2 -23         15.72         -8.94        15.99 o                         
   8   2 -23        161.75         97.65        28.99 o                         
   9   2 -23         21.71         17.63        19.17 o                         
  10   2 -23          6.22          5.36        14.88 o                         
  11   2 -23        341.66        326.75        36.56 o                         
  12   2 -23         16.34         -2.18        16.99 o                         
  13   2 -23         31.76         12.26        37.72 o                         
  14   2 -23         79.11        166.91        56.58 o                         
  15   2 -23         75.94         96.28        33.14 o                         
  16   2 -23        275.84        300.72        48.26 o                         
   1   3 -23          4.68         13.68        18.86 o                         
   2   3 -23         65.25         42.76        38.38 o                         
   3   3 -23        173.90        167.70        29.11 o                         
   4   3 -23          5.66         -7.74        16.93 o                         
   5   3 -23        208.24        209.71        27.32 o                         
   6   3 -23         14.43         30.75        17.93 o                         
   7   3 -23        238.33        278.79        36.03 o                         
   8   3 -23         60.16         76.65        33.85 o                         
   9   3 -23         36.65          2.83        28.29 o                         
  10   3 -23         85.67         62.24        49.04 o                         
  11   3 -23         44.73         72.06        25.40 o                         
   0   0 -22        651.08        805.24       108.45 o                         
   2   0 -22         51.96         80.37        41.02 o                         
   4   0 -22        474.09        421.54        55.60 o                         
   6   0 -22        760.18        769.85        73.87 o                         
   8   0 -22       1684.02       1706.21        94.66 o                         
  10   0 -22       1943.40       2028.58       101.02 o                         
  12   0 -22        239.59        247.14        42.97 o                         
  14   0 -22       1188.58       1165.47       131.08 o                         
  16   0 -22         77.04         58.64        27.42 o                         
  18   0 -22        312.19        330.05        73.56 o                         
  20   0 -22         31.40         49.02        60.82 o                         
   0   1 -22        330.06        340.03        66.95 o                         
   1   1 -22         54.41         49.27        17.34 o                         
   2   1 -22        426.54        405.97        42.60 o                         
   3   1 -22        196.91        195.18        29.97 o                         
   4   1 -22        768.46        793.59        53.94 o                         
   5   1 -22         15.81         22.29        17.29 o                         
   6   1 -22        143.18        146.28        26.05 o                         
   7   1 -22        215.66        256.77        43.23 o                         
   8   1 -22        638.86        678.29        50.22 o                         
   9   1 -22        183.94        194.30        24.33 o                         
  10   1 -22        253.39        303.51        36.01 o                         
  11   1 -22         99.61         62.57        16.74 o                         
  12   1 -22         15.75         46.63        19.29 o                         
  13   1 -22          0.84          9.73        17.32 o                         
  14   1 -22        832.17        824.10        64.94 o                         
  15   1 -22        324.54        383.34        33.80 o                         
  16   1 -22        300.62        362.22        36.17 o                         
  17   1 -22        118.44        117.52        28.14 o                         
  18   1 -22         37.73         51.07        17.40 o                         
  19   1 -22         51.13         68.38        45.67 o                         
  20   1 -22          4.99          2.19        19.05 o                         
   0   2 -22        403.38        381.12       104.16 o                         
   1   2 -22        308.69        300.73        34.60 o                         
   2   2 -22          1.86          0.56        14.89 o                         
   3   2 -22        406.63        448.30        42.52 o                         
   4   2 -22         50.80         65.61        21.38 o                         
   5   2 -22        754.70        868.29        58.75 o                         
   6   2 -22        125.66        174.98        29.84 o                         
   7   2 -22         98.71         94.65        20.88 o                         
   8   2 -22         29.51         34.76        16.42 o                         
   9   2 -22        517.98        528.14        46.11 o                         
  10   2 -22        110.75         88.11        18.56 o                         
  11   2 -22        143.60        145.69        23.62 o                         
  12   2 -22        163.04        112.62        32.80 o                         
  13   2 -22        174.38        231.50        45.01 o                         
  14   2 -22         34.05         59.82        26.47 o                         
  15   2 -22        561.75        655.80        59.71 o                         
  16   2 -22        170.61        183.73        31.31 o                         
  17   2 -22         44.73         63.01        19.59 o                         
  18   2 -22          5.45         19.12        22.83 o                         
   0   3 -22        398.53        440.75        61.97 o                         
   1   3 -22        394.63        360.41        38.32 o                         
   2   3 -22         49.41         17.01        18.52 o                         
   3   3 -22         34.44         38.75        18.25 o                         
   4   3 -22         65.16         55.94        16.88 o                         
   5   3 -22        185.75        161.32        24.83 o                         
   6   3 -22         36.11         24.96        16.55 o                         
   7   3 -22        341.61        437.61        39.53 o                         
   8   3 -22        173.01        152.71        22.85 o                         
   9   3 -22         22.62         -9.08        17.01 o                         
  10   3 -22         91.72        114.10        56.58 o                         
  11   3 -22        127.26        208.06        35.06 o                         
  12   3 -22         26.06         52.64        22.57 o                         
  13   3 -22        154.45        137.45        34.01 o                         
  14   3 -22         19.79         39.87        22.65 o                         
   0   4 -22         16.07         -1.28        27.38 o                         
   1   4 -22         83.95         57.13        25.43 o                         
   2   4 -22         45.14         26.92        28.98 o                         
   2   0 -21         98.31         64.12        26.01 o                         
   4   0 -21        129.27         75.44        26.01 o                         
   6   0 -21       1565.04       1795.31       130.14 o                         
   8   0 -21       1035.16       1194.43        89.08 o                         
  10   0 -21       1552.89       1600.69       101.14 o                         
  12   0 -21         59.99        124.48        43.38 o                         
  14   0 -21        225.30        236.70        64.12 o                         
  16   0 -21        240.54        279.44        47.95 o                         
  18   0 -21        397.54        379.09        80.16 o                         
  20   0 -21        128.93        120.84        34.89 o                         
  22   0 -21        209.24        190.36        38.40 o                         
   1   1 -21        538.04        508.65        42.16 o                         
   2   1 -21       1260.41       1235.16        98.91 o                         
   3   1 -21        456.28        393.04        37.14 o                         
   4   1 -21        319.47        355.76        36.27 o                         
   5   1 -21        743.03        814.72        62.43 o                         
   6   1 -21         67.55         46.24        24.42 o                         
   7   1 -21         64.14         43.98        33.95 o                         
   8   1 -21        138.30        148.98        24.87 o                         
   9   1 -21       1101.10       1263.32        76.42 o                         
  10   1 -21         15.83         12.83        18.29 o                         
  11   1 -21        266.31        259.28        36.40 o                         
  12   1 -21        370.61        480.48        47.36 o                         
  13   1 -21        528.10        533.31        44.75 o                         
  14   1 -21        358.77        420.58        45.71 o                         
  15   1 -21        191.50        212.90        33.39 o                         
  16   1 -21         45.30         29.49        16.92 o                         
  17   1 -21         20.46         25.70        16.40 o                         
  18   1 -21         58.87         45.36        17.67 o                         
  19   1 -21         97.39        112.46        24.90 o                         
  20   1 -21        105.34        135.93        21.59 o                         
  21   1 -21        239.08        245.80        38.44 o                         
  22   1 -21        394.35        342.84        35.60 o                         
   1   2 -21          2.13         29.35        16.84 o                         
   2   2 -21        302.50        398.95        38.48 o                         
   3   2 -21        283.37        288.29        32.97 o                         
   4   2 -21        257.94        255.21        30.88 o                         
   5   2 -21        199.57        207.56        28.14 o                         
   6   2 -21          5.74          7.96        14.71 o                         
   7   2 -21         24.16         23.26        15.23 o                         
   8   2 -21        451.91        496.78        58.43 o                         
   9   2 -21         95.41         74.77        17.79 o                         
  10   2 -21        456.18        469.91        33.97 o                         
  11   2 -21         23.34         37.22        14.70 o                         
  12   2 -21         58.08         42.83        18.46 o                         
  13   2 -21        168.74        165.82        24.79 o                         
  14   2 -21        474.45        424.76        39.10 o                         
  15   2 -21         56.63         50.13        17.38 o                         
  16   2 -21        167.28        134.17        19.78 o                         
  17   2 -21         35.68         35.38        16.17 o                         
  18   2 -21        309.71        368.66        34.37 o                         
  19   2 -21          1.40          9.08        20.21 o                         
  20   2 -21         85.13        110.17        28.18 o                         
   1   3 -21        279.48        304.53        35.93 o                         
   2   3 -21        123.43        127.00        25.35 o                         
   3   3 -21         16.11          4.97        18.30 o                         
   4   3 -21        169.19        202.17        26.38 o                         
   5   3 -21        155.99        214.57        27.48 o                         
   6   3 -21        137.02        126.15        22.62 o                         
   7   3 -21         78.61        112.25        18.39 o                         
   8   3 -21         90.84         97.88        22.60 o                         
   9   3 -21         47.02         48.18        18.95 o                         
  10   3 -21        425.57        365.72        43.90 o                         
  11   3 -21          7.99        -14.86        14.86 o                         
  12   3 -21        235.00        259.71        39.31 o                         
  13   3 -21         87.47        100.88        42.89 o                         
  14   3 -21         34.12         61.96        26.39 o                         
  15   3 -21         59.35         57.51        33.34 o                         
  16   3 -21        156.31         79.19        26.07 o                         
   1   4 -21         28.57         23.89        19.50 o                         
   2   4 -21        175.33        205.87        32.33 o                         
   3   4 -21         13.16         16.57        20.97 o                         
   4   4 -21          1.97         -7.79        19.16 o                         
   5   4 -21        112.40         97.44        31.36 o                         
   6   4 -21         67.91         68.69        25.31 o                         
   7   4 -21         75.38        103.30        26.32 o                         
   8   4 -21         65.06         83.72        25.57 o                         
   0   0 -20       1795.91       1888.67       131.08 o                         
   2   0 -20        128.25        105.14        28.86 o                         
   4   0 -20        375.66        417.97        50.63 o                         
   6   0 -20        553.31        669.18        52.94 o                         
   8   0 -20       3022.94       3240.12       114.43 o                         
  10   0 -20       1717.11       1964.44       172.18 o                         
  12   0 -20        623.05        634.55        92.42 o                         
  14   0 -20        226.46        326.55        48.66 o                         
  16   0 -20        286.85        268.82        45.21 o                         
  18   0 -20         44.07         37.39        43.38 o                         
  20   0 -20         44.37         22.40        22.65 o                         
  22   0 -20        275.76        248.50        85.34 o                         
  24   0 -20         31.66          6.45        28.64 o                         
   0   1 -20        909.54        962.57        78.35 o                         
   1   1 -20         36.21         60.74        18.27 o                         
   2   1 -20        180.78        209.90        26.84 o                         
   3   1 -20       1717.04       1744.25        63.46 o                         
   4   1 -20        124.21        131.34        29.54 o                         
   5   1 -20       1599.48       1561.06        66.05 o                         
   6   1 -20        197.73        277.27        31.99 o                         
   7   1 -20        665.80        778.34        49.96 o                         
   8   1 -20         31.73         42.26        16.08 o                         
   9   1 -20        382.57        370.86        31.98 o                         
  10   1 -20        913.25       1107.14        73.19 o                         
  11   1 -20        358.86        403.59        41.56 o                         
  12   1 -20         97.98         86.94        33.52 o                         
  13   1 -20        279.89        228.28        55.11 o                         
  14   1 -20         20.12         10.20        16.17 o                         
  15   1 -20        182.67        148.57        29.50 o                         
  16   1 -20        130.82        141.76        28.82 o                         
  17   1 -20         52.71         41.74        14.87 o                         
  18   1 -20         56.55         35.08        14.76 o                         
  19   1 -20         32.07         34.59        15.25 o                         
  20   1 -20        539.67        598.81        42.88 o                         
  21   1 -20         15.17         29.05        14.54 o                         
  22   1 -20         51.64         52.50        15.46 o                         
  23   1 -20        142.84        112.05        21.07 o                         
   0   2 -20       4595.62       4739.95       163.84 o                         
   1   2 -20          4.28          6.20        18.51 o                         
   2   2 -20        421.48        404.72        37.62 o                         
   3   2 -20        657.52        647.20        47.22 o                         
   4   2 -20        535.22        542.87        47.69 o                         
   5   2 -20       1072.07       1053.24        76.46 o                         
   6   2 -20        340.10        347.15        33.85 o                         
   7   2 -20         20.43         43.13        17.72 o                         
   8   2 -20        551.07        595.07        63.69 o                         
   9   2 -20        150.18        154.22        19.22 o                         
  10   2 -20        271.54        320.27        34.19 o                         
  11   2 -20        387.27        439.30        39.03 o                         
  12   2 -20         27.53         48.22        17.15 o                         
  13   2 -20         20.47         23.84        13.18 o                         
  14   2 -20        410.12        451.77        36.45 o                         
  15   2 -20        230.16        193.58        27.71 o                         
  16   2 -20         67.60         46.47        17.47 o                         
  17   2 -20        505.71        574.02        41.22 o                         
  18   2 -20        208.92        194.60        23.82 o                         
  19   2 -20        166.63        173.65        31.31 o                         
  20   2 -20         76.48         27.38        23.18 o                         
  21   2 -20         36.05         39.04        19.89 o                         
   0   3 -20        377.44        390.68        56.01 o                         
   1   3 -20        609.47        726.23        70.51 o                         
   2   3 -20         58.15         62.34        20.59 o                         
   3   3 -20        317.84        285.19        34.91 o                         
   4   3 -20        124.09         76.06        23.64 o                         
   5   3 -20        266.91        266.62        32.35 o                         
   6   3 -20         25.44         11.18        14.48 o                         
   7   3 -20        414.98        447.22        31.03 o                         
   8   3 -20        259.91        250.89        23.76 o                         
   9   3 -20         65.46         80.81        18.91 o                         
  10   3 -20         92.95         85.51        19.98 o                         
  11   3 -20        603.12        683.31        46.26 o                         
  12   3 -20          4.90        -16.99        16.99 o                         
  13   3 -20         95.20        108.72        25.72 o                         
  14   3 -20         87.42         64.32        25.21 o                         
  15   3 -20        142.87        141.65        33.29 o                         
  16   3 -20         21.32         24.32        15.17 o                         
  17   3 -20        318.83        321.25        33.51 o                         
  18   3 -20         36.39         43.40        19.37 o                         
   0   4 -20         97.28         57.70        31.67 o                         
   1   4 -20         60.55         42.27        20.11 o                         
   2   4 -20         92.89         99.58        23.62 o                         
   3   4 -20        174.82        143.54        27.05 o                         
   4   4 -20        236.56        253.38        35.08 o                         
   5   4 -20        205.24        213.93        30.76 o                         
   6   4 -20         44.61         49.25        27.36 o                         
   7   4 -20        122.65        110.96        26.35 o                         
   8   4 -20        166.59        200.37        28.72 o                         
   9   4 -20        119.52         79.97        22.63 o                         
  10   4 -20        206.59        142.04        31.20 o                         
  11   4 -20        211.13        233.97        35.96 o                         
   2   0 -19        898.90        836.41       124.01 o                         
   4   0 -19        524.39        664.06        63.92 o                         
   6   0 -19          2.83         19.64        17.66 o                         
   8   0 -19        165.45        215.64        27.49 o                         
  10   0 -19         69.50         67.36        19.87 o                         
  12   0 -19        244.94        255.56        60.35 o                         
  14   0 -19        434.97        415.22        51.52 o                         
  16   0 -19        503.24        464.13        78.22 o                         
  18   0 -19       1068.39       1100.74        88.66 o                         
  20   0 -19         24.36         13.37        25.46 o                         
  22   0 -19        459.35        431.12        53.66 o                         
  24   0 -19        379.21        399.22        38.31 o                         
   1   1 -19        656.24        646.08        63.82 o                         
   2   1 -19         22.60         38.44        14.79 o                         
   3   1 -19       1119.06       1141.32        60.06 o                         
   4   1 -19        279.21        314.89        50.23 o                         
   5   1 -19        753.78        796.34        50.14 o                         
   6   1 -19        606.85        626.27        32.84 o                         
   7   1 -19        318.17        286.40        22.26 o                         
   8   1 -19         47.90         21.51        10.78 o                         
   9   1 -19       1423.26       1449.28        49.81 o                         
  10   1 -19       1581.63       1582.46        48.56 o                         
  11   1 -19          5.97          7.56        13.24 o                         
  12   1 -19        412.62        508.69        46.92 o                         
  13   1 -19        894.63       1036.81        68.77 o                         
  14   1 -19        524.96        514.58        42.02 o                         
  15   1 -19        266.29        289.62        34.03 o                         
  16   1 -19         17.23         35.31        15.44 o                         
  17   1 -19         41.74         42.93        14.52 o                         
  18   1 -19         47.97         27.10        13.92 o                         
  19   1 -19        255.92        283.46        26.66 o                         
  20   1 -19        124.94        118.64        26.29 o                         
  21   1 -19         44.96         50.85        14.78 o                         
  22   1 -19        113.43        100.65        17.19 o                         
  23   1 -19         13.50         17.55        14.60 o                         
  24   1 -19        115.56        105.88        20.57 o                         
  25   1 -19        228.93        238.54        30.72 o                         
   1   2 -19       1558.08       1649.10        62.07 o                         
   2   2 -19        881.64        962.12        55.71 o                         
   3   2 -19       1232.73       1144.14        61.04 o                         
   4   2 -19         27.43         16.68        13.33 o                         
   5   2 -19        484.64        497.56        41.17 o                         
   6   2 -19        146.37        117.67        23.74 o                         
   7   2 -19        454.23        459.51        33.88 o                         
   8   2 -19       1241.91       1379.88        57.59 o                         
   9   2 -19        849.11        876.49        68.87 o                         
  10   2 -19        139.95        121.40        20.98 o                         
  11   2 -19         38.29         47.97        18.36 o                         
  12   2 -19        807.58        778.06        61.43 o                         
  13   2 -19        244.03        236.94        29.29 o                         
  14   2 -19        137.12        113.01        22.77 o                         
  15   2 -19        465.28        503.98        42.76 o                         
  16   2 -19         41.98         38.52        21.74 o                         
  17   2 -19        293.09        272.30        27.52 o                         
  18   2 -19        186.46        187.32        23.88 o                         
  19   2 -19        229.93        218.88        30.01 o                         
  20   2 -19         35.26         38.89        16.67 o                         
  21   2 -19        154.42        139.36        20.68 o                         
  22   2 -19        244.20        224.96        25.30 o                         
  23   2 -19         11.10         -5.61        12.69 o                         
   1   3 -19          8.33          5.40        15.98 o                         
   2   3 -19          4.37         -7.49        14.82 o                         
   3   3 -19        282.50        319.53        43.91 o                         
   4   3 -19        404.88        409.03        34.91 o                         
   5   3 -19       1018.51       1036.89        65.84 o                         
   6   3 -19         16.96          6.78        12.71 o                         
   7   3 -19         45.31         39.22        13.68 o                         
   8   3 -19        130.52        140.29        20.87 o                         
   9   3 -19        604.14        614.42        37.50 o                         
  10   3 -19        179.87        163.23        21.23 o                         
  11   3 -19        483.69        509.31        36.95 o                         
  12   3 -19        198.26        205.47        25.41 o                         
  13   3 -19        434.79        534.91        46.91 o                         
  14   3 -19          0.22         -8.64        15.32 o                         
  15   3 -19        130.56         99.21        20.00 o                         
  16   3 -19        106.20        114.29        24.80 o                         
  17   3 -19         61.71         61.00        18.20 o                         
  18   3 -19         15.52         -0.40        19.94 o                         
  19   3 -19        105.30        135.31        25.35 o                         
  20   3 -19         78.12         56.49        20.65 o                         
   1   4 -19         11.53         18.58        21.72 o                         
   2   4 -19        325.69        295.31        36.91 o                         
   3   4 -19         75.75         72.94        23.73 o                         
   4   4 -19        175.43        208.66        26.62 o                         
   5   4 -19         44.29         16.58        14.88 o                         
   6   4 -19        172.56        166.92        25.23 o                         
   7   4 -19        117.18        113.91        22.98 o                         
   8   4 -19        368.78        376.93        35.75 o                         
   9   4 -19        103.88        135.92        21.76 o                         
  10   4 -19         44.73         32.46        36.80 o                         
  11   4 -19         87.70         77.92        25.05 o                         
  12   4 -19         51.02         48.06        22.53 o                         
  13   4 -19         51.66         87.51        29.16 o                         
  14   4 -19         36.43         11.98        20.15 o                         
   0   0 -18       2921.94       3040.94       163.14 o                         
   2   0 -18        867.24        913.83        81.54 o                         
   4   0 -18        533.27        549.11        83.88 o                         
   6   0 -18        536.84        564.10        43.33 o                         
   8   0 -18       1765.18       1646.34        74.59 o                         
  10   0 -18         19.30         20.61        13.93 o                         
  12   0 -18       2804.73       2926.25        79.25 o                         
  14   0 -18        893.86       1040.27        64.88 o                         
  16   0 -18        143.17        108.20        33.95 o                         
  18   0 -18       1690.64       1863.27        95.60 o                         
  20   0 -18         54.00         41.22        20.99 o                         
  22   0 -18        878.91        893.31        57.14 o                         
  24   0 -18        148.96        117.50        24.34 o                         
  26   0 -18         89.30         78.18        25.81 o                         
   0   1 -18       2128.60       2191.88       343.21 o                         
   1   1 -18         55.85         50.12        14.77 o                         
   2   1 -18         34.99         27.77        11.30 o                         
   3   1 -18        430.65        451.94        49.42 o                         
   4   1 -18        111.02         95.26        21.79 o                         
   5   1 -18        114.98         97.58        16.12 o                         
   6   1 -18        527.39        595.14        33.02 o                         
   7   1 -18       1202.39       1212.25        39.28 o                         
   8   1 -18        374.50        400.00        25.46 o                         
   9   1 -18        403.42        466.39        28.07 o                         
  10   1 -18        532.86        498.04        35.67 o                         
  11   1 -18        989.52       1045.89        49.63 o                         
  12   1 -18        313.66        320.45        29.44 o                         
  13   1 -18        683.69        722.45        55.40 o                         
  14   1 -18       1678.96       1784.77        76.90 o                         
  15   1 -18       1028.87        998.76        49.81 o                         
  16   1 -18        533.39        486.56        35.80 o                         
  17   1 -18        893.12        920.53        49.07 o                         
  18   1 -18         12.22         29.93        13.89 o                         
  19   1 -18         95.05        110.86        18.28 o                         
  20   1 -18         34.02         21.51        14.05 o                         
  21   1 -18         16.60         28.59        13.47 o                         
  22   1 -18         50.99         37.54        13.34 o                         
  23   1 -18        107.49         84.11        17.49 o                         
  24   1 -18        129.46        136.46        20.34 o                         
  25   1 -18        288.78        307.30        28.27 o                         
  26   1 -18        305.46        275.27        26.87 o                         
   0   2 -18        204.44        153.96        33.00 o                         
   1   2 -18       1876.63       1820.55        59.90 o                         
   2   2 -18         30.21         30.86        10.83 o                         
   3   2 -18        467.15        447.27        29.94 o                         
   4   2 -18         30.21         35.20        11.47 o                         
   5   2 -18        704.19        679.00        33.76 o                         
   6   2 -18        335.43        306.16        22.91 o                         
   7   2 -18        478.51        415.89        27.16 o                         
   8   2 -18        234.84        287.09        25.02 o                         
   9   2 -18        390.71        371.13        30.85 o                         
  10   2 -18        120.73        100.56        23.04 o                         
  11   2 -18        334.37        385.47        34.36 o                         
  12   2 -18        578.40        617.65        60.70 o                         
  13   2 -18         24.73         22.30        15.72 o                         
  14   2 -18         27.55         -9.48        12.51 o                         
  15   2 -18        537.62        620.20        52.68 o                         
  16   2 -18         56.72         45.12        16.08 o                         
  17   2 -18        239.62        255.79        29.16 o                         
  18   2 -18        377.45        409.90        34.29 o                         
  19   2 -18        404.27        423.70        39.61 o                         
  20   2 -18         57.94         47.28        15.26 o                         
  21   2 -18         76.37         86.63        18.13 o                         
  22   2 -18         19.69         26.69        13.40 o                         
  23   2 -18         25.96          4.14        13.24 o                         
  24   2 -18         32.11         37.17        15.72 o                         
   0   3 -18         82.93         75.26        32.09 o                         
   1   3 -18        326.69        289.79        28.90 o                         
   2   3 -18        445.39        519.28        38.33 o                         
   3   3 -18          0.14         -0.37        11.76 o                         
   4   3 -18        646.85        554.76        39.11 o                         
   5   3 -18         17.34         30.65        13.28 o                         
   6   3 -18        156.75        173.76        22.86 o                         
   7   3 -18        295.15        296.33        26.66 o                         
   8   3 -18         64.10         59.77        15.91 o                         
   9   3 -18        821.80        867.68        46.51 o                         
  10   3 -18         33.30         36.06        15.93 o                         
  11   3 -18         15.42         14.41        12.94 o                         
  12   3 -18         25.57         28.89        16.19 o                         
  13   3 -18        210.80        177.04        25.06 o                         
  14   3 -18         35.62         39.32        27.85 o                         
  15   3 -18        255.22        266.75        32.59 o                         
  16   3 -18         23.67         12.42        17.74 o                         
  17   3 -18        137.71        101.75        23.95 o                         
  18   3 -18        112.74         92.64        20.20 o                         
  19   3 -18         29.41         15.08        17.82 o                         
  20   3 -18          8.42        -13.01        14.37 o                         
  21   3 -18        238.77        259.58        29.96 o                         
   0   4 -18         61.15         90.75        25.38 o                         
   1   4 -18         61.06         53.88        17.47 o                         
   2   4 -18        259.27        268.47        29.23 o                         
   3   4 -18         23.95         39.26        15.60 o                         
   4   4 -18        335.56        332.09        32.96 o                         
   5   4 -18         44.20         13.95        13.50 o                         
   6   4 -18        217.27        156.25        21.67 o                         
   7   4 -18        115.87        103.82        16.98 o                         
   8   4 -18         17.68         -5.24        12.75 o                         
   9   4 -18         31.33         31.08        20.11 o                         
  10   4 -18         13.94         -3.83        14.50 o                         
  11   4 -18        117.90        134.95        23.29 o                         
  12   4 -18          8.04          7.47        16.61 o                         
  13   4 -18         48.83         78.33        22.02 o                         
  14   4 -18         28.39         12.83        21.43 o                         
  15   4 -18        112.05         77.15        23.14 o                         
  16   4 -18          0.46        -13.02        20.28 o                         
   0   5 -18         11.77        -27.35        28.67 o                         
   1   5 -18          9.27        -19.81        27.63 o                         
   2   5 -18          2.87          5.99        21.47 o                         
   2   0 -17        898.21        876.74        47.59 o                         
   4   0 -17       1341.36       1538.36        88.78 o                         
   6   0 -17        888.94        821.50        63.84 o                         
   8   0 -17        201.40        221.76        23.44 o                         
  10   0 -17        812.45        918.00        48.32 o                         
  12   0 -17       6694.44       6992.56       135.39 o                         
  14   0 -17       1539.59       1659.81        57.62 o                         
  16   0 -17       4326.34       4383.47       149.56 o                         
  18   0 -17       1085.69       1058.78       198.98 o                         
  20   0 -17       1919.58       2045.42       181.06 o                         
  22   0 -17        423.88        407.60        37.24 o                         
  24   0 -17        374.82        361.72        36.34 o                         
  26   0 -17         76.62         50.66        20.92 o                         
   1   1 -17        569.12        637.12        31.52 o                         
   2   1 -17         30.35         11.57         8.37 o                         
   3   1 -17         81.95         92.48        11.66 o                         
   4   1 -17       2333.61       2332.17        64.48 o                         
   5   1 -17        153.11        156.50        16.11 o                         
   6   1 -17        436.63        448.44        25.60 o                         
   7   1 -17       1697.89       1746.85        55.61 o                         
   8   1 -17       1620.27       1719.77        48.16 o                         
   9   1 -17        136.24        137.44        14.92 o                         
  10   1 -17        242.48        259.48        21.29 o                         
  11   1 -17        505.67        497.33        30.29 o                         
  12   1 -17        101.10         99.24        17.28 o                         
  13   1 -17        842.74        842.92        34.20 o                         
  14   1 -17         69.02         82.59        13.08 o                         
  15   1 -17        141.76        140.16        16.53 o                         
  16   1 -17        259.02        281.69        23.98 o                         
  17   1 -17       2248.63       2359.17        60.84 o                         
  18   1 -17        574.86        649.37        37.52 o                         
  19   1 -17         22.78         20.13        11.92 o                         
  20   1 -17        386.94        398.60        30.48 o                         
  21   1 -17        945.80        926.66        46.90 o                         
  22   1 -17        153.01        161.07        20.86 o                         
  23   1 -17        258.77        267.41        29.65 o                         
  24   1 -17        721.28        714.67        51.60 o                         
  25   1 -17         43.78         52.25        13.17 o                         
  26   1 -17        131.97        149.22        20.55 o                         
  27   1 -17        173.21        191.87        23.18 o                         
   1   2 -17        323.10        303.41        24.90 o                         
   2   2 -17        551.04        515.56        33.75 o                         
   3   2 -17        725.22        741.22        40.97 o                         
   4   2 -17         52.56         43.32        11.98 o                         
   5   2 -17        101.85         79.93        16.73 o                         
   6   2 -17          1.67         -0.96         8.49 o                         
   7   2 -17        166.41        168.48        16.96 o                         
   8   2 -17         42.23         32.86        10.52 o                         
   9   2 -17       1191.20       1332.33        44.10 o                         
  10   2 -17        845.58        870.95        38.10 o                         
  11   2 -17        727.77        727.14        42.35 o                         
  12   2 -17       2559.66       2702.50       148.06 o                         
  13   2 -17       1468.44       1535.36        68.95 o                         
  14   2 -17        441.37        418.59        32.08 o                         
  15   2 -17         48.65         54.48        15.55 o                         
  16   2 -17        200.55        223.08        26.98 o                         
  17   2 -17         42.12         26.51        13.81 o                         
  18   2 -17         65.06         34.61        13.10 o                         
  19   2 -17         40.30         29.50        13.75 o                         
  20   2 -17        114.04        111.40        18.22 o                         
  21   2 -17         55.34         53.02        18.42 o                         
  22   2 -17         50.04         47.20        16.05 o                         
  23   2 -17         31.28         31.03        15.32 o                         
  24   2 -17         19.00         16.20        13.90 o                         
  25   2 -17         56.94         47.67        15.73 o                         
   1   3 -17         68.14         39.72        13.42 o                         
   2   3 -17        131.05        114.15        17.14 o                         
   3   3 -17         65.35         56.23        14.00 o                         
   4   3 -17       1155.42       1173.55        74.43 o                         
   5   3 -17        492.03        498.97        35.47 o                         
   6   3 -17        441.13        465.94        37.04 o                         
   7   3 -17         15.92         -0.23        20.02 o                         
   8   3 -17        334.38        341.59        34.35 o                         
   9   3 -17        297.47        313.52        30.50 o                         
  10   3 -17         58.30         38.00        17.44 o                         
  11   3 -17        525.07        548.25        53.07 o                         
  12   3 -17        461.15        434.67        40.24 o                         
  13   3 -17        242.49        209.24        36.07 o                         
  14   3 -17         66.36         31.90        15.99 o                         
  15   3 -17        329.51        303.46        34.70 o                         
  16   3 -17         52.64         34.33        20.72 o                         
  17   3 -17        136.51        115.95        20.47 o                         
  18   3 -17        348.44        384.71        36.01 o                         
  19   3 -17          4.99         10.63        16.74 o                         
  20   3 -17        227.27        162.71        24.05 o                         
  21   3 -17         66.82         90.56        19.05 o                         
  22   3 -17         44.33         44.49        16.96 o                         
   1   4 -17         27.84         22.33        15.28 o                         
   2   4 -17         29.63         27.76        15.66 o                         
   3   4 -17         79.57         61.67        16.62 o                         
   4   4 -17        679.22        619.31        41.79 o                         
   5   4 -17        272.11        262.03        28.12 o                         
   6   4 -17        393.71        420.79        30.26 o                         
   7   4 -17         57.59         66.41        15.01 o                         
   8   4 -17        131.91        115.07        18.55 o                         
   9   4 -17        273.90        288.95        30.06 o                         
  10   4 -17        640.39        789.71        57.58 o                         
  11   4 -17        301.38        323.88        34.29 o                         
  12   4 -17         98.37        110.74        21.74 o                         
  13   4 -17        386.16        440.11        38.88 o                         
  14   4 -17        145.78        139.94        23.30 o                         
  15   4 -17        153.84        154.99        28.72 o                         
  16   4 -17         93.37         94.16        27.50 o                         
  17   4 -17         48.89         34.54        21.16 o                         
   1   5 -17         46.32         31.23        21.72 o                         
   2   5 -17         91.22         94.23        26.96 o                         
   3   5 -17         34.29         38.84        25.59 o                         
   4   5 -17        254.07        285.83        46.04 o                         
   5   5 -17          9.31          7.21        28.99 o                         
   6   5 -17         22.92         38.78        21.91 o                         
   7   5 -17         32.46        -18.51        25.04 o                         
   8   5 -17        201.24        115.99        50.92 o                         
   0   0 -16        395.44        385.69        53.75 o                         
   2   0 -16         45.82         42.74        29.23 o                         
   4   0 -16        105.71        117.92        22.64 o                         
   6   0 -16        725.85        612.29        40.98 o                         
   8   0 -16         82.11         83.83        17.99 o                         
  10   0 -16       3551.40       3832.45        87.19 o                         
  12   0 -16        159.70        174.04        22.17 o                         
  14   0 -16       1888.02       1934.53        80.17 o                         
  16   0 -16        904.54        977.33        54.35 o                         
  18   0 -16        602.92        658.05        48.03 o                         
  20   0 -16        369.08        338.72        41.83 o                         
  22   0 -16        541.04        487.29        40.65 o                         
  24   0 -16        740.35        744.05        51.03 o                         
  26   0 -16         86.20         76.53        21.56 o                         
  28   0 -16         92.11         80.34        21.84 o                         
   0   1 -16          0.57          5.41        18.86 o                         
   1   1 -16        736.78        721.95        66.56 o                         
   2   1 -16        211.40        171.83        19.75 o                         
   3   1 -16        302.27        266.65        40.06 o                         
   4   1 -16        223.35        217.41        21.57 o                         
   5   1 -16       1092.72       1230.78        42.98 o                         
   6   1 -16        654.23        601.51        32.82 o                         
   7   1 -16       1173.87       1062.17        33.05 o                         
   8   1 -16         65.07         64.61        10.41 o                         
   9   1 -16        419.99        479.14        30.15 o                         
  10   1 -16        145.51        154.57        16.56 o                         
  11   1 -16        767.50        839.42        38.22 o                         
  12   1 -16        101.07        101.68        12.22 o                         
  13   1 -16        367.81        405.45        25.35 o                         
  14   1 -16        402.22        360.91        21.68 o                         
  15   1 -16        210.25        238.55        20.19 o                         
  16   1 -16       1113.87       1190.91        47.98 o                         
  17   1 -16        964.66        978.21        44.37 o                         
  18   1 -16        832.60        843.60        53.07 o                         
  19   1 -16         39.65         55.54        13.96 o                         
  20   1 -16        117.62        127.71        18.43 o                         
  21   1 -16        651.38        758.13        41.66 o                         
  22   1 -16        172.15        128.48        18.63 o                         
  23   1 -16         80.42         76.51        14.11 o                         
  24   1 -16        470.61        464.90        31.23 o                         
  25   1 -16        170.87        153.20        19.60 o                         
  26   1 -16         93.00         97.26        15.73 o                         
  27   1 -16        152.29        131.11        18.35 o                         
  28   1 -16         72.52         51.07        16.74 o                         
   0   2 -16          6.74          0.34        13.86 o                         
   1   2 -16        284.99        280.54        22.46 o                         
   2   2 -16        971.13        893.20        40.91 o                         
   3   2 -16        114.07        109.23        13.28 o                         
   4   2 -16        519.49        520.45        27.69 o                         
   5   2 -16        627.37        558.34        31.63 o                         
   6   2 -16        132.52        114.55        13.93 o                         
   7   2 -16        499.68        598.33        30.60 o                         
   8   2 -16         29.73         30.77        11.20 o                         
   9   2 -16        710.68        752.55        34.57 o                         
  10   2 -16        440.58        458.59        42.90 o                         
  11   2 -16       1410.04       1383.51        40.91 o                         
  12   2 -16        275.73        261.41        28.35 o                         
  13   2 -16        434.44        406.61        29.08 o                         
  14   2 -16         22.71         27.74        15.43 o                         
  15   2 -16         25.26         37.71        13.87 o                         
  16   2 -16        217.39        227.30        24.86 o                         
  17   2 -16        157.43        165.25        19.88 o                         
  18   2 -16        406.61        427.87        31.96 o                         
  19   2 -16        109.22         90.68        16.60 o                         
  20   2 -16        352.85        311.64        28.45 o                         
  21   2 -16         32.42         20.10        12.64 o                         
  22   2 -16        191.05        191.14        35.24 o                         
  23   2 -16         65.88         70.10        16.56 o                         
  24   2 -16          9.48          4.91        14.19 o                         
  25   2 -16        228.63        261.11        32.82 o                         
  26   2 -16        427.22        441.16        50.54 o                         
   0   3 -16        273.90        210.34        25.92 o                         
   1   3 -16        490.63        513.07        32.45 o                         
   2   3 -16        651.20        602.80        35.15 o                         
   3   3 -16        239.37        249.75        22.59 o                         
   4   3 -16        489.26        557.98        32.31 o                         
   5   3 -16        761.46        747.87        39.85 o                         
   6   3 -16         64.28         88.38        17.31 o                         
   7   3 -16       1464.92       1526.41        49.31 o                         
   8   3 -16        238.87        301.84        25.99 o                         
   9   3 -16        810.17        921.02        55.78 o                         
  10   3 -16         74.49         54.40        18.23 o                         
  11   3 -16        241.02        218.20        28.56 o                         
  12   3 -16        107.39         95.77        24.52 o                         
  13   3 -16        161.78        165.04        31.06 o                         
  14   3 -16         39.48         19.39        17.60 o                         
  15   3 -16          2.32        -15.44        21.91 o                         
  16   3 -16        180.11        201.15        27.90 o                         
  17   3 -16         48.10         38.42        18.65 o                         
  18   3 -16        107.68         95.58        19.45 o                         
  19   3 -16         21.30         18.52        14.30 o                         
  20   3 -16         18.37         17.69        14.03 o                         
  21   3 -16        339.52        378.85        35.33 o                         
  22   3 -16         27.03         30.69        17.21 o                         
  23   3 -16         77.80        100.80        20.20 o                         
   0   4 -16        463.64        532.78        66.48 o                         
   1   4 -16         18.80         14.85        14.03 o                         
   2   4 -16        769.39        779.26        62.29 o                         
   3   4 -16        182.73        190.51        22.72 o                         
   4   4 -16        191.07        181.99        27.63 o                         
   5   4 -16         47.05         35.30        13.51 o                         
   6   4 -16        227.64        259.38        23.88 o                         
   7   4 -16         44.88         51.47        13.70 o                         
   8   4 -16        814.25        841.18        43.14 o                         
   9   4 -16         77.04         72.61        16.59 o                         
  10   4 -16        668.00        705.82        57.03 o                         
  11   4 -16        389.78        346.02        39.40 o                         
  12   4 -16        173.72        164.39        25.13 o                         
  13   4 -16         49.16         32.34        15.21 o                         
  14   4 -16          2.37          5.46        13.55 o                         
  15   4 -16        148.82        149.02        26.24 o                         
  16   4 -16        813.71        845.79        58.19 o                         
  17   4 -16        191.21        168.11        39.28 o                         
  18   4 -16        277.80        316.49        45.05 o                         
  19   4 -16         20.71         40.54        20.30 o                         
   0   5 -16        422.44        317.23        54.19 o                         
   1   5 -16         31.28          3.93        19.90 o                         
   2   5 -16        143.50        190.46        30.87 o                         
   3   5 -16         10.07        -11.65        17.36 o                         
   4   5 -16        274.45        365.16        37.31 o                         
   5   5 -16        137.44        177.12        29.13 o                         
   6   5 -16         62.21         35.67        20.55 o                         
   7   5 -16        121.46        109.56        27.81 o                         
   8   5 -16        301.45        268.88        46.72 o                         
   9   5 -16          9.48        -14.75        14.75 o                         
  10   5 -16        141.82        127.75        24.78 o                         
   2   0 -15       2826.36       2973.86        95.28 o                         
   4   0 -15        658.25        688.78       108.45 o                         
   6   0 -15         99.36         84.09        14.96 o                         
   8   0 -15        653.49        740.70        40.01 o                         
  10   0 -15        885.98        968.09        47.10 o                         
  12   0 -15       1195.74       1397.52        48.77 o                         
  14   0 -15        350.75        427.47        33.36 o                         
  16   0 -15        133.98        130.28        20.17 o                         
  18   0 -15        319.66        343.28        32.99 o                         
  20   0 -15         14.07         27.73        15.52 o                         
  22   0 -15       1126.23       1151.23        61.90 o                         
  24   0 -15       1038.68       1196.39        99.48 o                         
  26   0 -15        187.76        183.68        27.41 o                         
  28   0 -15       1630.56       1917.37        74.38 o                         
   1   1 -15        299.79        280.62        22.68 o                         
   2   1 -15         41.15         28.49        13.20 o                         
   3   1 -15        393.54        421.51        35.04 o                         
   4   1 -15        358.37        368.56        27.99 o                         
   5   1 -15         14.98          1.04         6.51 o                         
   6   1 -15          6.56          7.59         7.64 o                         
   7   1 -15        170.94        146.91        16.34 o                         
   8   1 -15        469.24        521.99        28.37 o                         
   9   1 -15         92.27        135.49        14.42 o                         
  10   1 -15        529.13        550.62        32.11 o                         
  11   1 -15        838.02        808.19        33.60 o                         
  12   1 -15        218.70        208.44        17.95 o                         
  13   1 -15         39.05         27.40         8.76 o                         
  14   1 -15        909.78        848.08        31.24 o                         
  15   1 -15          8.38         12.93         7.99 o                         
  16   1 -15        761.53        818.63        41.27 o                         
  17   1 -15        190.81        191.14        17.09 o                         
  18   1 -15        298.03        284.07        24.00 o                         
  19   1 -15        367.70        357.10        26.42 o                         
  20   1 -15        963.44       1041.53        53.98 o                         
  21   1 -15        386.85        448.03        32.28 o                         
  22   1 -15        159.71        215.11        22.61 o                         
  23   1 -15        210.85        226.23        21.19 o                         
  24   1 -15         17.49         27.47        11.41 o                         
  25   1 -15         81.15         63.63        22.90 o                         
  26   1 -15          7.68          2.06        10.40 o                         
  27   1 -15        199.12        176.23        18.34 o                         
  28   1 -15        375.35        367.78        29.28 o                         
  29   1 -15         35.65         14.51        12.96 o                         
   1   2 -15        133.59        151.20        16.17 o                         
   2   2 -15        120.30        122.53        14.73 o                         
   3   2 -15        314.46        299.35        21.80 o                         
   4   2 -15        336.51        334.75        23.69 o                         
   5   2 -15       1771.95       1766.51        44.31 o                         
   6   2 -15        502.19        459.83        25.40 o                         
   7   2 -15        208.86        220.73        16.90 o                         
   8   2 -15        105.82        133.07        14.51 o                         
   9   2 -15       1363.27       1332.40        38.22 o                         
  10   2 -15        335.42        327.16        22.91 o                         
  11   2 -15         44.94         23.40        10.35 o                         
  12   2 -15       1930.29       1799.28        49.10 o                         
  13   2 -15         67.56         48.95        12.22 o                         
  14   2 -15         56.64         60.67        14.83 o                         
  15   2 -15        289.38        260.21        22.18 o                         
  16   2 -15        191.22        192.39        20.77 o                         
  17   2 -15          0.67          8.74        11.37 o                         
  18   2 -15         16.95         15.64        11.44 o                         
  19   2 -15        291.23        228.56        23.39 o                         
  20   2 -15          9.93          2.89        11.01 o                         
  21   2 -15        157.01        169.56        20.83 o                         
  22   2 -15         36.13         33.67        13.89 o                         
  23   2 -15        404.51        430.00        33.36 o                         
  24   2 -15        103.53        112.98        19.95 o                         
  25   2 -15        180.67        155.53        21.03 o                         
  26   2 -15        101.17        126.31        18.54 o                         
  27   2 -15         40.16         45.76        15.33 o                         
   1   3 -15          9.95         14.26        10.59 o                         
   2   3 -15       1017.96       1064.72        46.30 o                         
   3   3 -15       1119.65       1239.09        46.86 o                         
   4   3 -15        582.25        659.40        50.51 o                         
   5   3 -15       1652.32       1638.08        45.44 o                         
   6   3 -15        133.93        156.61        17.35 o                         
   7   3 -15       3396.27       3542.98        70.90 o                         
   8   3 -15        701.33        730.18        34.36 o                         
   9   3 -15        911.32        922.76        52.40 o                         
  10   3 -15          3.99        -18.78        18.78 o                         
  11   3 -15         60.24         65.30        16.20 o                         
  12   3 -15         73.97         63.24        26.44 o                         
  13   3 -15         52.94         46.45        17.89 o                         
  14   3 -15        173.05        207.60        36.93 o                         
  15   3 -15         21.37         27.52        16.53 o                         
  16   3 -15        223.33        262.11        30.80 o                         
  17   3 -15         28.61          4.08        16.32 o                         
  18   3 -15         64.03         69.10        17.04 o                         
  19   3 -15        260.64        258.25        29.11 o                         
  20   3 -15         38.50         17.31        15.29 o                         
  21   3 -15         95.94        112.14        21.51 o                         
  22   3 -15         33.94         39.05        16.10 o                         
  23   3 -15         54.08         35.86        16.06 o                         
  24   3 -15          3.11         26.84        14.41 o                         
  25   3 -15         69.12        106.56        54.69 o                         
   1   4 -15         49.28         57.87        21.09 o                         
   2   4 -15        469.27        526.02        43.93 o                         
   3   4 -15        217.49        245.55        28.27 o                         
   4   4 -15        195.16        224.97        24.74 o                         
   5   4 -15        425.29        443.99        30.77 o                         
   6   4 -15        181.58        188.05        23.20 o                         
   7   4 -15         50.02         25.69        13.29 o                         
   8   4 -15         70.99         33.96        15.39 o                         
   9   4 -15         74.15         71.97        20.73 o                         
  10   4 -15        828.13        807.21        46.70 o                         
  11   4 -15        175.42        154.39        23.76 o                         
  12   4 -15        526.39        548.17        41.97 o                         
  13   4 -15        205.32        241.64        28.80 o                         
  14   4 -15        157.91        136.63        26.20 o                         
  15   4 -15         32.58         18.22        15.61 o                         
  16   4 -15        137.26        104.73        27.91 o                         
  17   4 -15         28.22         27.98        25.71 o                         
  18   4 -15        167.33        150.71        25.52 o                         
  19   4 -15        407.37        337.37        39.28 o                         
  20   4 -15        157.48        133.28        23.30 o                         
   1   5 -15         31.08         12.09        21.23 o                         
   2   5 -15        178.48        150.55        29.20 o                         
   3   5 -15        131.34        114.70        28.18 o                         
   4   5 -15        414.92        490.77        46.08 o                         
   5   5 -15         90.94         97.00        22.14 o                         
   6   5 -15         12.52         13.73        14.46 o                         
   7   5 -15        184.85        126.22        27.49 o                         
   8   5 -15         38.60         58.49        20.52 o                         
   9   5 -15         77.25         70.96        19.85 o                         
  10   5 -15         51.88         17.65        16.29 o                         
  11   5 -15         80.68         65.01        23.13 o                         
  12   5 -15         33.71         17.94        18.52 o                         
   0   0 -14       1997.42       1978.26       108.45 o                         
   2   0 -14       1559.50       1534.42        61.86 o                         
   4   0 -14        535.25        532.58        35.20 o                         
   6   0 -14         18.28          8.40         8.27 o                         
   8   0 -14        345.84        309.37        43.15 o                         
  10   0 -14         91.92         74.24        13.70 o                         
  12   0 -14        121.16        147.02        18.85 o                         
  14   0 -14        837.89        830.92        45.04 o                         
  16   0 -14          6.50         18.30        10.15 o                         
  18   0 -14        136.19        131.68        20.16 o                         
  20   0 -14        601.33        561.35        41.55 o                         
  22   0 -14        707.16        778.61        50.89 o                         
  24   0 -14        352.77        358.88        38.51 o                         
  26   0 -14        668.88        617.96        50.50 o                         
  28   0 -14        427.26        456.72        42.66 o                         
  30   0 -14         48.27         69.77        34.58 o                         
   0   1 -14       1026.49       1205.07        80.63 o                         
   1   1 -14       1720.54       1836.27        57.81 o                         
   2   1 -14        471.17        501.93        29.88 o                         
   3   1 -14        150.27        149.25        13.44 o                         
   4   1 -14        214.04        194.34        15.56 o                         
   5   1 -14        108.43        107.11        11.66 o                         
   6   1 -14        510.41        493.85        25.53 o                         
   7   1 -14          7.03         21.21         7.54 o                         
   8   1 -14        183.58        172.34        15.38 o                         
   9   1 -14         14.60         18.82         7.38 o                         
  10   1 -14        107.42        105.63        11.28 o                         
  11   1 -14         35.67         49.78         9.36 o                         
  12   1 -14        550.95        530.49        26.58 o                         
  13   1 -14        312.82        325.06        19.69 o                         
  14   1 -14        606.67        589.00        27.10 o                         
  15   1 -14        153.77        127.59        15.01 o                         
  16   1 -14        340.34        358.17        21.72 o                         
  17   1 -14        387.00        364.53        20.04 o                         
  18   1 -14         41.88         28.55        10.70 o                         
  19   1 -14        810.62        837.98        46.82 o                         
  20   1 -14        230.92        179.77        19.61 o                         
  21   1 -14        295.57        287.34        25.88 o                         
  22   1 -14        377.60        416.29        29.31 o                         
  23   1 -14        127.99        107.14        16.25 o                         
  24   1 -14         28.15         28.68        10.78 o                         
  25   1 -14         38.27         19.49        11.61 o                         
  26   1 -14        216.47        239.59        21.79 o                         
  27   1 -14       1733.09       1983.27        69.21 o                         
  28   1 -14         18.65          9.78        11.29 o                         
  29   1 -14        506.16        539.48        33.53 o                         
  30   1 -14          7.12         18.78        12.06 o                         
   0   2 -14        164.30        150.09        28.05 o                         
   1   2 -14        118.48        116.86        20.24 o                         
   2   2 -14         51.68         28.24        10.00 o                         
   3   2 -14        419.90        443.76        25.52 o                         
   4   2 -14         40.19         58.40        12.80 o                         
   5   2 -14        900.13        890.18        38.20 o                         
   6   2 -14        260.76        298.09        23.22 o                         
   7   2 -14        333.01        323.21        23.30 o                         
   8   2 -14        189.80        178.50        18.17 o                         
   9   2 -14        133.14        101.69        12.73 o                         
  10   2 -14       1000.43       1020.09        38.95 o                         
  11   2 -14       1148.41       1191.09        46.81 o                         
  12   2 -14        331.63        313.93        23.39 o                         
  13   2 -14        379.83        343.55        24.66 o                         
  14   2 -14        500.38        463.84        29.81 o                         
  15   2 -14       1478.64       1458.85        42.44 o                         
  16   2 -14         74.99         80.93        12.58 o                         
  17   2 -14         72.30         63.56        13.21 o                         
  18   2 -14        975.86        942.48        45.41 o                         
  19   2 -14       1043.95       1087.09        49.32 o                         
  20   2 -14        123.17        122.32        18.18 o                         
  21   2 -14        246.32        248.32        24.45 o                         
  22   2 -14        217.32        188.56        22.20 o                         
  23   2 -14        134.61        131.14        17.91 o                         
  24   2 -14        653.82        650.81        42.08 o                         
  25   2 -14        124.44         88.30        16.85 o                         
  26   2 -14        125.05        174.64        20.37 o                         
  27   2 -14        403.79        372.57        29.83 o                         
  28   2 -14        276.76        256.10        27.01 o                         
   0   3 -14        168.44        228.47        30.76 o                         
   1   3 -14        383.95        384.03        27.09 o                         
   2   3 -14          0.71         11.20         9.99 o                         
   3   3 -14        378.73        338.25        25.55 o                         
   4   3 -14         58.19         64.84        12.83 o                         
   5   3 -14        466.18        504.82        28.84 o                         
   6   3 -14        812.65        706.68        39.51 o                         
   7   3 -14       1913.45       1884.88        48.66 o                         
   8   3 -14        695.49        740.85        37.47 o                         
   9   3 -14        319.78        291.32        22.26 o                         
  10   3 -14        620.43        539.08        33.45 o                         
  11   3 -14       1278.89       1176.55        69.09 o                         
  12   3 -14         78.25        100.65        15.35 o                         
  13   3 -14        637.83        536.79        41.17 o                         
  14   3 -14        343.88        324.97        34.98 o                         
  15   3 -14         52.83         41.30        16.75 o                         
  16   3 -14         73.17         96.48        22.78 o                         
  17   3 -14        193.91        214.16        63.32 o                         
  18   3 -14         42.20         21.00        13.97 o                         
  19   3 -14        386.71        382.28        33.16 o                         
  20   3 -14        197.37        185.31        22.94 o                         
  21   3 -14         48.89         16.97        13.53 o                         
  22   3 -14         97.91         78.34        21.17 o                         
  23   3 -14         83.86         70.08        15.74 o                         
  24   3 -14        290.77        257.15        27.01 o                         
  25   3 -14        339.74        371.99        31.68 o                         
   0   4 -14       1376.48       1620.21        99.65 o                         
   1   4 -14        562.25        594.87        46.90 o                         
   2   4 -14        255.37        215.33        33.99 o                         
   3   4 -14         40.59         16.74        16.41 o                         
   4   4 -14         49.31         53.00        16.08 o                         
   5   4 -14        434.43        460.31        34.76 o                         
   6   4 -14        385.88        395.56        30.76 o                         
   7   4 -14        278.83        309.63        42.84 o                         
   8   4 -14         31.61          6.17        14.85 o                         
   9   4 -14         41.19         12.35        14.12 o                         
  10   4 -14        674.45        660.56        44.94 o                         
  11   4 -14        258.53        254.52        33.37 o                         
  12   4 -14        213.54        196.38        24.43 o                         
  13   4 -14        146.99        140.57        22.69 o                         
  14   4 -14        327.17        318.83        31.67 o                         
  15   4 -14         60.29         59.25        18.84 o                         
  16   4 -14         40.66         24.29        19.93 o                         
  17   4 -14         10.50          1.05        19.01 o                         
  18   4 -14         66.14         41.43        17.94 o                         
  19   4 -14        183.65        153.34        29.81 o                         
  20   4 -14         56.31         54.62        19.81 o                         
  21   4 -14         53.11         22.20        21.26 o                         
   0   5 -14        239.50        229.24        88.64 o                         
   1   5 -14         70.50         56.59        23.14 o                         
   2   5 -14        141.97        114.40        25.81 o                         
   3   5 -14         66.40        101.87        21.14 o                         
   4   5 -14         43.77         12.17        18.30 o                         
   5   5 -14          6.03          1.15        17.63 o                         
   6   5 -14        113.01        115.18        35.16 o                         
   7   5 -14          6.76         -9.58        16.22 o                         
   8   5 -14         67.69         43.41        18.83 o                         
   9   5 -14        212.40        271.08        31.90 o                         
  10   5 -14         26.76         24.07        17.15 o                         
  11   5 -14        657.36        688.69        47.16 o                         
  12   5 -14         96.98         69.69        20.43 o                         
  13   5 -14         21.16         17.60        20.02 o                         
  14   5 -14        223.03        235.30        47.24 o                         
   2   0 -13        786.33        805.08        31.70 o                         
   4   0 -13       7888.26       8703.94       140.46 o                         
   6   0 -13       1122.45       1204.08        45.42 o                         
   8   0 -13        562.80        679.06        45.05 o                         
  10   0 -13        100.20        123.06        15.98 o                         
  12   0 -13        444.26        448.25        31.59 o                         
  14   0 -13       2055.55       2301.21        63.47 o                         
  16   0 -13       3175.68       3388.42        86.82 o                         
  18   0 -13        441.19        515.24        39.43 o                         
  20   0 -13        806.32        709.72        45.36 o                         
  22   0 -13        560.75        597.52        38.29 o                         
  24   0 -13       2745.30       2956.01        88.55 o                         
  26   0 -13        294.23        242.86        27.28 o                         
  28   0 -13        125.21        149.64        25.61 o                         
  30   0 -13          7.20         10.61        14.58 o                         
   1   1 -13       1375.32       1549.10        38.52 o                         
   2   1 -13        295.31        347.26        20.93 o                         
   3   1 -13        695.66        657.76        28.83 o                         
   4   1 -13        198.85        201.93        14.10 o                         
   5   1 -13        212.54        189.54        17.00 o                         
   6   1 -13        535.68        472.69        23.98 o                         
   7   1 -13         47.13         32.86         7.33 o                         
   8   1 -13        347.10        352.66        19.50 o                         
   9   1 -13        425.39        474.66        21.94 o                         
  10   1 -13        197.56        202.35        14.55 o                         
  11   1 -13        400.67        362.11        18.97 o                         
  12   1 -13        415.54        432.43        20.35 o                         
  13   1 -13         55.36         35.53         8.82 o                         
  14   1 -13        188.49        178.16        14.16 o                         
  15   1 -13       1310.53       1301.34        33.55 o                         
  16   1 -13         36.58         20.94         8.18 o                         
  17   1 -13        621.10        580.71        25.94 o                         
  18   1 -13         45.13         33.93         8.57 o                         
  19   1 -13       3032.29       3211.00        64.96 o                         
  20   1 -13        175.61        142.20        16.32 o                         
  21   1 -13        776.75        787.06        32.81 o                         
  22   1 -13        283.61        249.35        19.09 o                         
  23   1 -13        240.00        265.72        20.58 o                         
  24   1 -13         23.73         33.42        11.99 o                         
  25   1 -13         69.99         90.33        13.74 o                         
  26   1 -13        427.66        401.56        25.94 o                         
  27   1 -13        519.64        541.17        37.36 o                         
  28   1 -13         56.03         41.66        19.74 o                         
  29   1 -13        175.08        182.25        19.83 o                         
  30   1 -13        134.37        128.54        17.55 o                         
   1   2 -13        229.71        199.98        18.11 o                         
   2   2 -13         88.88         68.51        19.24 o                         
   3   2 -13        109.15        124.26        13.21 o                         
   4   2 -13       1286.36       1368.19        34.04 o                         
   5   2 -13        854.33        812.85        32.57 o                         
   6   2 -13         28.66         24.89        10.32 o                         
   7   2 -13         64.50         55.28        10.86 o                         
   8   2 -13        122.03        128.42        15.53 o                         
   9   2 -13        300.33        356.53        23.53 o                         
  10   2 -13        260.52        256.42        22.26 o                         
  11   2 -13        704.76        696.76        33.71 o                         
  12   2 -13       1321.62       1226.53        40.24 o                         
  13   2 -13       1706.32       1712.53        58.34 o                         
  14   2 -13         23.17         36.76         9.82 o                         
  15   2 -13       2727.09       2803.61        58.94 o                         
  16   2 -13        926.83        934.80        36.94 o                         
  17   2 -13          9.72         21.70        10.51 o                         
  18   2 -13        697.45        655.80        42.32 o                         
  19   2 -13        221.86        226.87        24.18 o                         
  20   2 -13         58.52         63.60        14.40 o                         
  21   2 -13        869.23        850.75        43.80 o                         
  22   2 -13         31.13         37.14        13.51 o                         
  23   2 -13        446.64        441.66        30.28 o                         
  24   2 -13        551.48        542.10        38.76 o                         
  25   2 -13        270.89        270.04        23.49 o                         
  26   2 -13         95.78         86.47        15.11 o                         
  27   2 -13         22.94         12.12        12.05 o                         
  28   2 -13        156.78        153.64        26.51 o                         
  29   2 -13        258.51        248.76        24.24 o                         
   1   3 -13         50.53         39.99        12.85 o                         
   2   3 -13         29.66         23.35        10.86 o                         
   3   3 -13       1547.45       1561.28        43.99 o                         
   4   3 -13       1469.47       1404.07        37.35 o                         
   5   3 -13        441.42        418.44        23.74 o                         
   6   3 -13         34.31         32.93         9.72 o                         
   7   3 -13        618.90        563.04        27.87 o                         
   8   3 -13         45.10         57.46        11.82 o                         
   9   3 -13       3370.60       3589.09        74.37 o                         
  10   3 -13        697.86        638.34        33.08 o                         
  11   3 -13        974.59        927.03        41.37 o                         
  12   3 -13        435.72        390.65        26.53 o                         
  13   3 -13       1557.24       1497.16        69.31 o                         
  14   3 -13        132.65        117.01        21.51 o                         
  15   3 -13        648.22        592.20        43.55 o                         
  16   3 -13        481.04        408.95        37.68 o                         
  17   3 -13         99.18        125.82        23.28 o                         
  18   3 -13        203.56        164.59        22.25 o                         
  19   3 -13        504.20        460.59        32.78 o                         
  20   3 -13         83.82         88.88        17.23 o                         
  21   3 -13         18.27          3.28        12.97 o                         
  22   3 -13         99.41         89.19        29.30 o                         
  23   3 -13         30.27         35.38        14.56 o                         
  24   3 -13        121.50         77.38        18.49 o                         
  25   3 -13         95.09         68.44        17.91 o                         
  26   3 -13         11.72         13.78        15.00 o                         
   1   4 -13       1953.36       2063.21        64.82 o                         
   2   4 -13        131.60        128.06        20.67 o                         
   3   4 -13         45.35         40.49        16.56 o                         
   4   4 -13        123.01        126.94        20.08 o                         
   5   4 -13        688.29        631.58        41.69 o                         
   6   4 -13        759.59        735.15        45.71 o                         
   7   4 -13         59.20         99.17        16.36 o                         
   8   4 -13       1115.75       1166.02        66.52 o                         
   9   4 -13        450.76        429.86        37.30 o                         
  10   4 -13        246.20        225.10        28.11 o                         
  11   4 -13        352.89        311.76        50.06 o                         
  12   4 -13        115.39         94.37        17.36 o                         
  13   4 -13         86.38         82.82        17.11 o                         
  14   4 -13        121.20        119.91        19.74 o                         
  15   4 -13        237.30        224.27        26.28 o                         
  16   4 -13        445.33        411.62        39.88 o                         
  17   4 -13        193.96        202.33        29.98 o                         
  18   4 -13         75.64         45.09        15.63 o                         
  19   4 -13         39.11         33.21        15.40 o                         
  20   4 -13         35.12         21.12        15.27 o                         
  21   4 -13         87.23         94.25        20.57 o                         
  22   4 -13         77.72         55.02        17.11 o                         
   1   5 -13        133.06        130.45        23.65 o                         
   2   5 -13        165.48        197.98        27.31 o                         
   3   5 -13        257.76        225.25        30.56 o                         
   4   5 -13        522.81        487.86        45.98 o                         
   5   5 -13        163.24        138.44        28.09 o                         
   6   5 -13        479.15        419.75        58.47 o                         
   7   5 -13          2.23        -12.29        15.78 o                         
   8   5 -13         45.40         75.17        21.50 o                         
   9   5 -13        200.08        152.61        24.22 o                         
  10   5 -13        108.73         97.03        18.48 o                         
  11   5 -13        137.02        118.75        20.64 o                         
  12   5 -13         32.25         65.97        18.01 o                         
  13   5 -13         73.58         62.48        19.43 o                         
  14   5 -13         60.49         54.88        28.09 o                         
  15   5 -13         12.76        -15.13        21.14 o                         
  16   5 -13        132.50        136.14        24.93 o                         
   0   0 -12        932.98        908.47        41.68 o                         
   2   0 -12       1295.31       1430.27        62.35 o                         
   4   0 -12       2948.91       3247.14        68.14 o                         
   6   0 -12       5286.74       5666.04        80.40 o                         
   8   0 -12        418.49        391.53        25.69 o                         
  10   0 -12         69.54        122.19        16.09 o                         
  12   0 -12        169.46        147.97        18.34 o                         
  14   0 -12       3419.70       3525.20       106.15 o                         
  16   0 -12        354.54        323.34        27.95 o                         
  18   0 -12        440.48        428.05        30.13 o                         
  20   0 -12         27.68         16.51        13.29 o                         
  22   0 -12        240.66        234.28        27.66 o                         
  24   0 -12        208.36        190.96        22.39 o                         
  26   0 -12        420.31        448.21        35.34 o                         
  28   0 -12          2.74          1.41        14.11 o                         
  30   0 -12          8.55          4.62        14.42 o                         
   0   1 -12        147.84        179.18        15.66 o                         
   1   1 -12        613.76        628.34        21.76 o                         
   2   1 -12        123.18         98.93        11.11 o                         
   3   1 -12        231.34        218.24        17.55 o                         
   4   1 -12        124.93        109.33         9.59 o                         
   5   1 -12        162.24        159.27        12.92 o                         
   6   1 -12        390.74        412.99        27.44 o                         
   7   1 -12        611.37        651.22        28.78 o                         
   8   1 -12         61.03         74.30         8.83 o                         
   9   1 -12        494.48        535.68        22.38 o                         
  10   1 -12        120.78        108.11        10.60 o                         
  11   1 -12       2595.09       2616.75        43.08 o                         
  12   1 -12        150.40        156.12        11.99 o                         
  13   1 -12        165.17        121.95        11.10 o                         
  14   1 -12        314.19        303.40        17.35 o                         
  15   1 -12        294.08        259.37        17.25 o                         
  16   1 -12        601.58        632.97        29.44 o                         
  17   1 -12         54.61         58.68        10.90 o                         
  18   1 -12        246.62        219.96        16.59 o                         
  19   1 -12        310.84        297.17        18.51 o                         
  20   1 -12        189.88        217.67        18.71 o                         
  21   1 -12        468.50        471.46        26.81 o                         
  22   1 -12        128.17        114.59        14.69 o                         
  23   1 -12         28.62         27.76        10.10 o                         
  24   1 -12        415.28        412.41        24.25 o                         
  25   1 -12        621.40        595.32        31.36 o                         
  26   1 -12        209.47        205.98        18.53 o                         
  27   1 -12        121.12        110.82        15.27 o                         
  28   1 -12        500.88        574.39        37.45 o                         
  29   1 -12         20.36         19.12        10.67 o                         
  30   1 -12        160.95        179.84        19.50 o                         
  31   1 -12        155.69        162.15        18.48 o                         
   0   2 -12        891.03        820.39        52.92 o                         
   1   2 -12        509.50        447.47        29.44 o                         
   2   2 -12         86.71         78.18        10.49 o                         
   3   2 -12        611.14        666.25        38.03 o                         
   4   2 -12         79.77         72.35        12.97 o                         
   5   2 -12        236.75        249.36        18.35 o                         
   6   2 -12        296.39        263.09        26.64 o                         
   7   2 -12        693.07        637.76        29.78 o                         
   8   2 -12        311.63        305.61        23.33 o                         
   9   2 -12          0.95         -3.76         6.44 o                         
  10   2 -12         70.01         67.89        11.26 o                         
  11   2 -12       1810.93       1891.36        46.58 o                         
  12   2 -12        371.14        349.67        22.37 o                         
  13   2 -12         83.29         69.32        12.51 o                         
  14   2 -12         36.92         28.67         9.71 o                         
  15   2 -12         13.17         13.07         7.75 o                         
  16   2 -12        394.92        450.78        26.99 o                         
  17   2 -12         52.74         24.86         9.71 o                         
  18   2 -12        298.55        281.19        19.80 o                         
  19   2 -12        453.61        404.73        26.28 o                         
  20   2 -12        152.89        138.62        18.52 o                         
  21   2 -12        245.79        206.67        20.24 o                         
  22   2 -12        464.62        506.49        31.29 o                         
  23   2 -12        103.29         86.73        14.79 o                         
  24   2 -12        499.43        489.16        33.17 o                         
  25   2 -12        375.39        352.08        32.07 o                         
  26   2 -12         75.05         66.37        13.04 o                         
  27   2 -12         11.91          4.18        10.28 o                         
  28   2 -12        215.43        243.28        22.15 o                         
  29   2 -12        493.74        491.48        31.94 o                         
  30   2 -12         17.50          2.11        18.03 o                         
   0   3 -12        326.10        285.72        25.51 o                         
   1   3 -12         65.87         66.41        11.07 o                         
   2   3 -12        452.94        411.57        25.85 o                         
   3   3 -12       2529.94       2605.05        58.90 o                         
   4   3 -12        232.96        202.92        20.08 o                         
   5   3 -12        973.45       1069.55        37.36 o                         
   6   3 -12         72.17         50.57        10.27 o                         
   7   3 -12        506.17        519.01        27.94 o                         
   8   3 -12        155.19        136.72        15.58 o                         
   9   3 -12       1198.82       1305.25        40.14 o                         
  10   3 -12         99.81         90.62        13.77 o                         
  11   3 -12       1529.43       1542.90        42.93 o                         
  12   3 -12        781.96        792.03        41.05 o                         
  13   3 -12         43.42         26.48        12.27 o                         
  14   3 -12        166.03        157.80        24.27 o                         
  15   3 -12        127.59        163.46        24.88 o                         
  16   3 -12        557.60        484.74        39.42 o                         
  17   3 -12        531.97        613.95        45.24 o                         
  18   3 -12        424.95        434.55        31.96 o                         
  19   3 -12         36.57         50.96        14.19 o                         
  20   3 -12        106.44         50.95        14.41 o                         
  21   3 -12         39.59         22.79        12.52 o                         
  22   3 -12          3.41          6.61        11.91 o                         
  23   3 -12        139.09        126.74        19.56 o                         
  24   3 -12          8.21          7.18        16.15 o                         
  25   3 -12         28.42         39.37        15.69 o                         
  26   3 -12         65.95         89.11        21.75 o                         
  27   3 -12         51.51         60.73        18.57 o                         
   0   4 -12       2303.57       2447.38        89.82 o                         
   1   4 -12         14.61         17.71        15.92 o                         
   2   4 -12        422.09        404.01        33.41 o                         
   3   4 -12         38.48         27.46        15.95 o                         
   4   4 -12         90.32        122.07        20.32 o                         
   5   4 -12        850.69        848.98        48.16 o                         
   6   4 -12        174.63        159.73        20.20 o                         
   7   4 -12        293.27        289.80        26.17 o                         
   8   4 -12       1225.31       1341.20        80.76 o                         
   9   4 -12        263.71        272.08        31.15 o                         
  10   4 -12        193.47        173.28        24.19 o                         
  11   4 -12        290.01        289.66        30.13 o                         
  12   4 -12          0.36         -6.12        14.41 o                         
  13   4 -12        389.77        437.61        36.97 o                         
  14   4 -12         25.94         33.71        16.41 o                         
  15   4 -12         66.14         27.27        16.11 o                         
  16   4 -12         40.92          9.32        14.43 o                         
  17   4 -12         61.91         77.22        21.61 o                         
  18   4 -12         38.68         38.39        16.14 o                         
  19   4 -12         21.97          3.52        30.35 o                         
  20   4 -12         17.31          9.76        14.35 o                         
  21   4 -12         60.96         48.99        17.34 o                         
  22   4 -12         85.10         87.35        21.82 o                         
  23   4 -12         10.21         15.38        15.54 o                         
   0   5 -12        463.20        455.04        65.85 o                         
   1   5 -12        178.56        140.37        23.71 o                         
   2   5 -12         20.49         29.04        17.53 o                         
   3   5 -12          5.39         18.64        17.42 o                         
   4   5 -12        172.71        211.14        32.08 o                         
   5   5 -12         25.26         47.56        19.85 o                         
   6   5 -12         15.63         47.08        18.40 o                         
   7   5 -12          0.85          0.85        14.06 o                         
   8   5 -12          0.08         -4.80        16.78 o                         
   9   5 -12         43.58         16.26        17.26 o                         
  10   5 -12        229.50        308.95        34.43 o                         
  11   5 -12         34.23         12.32        14.95 o                         
  12   5 -12         23.42         21.87        14.52 o                         
  13   5 -12         76.58        111.48        24.48 o                         
  14   5 -12         78.14         50.72        25.86 o                         
  15   5 -12          1.49        -19.10        19.10 o                         
  16   5 -12         32.34         24.93        17.60 o                         
  17   5 -12         15.67          0.54        16.90 o                         
   2   0 -11       3031.03       3234.81        75.39 o                         
   4   0 -11         29.95         43.01         9.35 o                         
   6   0 -11       1852.73       1797.71        46.04 o                         
   8   0 -11        548.03        594.17        37.70 o                         
  10   0 -11        226.06        275.24        30.49 o                         
  12   0 -11       3204.99       3505.05        76.22 o                         
  14   0 -11       3342.29       3502.52        72.03 o                         
  16   0 -11       1808.43       1855.21        49.61 o                         
  18   0 -11         83.33         69.07        17.23 o                         
  20   0 -11         91.15         65.60        15.75 o                         
  22   0 -11        539.87        545.55        39.67 o                         
  24   0 -11        702.76        730.81        43.81 o                         
  26   0 -11       2608.95       2545.56        86.81 o                         
  28   0 -11        397.52        398.07        35.01 o                         
  30   0 -11        138.26        101.98        21.19 o                         
  32   0 -11         24.67         30.12        18.53 o                         
   1   1 -11       2423.00       2715.45        50.50 o                         
   2   1 -11         88.98         85.89         8.65 o                         
   3   1 -11       1622.08       1712.62        31.52 o                         
   4   1 -11         17.27         13.70         5.11 o                         
   5   1 -11        297.96        310.49        23.61 o                         
   6   1 -11        477.26        477.91        23.69 o                         
   7   1 -11       1001.76       1006.46        24.51 o                         
   8   1 -11       1116.46       1277.16        28.54 o                         
   9   1 -11        858.45        877.88        23.81 o                         
  10   1 -11        443.90        410.26        20.94 o                         
  11   1 -11         73.85         78.38         8.64 o                         
  12   1 -11        198.89        204.82        13.24 o                         
  13   1 -11        166.06        150.66        11.83 o                         
  14   1 -11        486.60        460.83        20.70 o                         
  15   1 -11         44.85         40.35         7.97 o                         
  16   1 -11        446.71        442.73        23.06 o                         
  17   1 -11         91.01         80.53        10.49 o                         
  18   1 -11        694.20        749.86        28.05 o                         
  19   1 -11         96.55         90.47        13.20 o                         
  20   1 -11        208.10        216.87        16.82 o                         
  21   1 -11        336.46        344.26        22.55 o                         
  22   1 -11        415.36        412.21        24.47 o                         
  23   1 -11         28.61         27.48         9.90 o                         
  24   1 -11        468.59        445.53        26.98 o                         
  25   1 -11        358.89        384.11        24.42 o                         
  26   1 -11         27.30          6.28         9.64 o                         
  27   1 -11        193.96        197.33        18.25 o                         
  28   1 -11          0.75         17.09        10.72 o                         
  29   1 -11        195.94        203.91        20.35 o                         
  30   1 -11         34.72         49.12        15.97 o                         
  31   1 -11         85.80         71.14        15.30 o                         
  32   1 -11         37.74         34.89        36.78 o                         
   1   2 -11        756.40        778.40        27.91 o                         
   2   2 -11        192.26        195.65        13.23 o                         
   3   2 -11        295.74        311.04        19.16 o                         
   4   2 -11       1518.15       1560.91        38.13 o                         
   5   2 -11       1338.73       1382.46        36.23 o                         
   6   2 -11        893.49        909.48        37.21 o                         
   7   2 -11       1217.52       1162.38        33.86 o                         
   8   2 -11        457.24        440.55        24.80 o                         
   9   2 -11         77.28         55.55         9.92 o                         
  10   2 -11        221.45        223.04        18.21 o                         
  11   2 -11       1581.93       1606.36        39.23 o                         
  12   2 -11        985.24       1010.20        38.59 o                         
  13   2 -11        304.36        350.66        22.91 o                         
  14   2 -11        162.49        174.86        17.22 o                         
  15   2 -11         54.92         39.19        10.47 o                         
  16   2 -11        311.66        286.98        24.80 o                         
  17   2 -11        406.07        367.17        22.26 o                         
  18   2 -11        305.62        272.72        17.79 o                         
  19   2 -11        299.54        281.44        17.95 o                         
  20   2 -11         62.70         81.58        12.13 o                         
  21   2 -11        776.92        676.18        53.68 o                         
  22   2 -11        298.08        296.56        23.66 o                         
  23   2 -11        379.16        375.49        25.77 o                         
  24   2 -11        263.40        237.21        20.23 o                         
  25   2 -11         38.08         33.20        12.39 o                         
  26   2 -11         23.58         13.30        10.88 o                         
  27   2 -11        151.11        147.88        17.24 o                         
  28   2 -11         64.74         67.06        12.86 o                         
  29   2 -11         60.44         85.44        17.46 o                         
  30   2 -11         39.70          5.94        12.08 o                         
   1   3 -11        582.79        564.64        35.59 o                         
   2   3 -11        139.08        146.32        15.90 o                         
   3   3 -11        613.84        585.99        33.21 o                         
   4   3 -11       1426.05       1502.77        51.07 o                         
   5   3 -11       1126.50       1175.19        39.32 o                         
   6   3 -11        158.34        136.66        14.80 o                         
   7   3 -11        787.96        718.92        33.25 o                         
   8   3 -11        181.72        234.08        20.53 o                         
   9   3 -11       2391.72       2516.76        54.30 o                         
  10   3 -11         52.43         44.07        11.11 o                         
  11   3 -11        151.07        141.43        17.07 o                         
  12   3 -11        231.40        217.14        23.30 o                         
  13   3 -11        236.40        237.87        24.50 o                         
  14   3 -11        166.62        162.50        20.71 o                         
  15   3 -11         52.12         34.80        18.77 o                         
  16   3 -11        496.86        506.94        31.84 o                         
  17   3 -11        164.08        144.46        20.87 o                         
  18   3 -11         49.61         44.15        13.47 o                         
  19   3 -11       2126.61       2129.66        59.28 o                         
  20   3 -11        481.24        468.74        37.79 o                         
  21   3 -11        622.98        662.59        40.17 o                         
  22   3 -11         95.57         87.91        14.69 o                         
  23   3 -11         95.64         87.91        15.05 o                         
  24   3 -11         76.56         66.17        14.70 o                         
  25   3 -11        394.24        375.31        27.39 o                         
  26   3 -11        134.68        119.21        17.07 o                         
  27   3 -11        327.90        345.50        28.31 o                         
  28   3 -11        616.75        662.45        41.62 o                         
   1   4 -11        146.93        134.73        18.61 o                         
   2   4 -11         97.50         66.16        15.32 o                         
   3   4 -11        155.48        163.06        21.43 o                         
   4   4 -11         40.73         54.04        13.52 o                         
   5   4 -11       1311.66       1271.71        47.01 o                         
   6   4 -11        261.69        247.84        25.58 o                         
   7   4 -11        125.78        133.71        19.42 o                         
   8   4 -11        163.55        225.64        26.18 o                         
   9   4 -11        105.74         94.45        18.78 o                         
  10   4 -11        190.62        155.29        21.61 o                         
  11   4 -11        273.22        274.44        28.49 o                         
  12   4 -11        652.00        637.47        44.14 o                         
  13   4 -11        174.93        127.25        34.30 o                         
  14   4 -11        256.20        240.90        33.47 o                         
  15   4 -11          1.34         11.49        14.16 o                         
  16   4 -11        166.40        155.04        43.47 o                         
  17   4 -11         13.55         11.06        15.26 o                         
  18   4 -11        552.03        608.98        48.25 o                         
  19   4 -11        219.81        253.05        32.79 o                         
  20   4 -11        405.89        400.25        39.94 o                         
  21   4 -11        426.13        428.47        42.53 o                         
  22   4 -11         78.60         44.58        21.85 o                         
  23   4 -11         19.06         -3.01        14.74 o                         
  24   4 -11         41.13         44.21        18.80 o                         
   1   5 -11        328.95        390.32        35.61 o                         
   2   5 -11         94.08        115.34        19.53 o                         
   3   5 -11        357.88        389.34        35.47 o                         
   4   5 -11         74.02        100.87        21.57 o                         
   5   5 -11         93.35         89.36        34.02 o                         
   6   5 -11          5.19         -0.76        14.20 o                         
   7   5 -11        257.93        218.56        27.14 o                         
   8   5 -11         26.80         28.22        17.36 o                         
   9   5 -11          1.20         -5.20        17.16 o                         
  10   5 -11        161.60        160.79        27.69 o                         
  11   5 -11          7.58        -11.61        15.56 o                         
  12   5 -11         29.65         10.67        16.36 o                         
  13   5 -11        244.90        270.08        32.02 o                         
  14   5 -11         60.58         40.12        19.18 o                         
  15   5 -11         87.48         72.23        28.99 o                         
  16   5 -11         20.31         45.95        19.07 o                         
  17   5 -11        111.06        123.21        44.92 o                         
  18   5 -11        216.42        236.76        32.86 o                         
   1   6 -11         95.37        119.19        29.50 o                         
   2   6 -11          0.76        -15.35        19.47 o                         
   3   6 -11        150.40        170.38        32.93 o                         
   4   6 -11        188.07        145.38        27.99 o                         
   0   0 -10        169.23        198.39        17.58 o                         
   2   0 -10       2236.33       2340.83        59.88 o                         
   4   0 -10       2566.38       2764.69        67.42 o                         
   6   0 -10        403.66        354.51        34.84 o                         
   8   0 -10       2833.47       2811.27        77.30 o                         
  10   0 -10        322.46        314.38        23.16 o                         
  12   0 -10       1097.16        984.26        41.79 o                         
  14   0 -10       1215.49       1246.54        33.96 o                         
  16   0 -10       1403.94       1515.18        39.02 o                         
  18   0 -10        725.85        705.06        37.38 o                         
  20   0 -10       3418.30       3613.28        88.09 o                         
  22   0 -10        415.91        432.23        40.81 o                         
  24   0 -10        409.49        397.88        50.35 o                         
  26   0 -10       1416.07       1452.39        59.82 o                         
  28   0 -10         10.41         23.43        13.85 o                         
  30   0 -10         32.40         49.57        18.71 o                         
  32   0 -10        110.69        111.80        29.01 o                         
   0   1 -10      20413.39      22890.77       355.60 o                         
   1   1 -10        859.13        836.31        24.41 o                         
   2   1 -10       1289.60       1211.26        26.49 o                         
   3   1 -10        182.71        154.57        10.05 o                         
   4   1 -10         80.75         91.81         8.02 o                         
   5   1 -10       1956.43       2100.86        38.54 o                         
   6   1 -10       1689.68       1741.90        33.76 o                         
   7   1 -10       3751.78       3973.51        57.83 o                         
   8   1 -10       3783.65       3894.86        51.66 o                         
   9   1 -10        846.43        865.00        23.08 o                         
  10   1 -10       2327.61       2300.23        39.87 o                         
  11   1 -10         15.99         18.48         6.62 o                         
  12   1 -10        290.72        281.82        15.05 o                         
  13   1 -10        262.82        236.17        14.33 o                         
  14   1 -10        210.66        209.42        18.01 o                         
  15   1 -10         61.14         53.44         7.66 o                         
  16   1 -10        154.77        122.32        11.09 o                         
  17   1 -10         67.32         60.52         8.11 o                         
  18   1 -10        273.82        279.27        16.30 o                         
  19   1 -10         12.65         19.74         7.65 o                         
  20   1 -10        172.55        183.14        15.08 o                         
  21   1 -10        260.59        268.40        19.72 o                         
  22   1 -10        186.00        172.76        16.01 o                         
  23   1 -10        138.27        134.23        14.82 o                         
  24   1 -10        319.02        343.37        22.25 o                         
  25   1 -10        428.17        436.08        25.46 o                         
  26   1 -10         44.17         35.72        11.55 o                         
  27   1 -10         28.96         25.81        10.15 o                         
  28   1 -10        228.82        243.33        20.52 o                         
  29   1 -10       1334.98       1379.17        55.05 o                         
  30   1 -10        180.88        167.13        30.51 o                         
  31   1 -10         95.51        125.71        17.66 o                         
  32   1 -10         89.32        101.89        20.24 o                         
   0   2 -10       7632.33       8917.59       139.63 o                         
   1   2 -10         14.77          8.77         5.06 o                         
   2   2 -10        269.35        285.71        14.72 o                         
   3   2 -10       2081.21       2260.37        43.50 o                         
   4   2 -10        327.21        290.74        18.71 o                         
   5   2 -10        136.68         82.24        10.74 o                         
   6   2 -10       2086.18       2180.32        46.56 o                         
   7   2 -10       1031.69       1006.72        36.29 o                         
   8   2 -10       2915.02       3122.10        82.79 o                         
   9   2 -10        449.66        439.69        23.75 o                         
  10   2 -10        386.50        382.11        19.26 o                         
  11   2 -10         43.08         41.76         8.73 o                         
  12   2 -10        592.12        606.94        25.63 o                         
  13   2 -10        133.22        127.55        14.37 o                         
  14   2 -10       1403.12       1378.55        40.13 o                         
  15   2 -10         87.29         83.76        11.85 o                         
  16   2 -10        458.59        475.09        23.26 o                         
  17   2 -10        556.64        555.45        25.19 o                         
  18   2 -10       1159.87       1153.64        35.85 o                         
  19   2 -10          0.98          6.97         7.31 o                         
  20   2 -10        598.42        628.03        32.15 o                         
  21   2 -10        341.90        373.05        22.39 o                         
  22   2 -10        191.49        204.11        17.70 o                         
  23   2 -10         79.19         69.91        12.62 o                         
  24   2 -10        271.21        271.08        21.92 o                         
  25   2 -10         50.04         44.05        11.37 o                         
  26   2 -10        191.21        196.54        18.60 o                         
  27   2 -10         53.29         52.91        11.89 o                         
  28   2 -10         11.94          4.60        11.22 o                         
  29   2 -10        108.14         96.42        16.77 o                         
  30   2 -10        395.17        389.66        26.83 o                         
  31   2 -10        157.16        144.94        18.91 o                         
   0   3 -10        399.34        418.76        40.27 o                         
   1   3 -10         70.56         51.53        11.77 o                         
   2   3 -10         92.35         75.50        14.53 o                         
   3   3 -10       2098.22       2182.20        61.19 o                         
   4   3 -10        168.87        185.73        22.05 o                         
   5   3 -10        142.99        141.46        16.91 o                         
   6   3 -10        279.45        303.74        24.26 o                         
   7   3 -10        385.54        341.67        25.51 o                         
   8   3 -10         67.89         60.01        11.82 o                         
   9   3 -10         80.39         72.89        11.53 o                         
  10   3 -10         20.91          9.35         8.48 o                         
  11   3 -10         60.14         97.47        15.11 o                         
  12   3 -10         46.92         46.64        18.42 o                         
  13   3 -10         97.62         71.17        13.45 o                         
  14   3 -10        297.78        237.23        21.11 o                         
  15   3 -10        254.78        233.71        21.03 o                         
  16   3 -10        142.25        153.28        18.57 o                         
  17   3 -10        180.80        163.40        20.79 o                         
  18   3 -10        113.99        103.03        16.42 o                         
  19   3 -10         66.79         74.94        14.38 o                         
  20   3 -10        154.99        169.07        19.83 o                         
  21   3 -10        390.94        378.75        27.66 o                         
  22   3 -10        645.94        667.79        49.04 o                         
  23   3 -10        338.29        339.92        24.67 o                         
  24   3 -10         27.54         36.45        12.71 o                         
  25   3 -10        692.65        774.27        39.08 o                         
  26   3 -10         28.48         36.75        13.13 o                         
  27   3 -10          0.46         22.35        13.87 o                         
  28   3 -10         26.88         17.96        19.91 o                         
   0   4 -10       2169.72       2355.07       102.74 o                         
   1   4 -10         15.97          7.37        13.16 o                         
   2   4 -10         19.11         10.14        12.26 o                         
   3   4 -10        525.60        523.63        32.63 o                         
   4   4 -10         44.82         39.38        12.36 o                         
   5   4 -10        477.34        489.18        30.04 o                         
   6   4 -10        127.70        135.97        16.15 o                         
   7   4 -10         15.96          5.27        16.47 o                         
   8   4 -10       1411.56       1532.26        48.97 o                         
   9   4 -10        141.57        156.19        22.75 o                         
  10   4 -10         70.81         69.59        17.65 o                         
  11   4 -10         36.21         30.60        12.88 o                         
  12   4 -10         13.10          5.80        11.21 o                         
  13   4 -10        500.20        526.80        50.12 o                         
  14   4 -10        277.20        240.75        30.04 o                         
  15   4 -10        103.43         88.30        21.17 o                         
  16   4 -10        196.70        168.23        26.64 o                         
  17   4 -10          3.78         19.34        15.52 o                         
  18   4 -10        333.20        337.16        35.81 o                         
  19   4 -10         75.98         56.90        18.55 o                         
  20   4 -10         94.23         96.43        22.15 o                         
  21   4 -10        394.03        404.23        35.63 o                         
  22   4 -10         10.94        -11.81        13.83 o                         
  23   4 -10          6.76        -14.23        14.23 o                         
  24   4 -10        147.46        125.15        21.14 o                         
  25   4 -10          1.54        -14.28        14.28 o                         
   0   5 -10       1726.62       1956.57        86.90 o                         
   1   5 -10        165.24        191.30        25.60 o                         
   2   5 -10        295.26        260.93        30.49 o                         
   3   5 -10        188.73        195.84        25.89 o                         
   4   5 -10        104.44        115.32        24.40 o                         
   5   5 -10         82.62         67.15        18.48 o                         
   6   5 -10         20.80         22.51        15.30 o                         
   7   5 -10        713.75        770.76        49.88 o                         
   8   5 -10       1390.35       1722.33        72.37 o                         
   9   5 -10        128.76        140.44        25.47 o                         
  10   5 -10        394.91        427.54        42.22 o                         
  11   5 -10          7.73         30.32        24.91 o                         
  12   5 -10        261.11        302.56        33.48 o                         
  13   5 -10         33.64         72.98        18.71 o                         
  14   5 -10         26.15         44.19        16.79 o                         
  15   5 -10         91.43        110.96        21.22 o                         
  16   5 -10        550.06        580.52        50.62 o                         
  17   5 -10         43.71         77.37        21.79 o                         
  18   5 -10         78.16         87.27        20.42 o                         
  19   5 -10        109.19        175.84        29.41 o                         
   0   6 -10         61.08         10.24        27.91 o                         
   1   6 -10         11.16         -1.64        18.19 o                         
   2   6 -10         52.34         40.34        20.77 o                         
   3   6 -10        411.97        426.60        45.66 o                         
   4   6 -10         12.65         24.96        18.75 o                         
   5   6 -10        333.33        419.54        44.10 o                         
   6   6 -10         34.70         70.52        23.31 o                         
   7   6 -10         51.36         78.08        28.56 o                         
   2   0  -9       2036.14       2062.44        51.56 o                         
   4   0  -9      13225.45      13019.94       154.04 o                         
   6   0  -9         33.40         21.03        10.75 o                         
   8   0  -9        552.21        658.43        31.84 o                         
  10   0  -9        798.66        809.08        31.36 o                         
  12   0  -9        178.33        188.75        15.67 o                         
  14   0  -9        196.79        184.52        18.35 o                         
  16   0  -9       2367.33       2445.88        50.00 o                         
  18   0  -9        253.55        267.96        32.52 o                         
  20   0  -9         17.04          7.13        10.90 o                         
  22   0  -9        132.73        178.26        36.35 o                         
  24   0  -9        420.90        412.51        47.22 o                         
  26   0  -9          5.70        -11.12        11.12 o                         
  28   0  -9        750.11        713.11        50.43 o                         
  30   0  -9         27.60         -4.67        15.31 o                         
  32   0  -9         31.79         42.35        19.20 o                         
   1   1  -9       5225.38       5228.29        64.27 o                         
   2   1  -9       1097.68       1032.25        21.79 o                         
   3   1  -9        312.76        303.32        13.04 o                         
   4   1  -9        296.64        265.36        13.32 o                         
   5   1  -9         29.07         21.39         5.83 o                         
   6   1  -9        639.71        661.32        29.33 o                         
   7   1  -9        991.50        944.23        23.82 o                         
   8   1  -9        267.04        274.67        14.22 o                         
   9   1  -9        609.85        627.62        21.13 o                         
  10   1  -9       1831.50       1759.69        33.16 o                         
  11   1  -9       2308.72       2367.60        37.98 o                         
  12   1  -9        201.91        220.81        11.94 o                         
  13   1  -9         82.20         77.92         8.15 o                         
  14   1  -9         76.62         78.30         8.51 o                         
  15   1  -9        220.90        238.10        13.82 o                         
  16   1  -9        358.19        413.89        17.53 o                         
  17   1  -9        237.96        239.89        14.34 o                         
  18   1  -9        252.03        278.03        15.35 o                         
  19   1  -9        348.66        329.11        18.42 o                         
  20   1  -9          7.62         -0.83         6.69 o                         
  21   1  -9         29.00         22.05         7.64 o                         
  22   1  -9        123.60        102.51        12.80 o                         
  23   1  -9        394.86        380.35        25.14 o                         
  24   1  -9         22.44         14.96         9.73 o                         
  25   1  -9         58.10         34.74        11.18 o                         
  26   1  -9        147.64        152.20        15.55 o                         
  27   1  -9        871.91       1001.53        42.05 o                         
  28   1  -9         61.98         55.54        14.41 o                         
  29   1  -9        391.19        350.25        28.09 o                         
  30   1  -9        302.77        290.29        26.79 o                         
  31   1  -9         11.50          8.91        11.96 o                         
  32   1  -9        430.26        443.68        32.92 o                         
  33   1  -9         25.12         35.40        23.33 o                         
   1   2  -9        839.99        866.04        25.75 o                         
   2   2  -9        553.07        515.32        18.18 o                         
   3   2  -9       2696.54       2637.57        42.49 o                         
   4   2  -9        270.11        218.93        15.10 o                         
   5   2  -9        805.95        728.09        26.43 o                         
   6   2  -9       1110.53       1157.02        30.39 o                         
   7   2  -9        216.91        207.66        15.72 o                         
   8   2  -9        100.78        100.44        11.61 o                         
   9   2  -9        278.53        280.71        23.54 o                         
  10   2  -9         80.66         72.42         8.62 o                         
  11   2  -9        172.42        165.82        14.88 o                         
  12   2  -9       1124.04       1145.74        28.94 o                         
  13   2  -9        479.61        530.46        23.49 o                         
  14   2  -9       1618.08       1655.85        33.78 o                         
  15   2  -9        715.40        771.46        25.58 o                         
  16   2  -9        154.27        182.97        13.39 o                         
  17   2  -9        474.01        463.34        26.36 o                         
  18   2  -9        119.23        121.97        12.97 o                         
  19   2  -9        341.20        341.91        18.17 o                         
  20   2  -9         67.08         70.75        10.63 o                         
  21   2  -9        426.01        409.99        22.08 o                         
  22   2  -9        130.90        105.53        12.63 o                         
  23   2  -9       1017.61       1100.65        39.91 o                         
  24   2  -9        289.50        268.41        27.12 o                         
  25   2  -9         81.14         81.86        13.07 o                         
  26   2  -9        380.36        384.32        26.15 o                         
  27   2  -9        118.41        128.26        16.88 o                         
  28   2  -9        325.23        340.86        25.43 o                         
  29   2  -9        120.58        134.58        18.50 o                         
  30   2  -9        270.56        243.85        21.86 o                         
  31   2  -9         37.11         39.84        14.97 o                         
   1   3  -9        943.48       1014.85        33.73 o                         
   2   3  -9         12.72          5.42         9.27 o                         
   3   3  -9       1229.39       1179.63        39.17 o                         
   4   3  -9        434.12        435.37        28.14 o                         
   5   3  -9        276.52        231.00        18.81 o                         
   6   3  -9         56.12         41.48        11.37 o                         
   7   3  -9        249.85        258.21        27.80 o                         
   8   3  -9         52.59         41.57        12.11 o                         
   9   3  -9        200.37        211.71        21.10 o                         
  10   3  -9        218.22        210.16        18.43 o                         
  11   3  -9         99.50         67.26        13.20 o                         
  12   3  -9         41.88         37.04        11.50 o                         
  13   3  -9        304.97        272.74        28.64 o                         
  14   3  -9        533.61        496.48        29.95 o                         
  15   3  -9        957.21       1023.21        40.74 o                         
  16   3  -9         43.43         47.89        12.51 o                         
  17   3  -9       2646.80       2620.91        58.41 o                         
  18   3  -9         71.11         77.05        13.31 o                         
  19   3  -9        342.32        381.77        26.62 o                         
  20   3  -9         42.50         24.77        13.98 o                         
  21   3  -9         54.56         54.53        13.17 o                         
  22   3  -9        172.48        132.91        16.73 o                         
  23   3  -9        106.65         98.17        15.73 o                         
  24   3  -9        271.25        273.75        22.94 o                         
  25   3  -9        164.56        133.44        16.91 o                         
  26   3  -9          8.28        -10.72        10.72 o                         
  27   3  -9         57.50         55.54        14.61 o                         
  28   3  -9         71.31         76.93        15.19 o                         
  29   3  -9         99.71         65.57        16.98 o                         
   1   4  -9        220.62        225.69        23.22 o                         
   2   4  -9         22.06         18.38        11.11 o                         
   3   4  -9        444.66        452.60        30.36 o                         
   4   4  -9          8.43          3.69        10.66 o                         
   5   4  -9        688.45        616.00        32.90 o                         
   6   4  -9        228.06        260.56        34.08 o                         
   7   4  -9        360.46        387.80        33.94 o                         
   8   4  -9         47.81         57.49        13.88 o                         
   9   4  -9        188.17        204.22        21.60 o                         
  10   4  -9        371.32        420.08        33.32 o                         
  11   4  -9         24.72         18.39        11.69 o                         
  12   4  -9        742.11        709.20        43.28 o                         
  13   4  -9         89.12         83.76        19.19 o                         
  14   4  -9         43.90         34.59        16.57 o                         
  15   4  -9        382.49        267.55        31.32 o                         
  16   4  -9         14.66         -2.55        14.64 o                         
  17   4  -9        155.42        166.56        27.16 o                         
  18   4  -9          2.24        -14.13        14.13 o                         
  19   4  -9        176.53        137.79        24.07 o                         
  20   4  -9         61.68         72.60        20.35 o                         
  21   4  -9        205.10        193.85        25.02 o                         
  22   4  -9        158.19        171.86        25.01 o                         
  23   4  -9         60.28         68.62        14.78 o                         
  24   4  -9         40.44         37.20        13.30 o                         
  25   4  -9         41.18         31.20        16.00 o                         
   1   5  -9         12.25         42.28        15.26 o                         
   2   5  -9         40.35         36.60        17.46 o                         
   3   5  -9        308.70        302.79        41.96 o                         
   4   5  -9         79.28         60.47        16.93 o                         
   5   5  -9        241.84        283.36        32.31 o                         
   6   5  -9         46.56         36.19        17.81 o                         
   7   5  -9        194.78        198.19        29.83 o                         
   8   5  -9        162.33        119.16        19.86 o                         
   9   5  -9        301.41        230.91        29.13 o                         
  10   5  -9        137.16        132.46        27.93 o                         
  11   5  -9        104.08         91.62        24.72 o                         
  12   5  -9        137.66        137.49        22.74 o                         
  13   5  -9         98.86         91.88        20.21 o                         
  14   5  -9        159.82        172.84        28.25 o                         
  15   5  -9        269.30        275.84        57.10 o                         
  16   5  -9        147.77        227.10        30.35 o                         
  17   5  -9        175.59        170.34        29.71 o                         
  18   5  -9         86.92         96.30        29.40 o                         
  19   5  -9          4.52         37.83        17.74 o                         
  20   5  -9         21.76         38.13        19.66 o                         
   1   6  -9         25.14         33.03        21.24 o                         
   2   6  -9         38.35          2.98        20.52 o                         
   3   6  -9        130.59        156.40        25.26 o                         
   4   6  -9        245.29        314.73        33.61 o                         
   5   6  -9        135.96        160.59        29.87 o                         
   6   6  -9          1.35         29.05        18.91 o                         
   7   6  -9         16.58          8.56        27.36 o                         
   8   6  -9          7.62         46.43        24.96 o                         
   9   6  -9         65.13         55.00        34.08 o                         
   0   0  -8       1717.27       1629.52        54.22 o                         
   2   0  -8        454.25        466.01        27.04 o                         
   4   0  -8        109.14        108.58        11.15 o                         
   6   0  -8        315.85        350.76        20.41 o                         
   8   0  -8         89.64         76.38        10.75 o                         
  10   0  -8        917.53        951.02        23.78 o                         
  12   0  -8       2808.72       3030.08        53.14 o                         
  14   0  -8       1105.96       1069.73        33.04 o                         
  16   0  -8       1744.46       1966.15        43.31 o                         
  18   0  -8       1338.43       1427.21        48.19 o                         
  20   0  -8         10.59         28.54        10.66 o                         
  22   0  -8        212.51        180.90        20.83 o                         
  24   0  -8        384.49        383.55        45.85 o                         
  26   0  -8        716.99        660.67        56.06 o                         
  28   0  -8         83.11         73.66        18.18 o                         
  30   0  -8         41.70         20.02        15.93 o                         
  32   0  -8         13.63          7.79        16.90 o                         
   0   1  -8       4344.87       4434.29       105.30 o                         
   1   1  -8       2428.91       2396.40        37.64 o                         
   2   1  -8       2357.19       2242.73        36.13 o                         
   3   1  -8        625.44        556.18        16.19 o                         
   4   1  -8         38.59         39.01         5.91 o                         
   5   1  -8        269.88        282.79        14.59 o                         
   6   1  -8        247.17        242.07        14.68 o                         
   7   1  -8        594.86        550.79        21.68 o                         
   8   1  -8        484.72        487.34        18.44 o                         
   9   1  -8        360.53        393.33        18.35 o                         
  10   1  -8        686.87        822.61        19.56 o                         
  11   1  -8       1716.25       1831.18        28.90 o                         
  12   1  -8        294.39        303.53        13.86 o                         
  13   1  -8        804.71        750.06        20.09 o                         
  14   1  -8        294.23        263.46        13.03 o                         
  15   1  -8        340.06        354.72        15.50 o                         
  16   1  -8       1184.42       1290.28        25.77 o                         
  17   1  -8        172.97        169.00        11.50 o                         
  18   1  -8        430.23        496.44        22.39 o                         
  19   1  -8        897.96       1004.64        30.63 o                         
  20   1  -8        204.93        215.87        15.01 o                         
  21   1  -8         31.03         47.10         9.13 o                         
  22   1  -8         80.29         73.89        11.17 o                         
  23   1  -8        144.45        127.89        17.74 o                         
  24   1  -8         45.23         50.69        12.57 o                         
  25   1  -8        152.76        135.12        15.80 o                         
  26   1  -8        624.65        684.84        33.71 o                         
  27   1  -8        482.48        502.02        29.26 o                         
  28   1  -8        588.20        624.11        34.96 o                         
  29   1  -8        771.22        869.25        51.78 o                         
  30   1  -8        119.62         87.44        16.68 o                         
  31   1  -8         13.62         29.67        14.55 o                         
  32   1  -8         57.11         61.99        15.30 o                         
  33   1  -8         70.77        110.26        20.07 o                         
   0   2  -8       7731.56       8236.38       131.94 o                         
   1   2  -8        331.15        371.46        15.75 o                         
   2   2  -8        461.83        409.13        18.40 o                         
   3   2  -8       5158.24       5282.92        66.85 o                         
   4   2  -8        459.99        450.51        18.66 o                         
   5   2  -8        207.01        201.21        15.68 o                         
   6   2  -8       2603.36       2590.04        46.48 o                         
   7   2  -8       1178.35       1155.40        28.47 o                         
   8   2  -8         81.94         85.61         8.60 o                         
   9   2  -8        401.35        524.54        20.99 o                         
  10   2  -8         38.27         40.01         7.70 o                         
  11   2  -8        933.41        987.52        26.80 o                         
  12   2  -8        802.04        822.21        23.62 o                         
  13   2  -8        293.90        314.44        16.24 o                         
  14   2  -8       1660.75       1667.85        33.47 o                         
  15   2  -8        374.00        346.89        16.97 o                         
  16   2  -8        229.27        273.99        16.44 o                         
  17   2  -8       1247.45       1267.80        31.36 o                         
  18   2  -8        121.45        130.33        13.32 o                         
  19   2  -8       1178.33       1287.38        35.74 o                         
  20   2  -8         35.34         44.28        10.88 o                         
  21   2  -8        860.77        778.21        30.11 o                         
  22   2  -8         44.50         37.98         9.49 o                         
  23   2  -8        115.73        102.01        13.56 o                         
  24   2  -8        360.31        377.47        23.57 o                         
  25   2  -8         74.05         72.87        16.36 o                         
  26   2  -8        302.88        251.52        22.09 o                         
  27   2  -8        171.12        166.04        22.06 o                         
  28   2  -8          3.44         10.89        11.24 o                         
  29   2  -8        295.38        312.55        29.63 o                         
  30   2  -8        175.30        139.13        20.73 o                         
  31   2  -8        178.49        168.62        22.09 o                         
  32   2  -8         17.36          9.19        14.87 o                         
   0   3  -8        295.94        273.17        27.30 o                         
   1   3  -8        460.21        506.37        37.16 o                         
   2   3  -8         50.56         41.79        10.16 o                         
   3   3  -8        279.96        295.53        19.60 o                         
   4   3  -8         20.88         40.45        10.46 o                         
   5   3  -8        438.40        446.79        28.79 o                         
   6   3  -8        535.03        552.81        29.09 o                         
   7   3  -8       1605.72       1744.82        49.28 o                         
   8   3  -8         53.16         63.94        12.63 o                         
   9   3  -8        754.81        698.07        48.88 o                         
  10   3  -8        930.42        870.69        40.88 o                         
  11   3  -8         86.73         65.85        11.76 o                         
  12   3  -8         40.68         36.68        10.78 o                         
  13   3  -8        235.77        205.27        19.06 o                         
  14   3  -8        172.84        139.09        15.98 o                         
  15   3  -8        681.16        684.19        33.16 o                         
  16   3  -8        290.18        301.57        18.36 o                         
  17   3  -8       1893.16       1918.36        44.86 o                         
  18   3  -8        437.55        477.14        25.63 o                         
  19   3  -8        115.55         99.15        13.63 o                         
  20   3  -8        369.34        435.01        27.18 o                         
  21   3  -8        473.91        450.02        27.53 o                         
  22   3  -8        191.22        206.49        19.18 o                         
  23   3  -8         42.62          7.99        10.45 o                         
  24   3  -8         28.07         35.17        14.59 o                         
  25   3  -8         72.42         74.47        13.90 o                         
  26   3  -8         94.09         78.82        17.95 o                         
  27   3  -8         74.27         60.85        14.84 o                         
  28   3  -8        132.72        138.84        20.24 o                         
  29   3  -8         14.38          0.55        13.60 o                         
   0   4  -8        624.60        583.75        40.29 o                         
   1   4  -8        108.21         92.54        12.86 o                         
   2   4  -8        166.51        149.08        16.41 o                         
   3   4  -8        365.20        337.42        23.24 o                         
   4   4  -8        485.59        494.89        31.86 o                         
   5   4  -8        346.03        361.43        26.58 o                         
   6   4  -8        358.07        345.84        24.04 o                         
   7   4  -8        678.43        711.32        35.22 o                         
   8   4  -8        139.48        137.10        18.07 o                         
   9   4  -8        843.75        915.48        43.66 o                         
  10   4  -8        615.59        590.46        35.17 o                         
  11   4  -8       2106.35       2074.16        57.10 o                         
  12   4  -8        145.09        157.75        19.88 o                         
  13   4  -8        143.36        154.99        25.64 o                         
  14   4  -8          7.32         23.39        13.73 o                         
  15   4  -8         96.87        108.36        21.07 o                         
  16   4  -8         15.76         25.90        14.12 o                         
  17   4  -8        153.22        166.62        26.64 o                         
  18   4  -8        264.96        235.34        30.02 o                         
  19   4  -8         37.91          5.28        18.78 o                         
  20   4  -8        207.98        178.97        21.52 o                         
  21   4  -8        195.39        209.48        21.07 o                         
  22   4  -8          8.21          4.84        11.66 o                         
  23   4  -8         25.03         24.69        13.21 o                         
  24   4  -8         14.25         12.14        13.37 o                         
  25   4  -8        128.07         97.66        24.05 o                         
  26   4  -8         59.97         63.84        22.02 o                         
   0   5  -8        610.57        702.44        60.57 o                         
   1   5  -8          2.36         18.01        14.02 o                         
   2   5  -8        193.59        258.49        26.87 o                         
   3   5  -8        381.17        442.36        50.82 o                         
   4   5  -8        322.95        367.43        34.50 o                         
   5   5  -8       1354.90       1428.91        74.50 o                         
   6   5  -8        139.79        134.85        20.69 o                         
   7   5  -8        153.40        154.80        22.32 o                         
   8   5  -8         19.16         10.87        34.84 o                         
   9   5  -8         99.07         94.92        22.11 o                         
  10   5  -8         46.53         46.09        25.45 o                         
  11   5  -8         17.49         14.15        16.60 o                         
  12   5  -8         30.78         32.68        15.68 o                         
  13   5  -8         27.11         45.29        15.80 o                         
  14   5  -8        226.83        209.65        40.20 o                         
  15   5  -8         70.54         69.38        24.09 o                         
  16   5  -8          6.77         -0.72        16.61 o                         
  17   5  -8         51.45         14.15        19.74 o                         
  18   5  -8        110.05        124.47        34.71 o                         
  19   5  -8        242.62        230.43        32.90 o                         
  20   5  -8         82.62        105.94        27.12 o                         
   0   6  -8         41.14        112.58        49.51 o                         
   1   6  -8        187.83        203.29        28.83 o                         
   2   6  -8         82.23         91.24        20.19 o                         
   3   6  -8         75.44         66.53        17.54 o                         
   4   6  -8        104.62        117.51        23.81 o                         
   5   6  -8        287.62        270.50        30.26 o                         
   6   6  -8         58.42         67.48        20.47 o                         
   7   6  -8         24.06         46.00        22.86 o                         
   8   6  -8         61.03         84.99        26.89 o                         
   9   6  -8        196.88        161.97        27.12 o                         
  10   6  -8         93.01         71.59        23.00 o                         
   2   0  -7       1249.35       1127.75        62.24 o                         
   4   0  -7       1765.45       1704.11        70.73 o                         
   6   0  -7       2245.44       2030.67        45.60 o                         
   8   0  -7       1242.17       1394.21        45.20 o                         
  10   0  -7       1773.72       1701.15        37.70 o                         
  12   0  -7       6687.49       7611.25       100.98 o                         
  14   0  -7        530.23        572.10        35.91 o                         
  16   0  -7        568.11        494.79        30.81 o                         
  18   0  -7       1408.04       1359.04        46.22 o                         
  20   0  -7        354.48        384.54        27.38 o                         
  22   0  -7         62.38         46.33        12.73 o                         
  24   0  -7       3473.66       3769.35       107.93 o                         
  26   0  -7       1093.53       1076.91        66.77 o                         
  28   0  -7        211.41        230.70        28.78 o                         
  30   0  -7         68.50         85.06        22.12 o                         
  32   0  -7        150.02        183.24        30.90 o                         
  34   0  -7        106.60        111.99        27.84 o                         
   1   1  -7       1073.62        973.00        22.61 o                         
   2   1  -7        986.80        878.85        23.10 o                         
   3   1  -7        525.75        434.02        13.91 o                         
   4   1  -7        701.93        618.16        27.35 o                         
   5   1  -7        327.92        288.85        13.13 o                         
   6   1  -7        799.08        757.15        18.20 o                         
   7   1  -7       1323.61       1272.58        23.77 o                         
   8   1  -7         95.33        101.96         7.94 o                         
   9   1  -7       6171.55       6642.93        63.50 o                         
  10   1  -7       2066.62       2237.34        29.71 o                         
  11   1  -7        684.49        685.49        17.56 o                         
  12   1  -7        271.21        329.93        14.42 o                         
  13   1  -7        476.74        407.08        17.20 o                         
  14   1  -7       1587.15       1548.23        27.56 o                         
  15   1  -7        381.95        448.09        19.69 o                         
  16   1  -7       2510.45       2687.83        39.36 o                         
  17   1  -7       1299.81       1311.00        24.46 o                         
  18   1  -7          8.03          7.24         5.87 o                         
  19   1  -7        590.83        642.99        24.83 o                         
  20   1  -7         32.77         26.98         7.46 o                         
  21   1  -7        106.78         90.42        10.60 o                         
  22   1  -7        276.65        288.03        17.76 o                         
  23   1  -7        353.31        311.39        29.45 o                         
  24   1  -7        956.91        944.24        68.39 o                         
  25   1  -7        395.80        380.90        26.61 o                         
  26   1  -7        475.40        484.80        29.93 o                         
  27   1  -7       1060.15       1072.26        45.47 o                         
  28   1  -7        699.01        740.26        38.36 o                         
  29   1  -7         83.68         95.42        17.68 o                         
  30   1  -7          2.30         -9.65        12.86 o                         
  31   1  -7         97.52        100.30        17.96 o                         
  32   1  -7          3.23         -7.25        12.68 o                         
  33   1  -7         22.11         28.06        14.55 o                         
   1   2  -7       2432.03       2585.67        38.28 o                         
   2   2  -7         88.87         83.52         9.24 o                         
   3   2  -7        201.54        182.48        13.09 o                         
   4   2  -7       1897.92       2255.68        45.00 o                         
   5   2  -7       1751.83       1664.60        33.74 o                         
   6   2  -7       4941.54       5002.86        93.57 o                         
   7   2  -7       2897.79       2960.81        58.70 o                         
   8   2  -7         10.82         30.51         7.25 o                         
   9   2  -7        109.17         86.86         9.22 o                         
  10   2  -7        517.75        562.87        22.23 o                         
  11   2  -7        696.48        865.39        22.66 o                         
  12   2  -7       1689.17       1770.19        32.75 o                         
  13   2  -7         84.87        110.23        14.34 o                         
  14   2  -7        586.71        582.16        21.67 o                         
  15   2  -7        488.10        479.91        19.73 o                         
  16   2  -7        854.48        923.89        24.52 o                         
  17   2  -7        102.74        103.48        11.26 o                         
  18   2  -7        166.07        174.25        14.04 o                         
  19   2  -7         42.96         31.49         8.51 o                         
  20   2  -7       1314.17       1456.92        34.02 o                         
  21   2  -7       1615.64       1523.84        35.08 o                         
  22   2  -7        528.17        503.23        25.56 o                         
  23   2  -7         54.64         39.50        10.78 o                         
  24   2  -7        103.85         76.16        15.31 o                         
  25   2  -7         39.92         35.54        15.09 o                         
  26   2  -7        155.58        104.87        16.56 o                         
  27   2  -7         18.47          6.54        11.42 o                         
  28   2  -7          6.08         10.50        11.66 o                         
  29   2  -7        156.29        167.84        22.09 o                         
  30   2  -7        183.56        139.84        25.42 o                         
  31   2  -7         23.20         25.57        18.70 o                         
  32   2  -7         19.87          7.64        15.48 o                         
   1   3  -7        847.28        755.67        30.58 o                         
   2   3  -7        259.23        239.74        17.83 o                         
   3   3  -7        750.35        814.40        31.32 o                         
   4   3  -7        473.75        509.66        26.24 o                         
   5   3  -7        233.52        216.75        20.50 o                         
   6   3  -7        131.25        118.96        28.46 o                         
   7   3  -7         14.81         13.14         8.02 o                         
   8   3  -7         57.06         60.93        11.27 o                         
   9   3  -7         47.24         33.29        10.99 o                         
  10   3  -7        130.31        121.57        16.41 o                         
  11   3  -7         92.16         77.76        13.64 o                         
  12   3  -7         18.58          8.85         8.32 o                         
  13   3  -7        254.58        265.03        22.05 o                         
  14   3  -7        203.69        172.21        20.66 o                         
  15   3  -7        766.05        814.34        49.32 o                         
  16   3  -7         40.28         36.78        10.15 o                         
  17   3  -7        312.69        309.55        20.92 o                         
  18   3  -7        217.89        229.51        17.33 o                         
  19   3  -7       4797.25       4969.36        72.16 o                         
  20   3  -7        126.94        107.67        14.49 o                         
  21   3  -7        746.66        784.30        36.03 o                         
  22   3  -7        133.66         98.44        14.59 o                         
  23   3  -7         73.01         49.22        12.79 o                         
  24   3  -7        222.77        240.98        23.62 o                         
  25   3  -7         17.13         24.42        12.11 o                         
  26   3  -7        196.55        146.34        18.58 o                         
  27   3  -7        137.12        161.71        21.71 o                         
  28   3  -7        129.37         80.39        16.02 o                         
  29   3  -7         13.05        -12.66        12.66 o                         
  30   3  -7         22.20         14.96        16.70 o                         
   1   4  -7         69.04         82.92        12.36 o                         
   2   4  -7        219.13        220.18        23.45 o                         
   3   4  -7         63.64         69.16        11.38 o                         
   4   4  -7       1315.07       1382.56        40.84 o                         
   5   4  -7        646.89        646.04        39.22 o                         
   6   4  -7        925.20        907.70        38.65 o                         
   7   4  -7       1005.24        993.94        44.99 o                         
   8   4  -7        256.54        315.98        25.10 o                         
   9   4  -7        564.00        588.93        39.03 o                         
  10   4  -7        195.52        179.48        19.26 o                         
  11   4  -7        593.03        597.30        34.78 o                         
  12   4  -7        536.77        569.24        35.37 o                         
  13   4  -7        323.98        328.25        30.23 o                         
  14   4  -7        156.85        140.07        27.57 o                         
  15   4  -7        205.67        208.08        27.34 o                         
  16   4  -7         50.39         32.50        15.66 o                         
  17   4  -7         20.98         29.21        20.55 o                         
  18   4  -7         66.85         48.42        19.10 o                         
  19   4  -7        412.10        354.43        35.54 o                         
  20   4  -7        477.98        501.77        35.58 o                         
  21   4  -7        445.31        394.60        30.84 o                         
  22   4  -7        159.96        143.74        21.55 o                         
  23   4  -7        184.14        186.54        22.44 o                         
  24   4  -7         60.33         75.23        18.66 o                         
  25   4  -7          0.48        -10.70        16.08 o                         
  26   4  -7         13.79         35.24        25.01 o                         
   1   5  -7        189.94        224.72        24.21 o                         
   2   5  -7         19.03         15.39        15.94 o                         
   3   5  -7        393.36        462.49        34.85 o                         
   4   5  -7       2796.63       3220.60        93.02 o                         
   5   5  -7        193.62        191.84        30.78 o                         
   6   5  -7        452.62        537.98        43.89 o                         
   7   5  -7          4.53         58.76        18.56 o                         
   8   5  -7        350.17        373.04        38.31 o                         
   9   5  -7        662.53        637.82        61.25 o                         
  10   5  -7         19.01         15.55        32.12 o                         
  11   5  -7        219.89        241.03        30.88 o                         
  12   5  -7        255.56        232.44        27.74 o                         
  13   5  -7         19.00         13.07        15.57 o                         
  14   5  -7        482.55        492.51        48.89 o                         
  15   5  -7        259.10        293.55        34.34 o                         
  16   5  -7        390.89        344.77        43.11 o                         
  17   5  -7         21.13         12.37        16.16 o                         
  18   5  -7        109.76         73.38        32.80 o                         
  19   5  -7        151.70        187.92        28.17 o                         
  20   5  -7        122.63        149.11        28.80 o                         
  21   5  -7        115.25         93.11        29.34 o                         
   1   6  -7        659.14        663.56        40.73 o                         
   2   6  -7        433.80        505.26        36.68 o                         
   3   6  -7        166.50        186.59        23.56 o                         
   4   6  -7        125.83        181.27        23.84 o                         
   5   6  -7         53.00         37.34        24.65 o                         
   6   6  -7         50.02         69.50        27.70 o                         
   7   6  -7        221.61        224.68        32.38 o                         
   8   6  -7        145.96        131.96        25.83 o                         
   9   6  -7         46.53          7.48        17.97 o                         
  10   6  -7         13.76         32.49        19.33 o                         
  11   6  -7        279.75        261.64        41.22 o                         
   0   0  -6      14074.90      13920.30       357.40 o                         
   2   0  -6        465.94        473.23        27.90 o                         
   4   0  -6        142.16        193.19        21.22 o                         
   6   0  -6        933.58        900.81        29.57 o                         
   8   0  -6        150.81        180.33        12.94 o                         
  10   0  -6       3121.61       2905.40        53.03 o                         
  12   0  -6        634.37        623.61        28.14 o                         
  14   0  -6       2175.10       1962.29        45.62 o                         
  16   0  -6        293.43        354.83        23.40 o                         
  18   0  -6       1946.07       2019.37        56.73 o                         
  20   0  -6         22.25          0.04         8.60 o                         
  22   0  -6        246.93        219.57        22.39 o                         
  24   0  -6       3313.15       3604.49        89.30 o                         
  26   0  -6       1254.45       1271.33       107.65 o                         
  28   0  -6        380.59        417.65        37.97 o                         
  30   0  -6        740.67        685.54        50.43 o                         
  32   0  -6         92.03         59.97        38.10 o                         
  34   0  -6         73.49        117.84        37.33 o                         
   0   1  -6       6042.04       6520.28       196.15 o                         
   1   1  -6         20.71         16.08         5.74 o                         
   2   1  -6        126.45        116.04         9.64 o                         
   3   1  -6       7452.09       6778.10       105.38 o                         
   4   1  -6       2278.98       2303.69        42.85 o                         
   5   1  -6       2791.53       2699.18        40.70 o                         
   6   1  -6       1073.59        998.71        32.75 o                         
   7   1  -6       4316.12       4398.85        48.59 o                         
   8   1  -6       1088.48       1154.77        20.83 o                         
   9   1  -6        392.72        386.84        13.47 o                         
  10   1  -6       5449.38       5871.08        52.64 o                         
  11   1  -6        191.05        196.83        10.00 o                         
  12   1  -6        530.47        566.79        17.87 o                         
  13   1  -6        320.26        319.55        15.12 o                         
  14   1  -6       1149.90       1159.54        23.90 o                         
  15   1  -6         10.69         12.03         5.46 o                         
  16   1  -6        981.72       1096.61        23.64 o                         
  17   1  -6        379.08        353.85        15.39 o                         
  18   1  -6         78.72         71.71         9.40 o                         
  19   1  -6        209.15        267.08        21.09 o                         
  20   1  -6        223.18        240.89        15.78 o                         
  21   1  -6        124.96        129.07        12.10 o                         
  22   1  -6        348.70        366.99        20.03 o                         
  23   1  -6        247.85        253.58        17.12 o                         
  24   1  -6        149.69        147.82        16.78 o                         
  25   1  -6         33.92         40.84        12.15 o                         
  26   1  -6        469.81        449.55        28.65 o                         
  27   1  -6        182.10        153.49        17.93 o                         
  28   1  -6         37.28         47.01        14.41 o                         
  29   1  -6        195.62        223.06        21.94 o                         
  30   1  -6        578.35        565.66        34.92 o                         
  31   1  -6        630.92        678.74        59.30 o                         
  32   1  -6         13.75          7.12        15.74 o                         
  33   1  -6        331.65        319.03        29.64 o                         
  34   1  -6        514.22        563.86        43.76 o                         
   0   2  -6       3865.78       4469.80        72.86 o                         
   1   2  -6       2170.47       2313.92        39.66 o                         
   2   2  -6        268.01        265.22        14.35 o                         
   3   2  -6       5089.14       5131.07        70.59 o                         
   4   2  -6        160.89        159.15        12.37 o                         
   5   2  -6        407.75        409.66        26.84 o                         
   6   2  -6       3533.72       3525.76        60.03 o                         
   7   2  -6       1053.96       1030.31        27.53 o                         
   8   2  -6        126.94        146.78        11.10 o                         
   9   2  -6        505.89        571.77        20.06 o                         
  10   2  -6       1039.54       1118.72        33.07 o                         
  11   2  -6        383.91        354.98        16.21 o                         
  12   2  -6        563.58        592.79        20.62 o                         
  13   2  -6         32.80         44.02         6.85 o                         
  14   2  -6         28.38         23.12         6.07 o                         
  15   2  -6        462.03        478.51        17.74 o                         
  16   2  -6        514.15        600.02        24.95 o                         
  17   2  -6         21.27         24.80         7.30 o                         
  18   2  -6         81.30         77.60         9.59 o                         
  19   2  -6        136.95        153.14        13.64 o                         
  20   2  -6        232.29        251.02        17.67 o                         
  21   2  -6        676.27        717.44        28.10 o                         
  22   2  -6        204.81        184.58        16.60 o                         
  23   2  -6        250.27        288.04        20.78 o                         
  24   2  -6        293.87        313.13        24.48 o                         
  25   2  -6        167.05        150.38        17.95 o                         
  26   2  -6        103.78         86.71        14.73 o                         
  27   2  -6        130.36        125.15        23.85 o                         
  28   2  -6       1115.54       1254.61        52.65 o                         
  29   2  -6        123.55         77.05        17.64 o                         
  30   2  -6        177.89        147.96        22.58 o                         
  31   2  -6        137.63        108.52        18.95 o                         
  32   2  -6        190.75        183.24        23.76 o                         
   0   3  -6          4.90         -3.87        18.03 o                         
   1   3  -6        426.70        492.59        26.55 o                         
   2   3  -6         58.40         34.87         9.00 o                         
   3   3  -6         55.30         37.01         9.24 o                         
   4   3  -6         30.15         19.19         8.45 o                         
   5   3  -6        131.67        112.79        12.97 o                         
   6   3  -6        245.75        227.82        18.04 o                         
   7   3  -6          2.42          3.73         6.60 o                         
   8   3  -6       1675.38       1716.88        39.52 o                         
   9   3  -6        371.63        349.15        22.84 o                         
  10   3  -6         14.46         13.20        11.11 o                         
  11   3  -6        955.22        986.90        35.41 o                         
  12   3  -6         72.52         60.17        12.78 o                         
  13   3  -6         38.10         37.52        11.52 o                         
  14   3  -6        443.04        415.99        26.92 o                         
  15   3  -6       1579.63       1564.94        41.33 o                         
  16   3  -6        751.18        741.32        33.06 o                         
  17   3  -6         54.74         25.64         9.77 o                         
  18   3  -6        251.64        293.25        18.24 o                         
  19   3  -6        547.02        593.35        28.16 o                         
  20   3  -6        834.49        898.29        40.57 o                         
  21   3  -6        156.40        164.55        22.58 o                         
  22   3  -6         11.64         18.71         9.61 o                         
  23   3  -6         42.71         31.66        20.04 o                         
  24   3  -6        346.55        348.57        25.06 o                         
  25   3  -6         52.72         35.02        12.26 o                         
  26   3  -6          3.13         10.80        11.62 o                         
  27   3  -6        195.20        191.17        26.85 o                         
  28   3  -6         51.36         47.30        14.24 o                         
  29   3  -6         31.79         18.44        16.73 o                         
  30   3  -6        138.03        107.26        23.61 o                         
   0   4  -6       1358.94       1523.24        54.88 o                         
   1   4  -6         75.09         75.62        11.75 o                         
   2   4  -6        203.60        195.83        17.88 o                         
   3   4  -6        405.45        375.25        24.19 o                         
   4   4  -6        186.61        180.44        17.23 o                         
   5   4  -6        119.23        129.66        14.92 o                         
   6   4  -6        800.02        787.62        35.45 o                         
   7   4  -6        309.45        316.59        25.91 o                         
   8   4  -6         94.49         73.24        13.79 o                         
   9   4  -6        365.82        331.48        25.28 o                         
  10   4  -6        373.29        352.22        26.32 o                         
  11   4  -6        428.32        475.61        31.14 o                         
  12   4  -6         92.40         89.94        15.35 o                         
  13   4  -6         30.42         15.60        14.47 o                         
  14   4  -6         66.31        109.88        19.58 o                         
  15   4  -6         26.83         12.73        16.34 o                         
  16   4  -6        644.18        690.52        49.37 o                         
  17   4  -6        441.91        429.74        37.66 o                         
  18   4  -6         64.19         79.16        18.66 o                         
  19   4  -6        440.41        491.70        48.27 o                         
  20   4  -6        131.82         95.54        17.55 o                         
  21   4  -6        194.31        170.21        19.49 o                         
  22   4  -6        125.29         95.98        19.46 o                         
  23   4  -6        317.46        312.22        34.60 o                         
  24   4  -6        108.79         82.37        21.20 o                         
  25   4  -6         28.91         29.00        16.03 o                         
  26   4  -6          7.26         -7.95        16.72 o                         
  27   4  -6         69.03         17.83        18.21 o                         
   0   5  -6        598.67        630.44        57.26 o                         
   1   5  -6         26.26         36.19        16.59 o                         
   2   5  -6        391.65        435.26        32.42 o                         
   3   5  -6        220.86        221.88        23.73 o                         
   4   5  -6        102.72        142.85        20.04 o                         
   5   5  -6        164.35        152.92        22.38 o                         
   6   5  -6        240.84        233.49        28.18 o                         
   7   5  -6        997.80       1083.30        64.07 o                         
   8   5  -6        402.01        390.72        38.97 o                         
   9   5  -6         11.11         -8.46        18.38 o                         
  10   5  -6        675.00        662.66        82.76 o                         
  11   5  -6        337.03        318.54        34.51 o                         
  12   5  -6          4.31         16.30        17.28 o                         
  13   5  -6        253.50        258.36        28.20 o                         
  14   5  -6        346.70        334.61        51.37 o                         
  15   5  -6         18.23         19.20        18.27 o                         
  16   5  -6        116.87        140.68        43.97 o                         
  17   5  -6        292.22        332.75        53.53 o                         
  18   5  -6        196.55        179.36        30.94 o                         
  19   5  -6         48.44         44.28        22.63 o                         
  20   5  -6         62.18         21.51        18.88 o                         
  21   5  -6        148.07        111.47        28.61 o                         
   0   6  -6        533.90        538.75        48.31 o                         
   1   6  -6        157.12        149.32        19.77 o                         
   2   6  -6        245.71        225.46        25.85 o                         
   3   6  -6        399.79        406.95        33.14 o                         
   4   6  -6        298.20        334.23        29.27 o                         
   5   6  -6         90.18         85.68        21.09 o                         
   6   6  -6         97.57        128.97        30.49 o                         
   7   6  -6        213.51        261.48        32.30 o                         
   8   6  -6        138.38        166.58        27.31 o                         
   9   6  -6         93.52         69.38        22.27 o                         
  10   6  -6        248.62        295.76        33.68 o                         
  11   6  -6          4.02         43.96        23.56 o                         
  12   6  -6         14.52         -5.15        20.83 o                         
   2   0  -5        447.13        400.88        15.64 o                         
   4   0  -5      25373.77      26226.62       461.45 o                         
   6   0  -5       2117.18       1907.00        44.37 o                         
   8   0  -5       5295.93       4989.03       197.47 o                         
  10   0  -5       7462.93       7934.08       107.93 o                         
  12   0  -5        998.36        942.13        28.11 o                         
  14   0  -5        892.73        889.41        32.86 o                         
  16   0  -5       1276.36       1337.71        37.69 o                         
  18   0  -5        563.84        538.12        44.42 o                         
  20   0  -5       2236.67       2372.24        63.55 o                         
  22   0  -5        732.08        754.21        38.75 o                         
  24   0  -5        327.70        272.41        26.49 o                         
  26   0  -5        394.61        478.23        38.72 o                         
  28   0  -5       1789.26       1901.63        96.43 o                         
  30   0  -5       1992.55       2155.42        88.13 o                         
  32   0  -5        119.31         99.83        26.32 o                         
  34   0  -5         18.91         21.66        30.01 o                         
   1   1  -5       1657.68       1508.12        40.97 o                         
   2   1  -5       4863.71       4761.14        91.38 o                         
   3   1  -5      15978.17      15115.66       206.64 o                         
   4   1  -5      16871.07      16666.54       203.38 o                         
   5   1  -5       1204.44       1076.08        24.04 o                         
   6   1  -5        328.02        283.18        14.56 o                         
   7   1  -5       2788.30       2691.32        32.59 o                         
   8   1  -5       5517.97       5541.57        57.41 o                         
   9   1  -5        550.33        526.97        16.24 o                         
  10   1  -5       4164.19       4304.75        46.86 o                         
  11   1  -5        510.63        524.49        14.84 o                         
  12   1  -5       8572.73       8826.85        80.21 o                         
  13   1  -5       1020.51       1085.52        21.67 o                         
  14   1  -5        325.25        295.97        14.73 o                         
  15   1  -5        277.82        259.27        14.20 o                         
  16   1  -5       1407.80       1491.64        32.08 o                         
  17   1  -5         23.71         26.96         6.29 o                         
  18   1  -5         80.03         64.83        12.94 o                         
  19   1  -5        113.17         99.91        11.18 o                         
  20   1  -5         30.15         39.13         8.03 o                         
  21   1  -5         84.42         91.06        10.34 o                         
  22   1  -5        246.80        210.63        18.10 o                         
  23   1  -5         46.94         54.22         9.65 o                         
  24   1  -5         20.92         11.06         8.23 o                         
  25   1  -5        532.48        545.49        32.58 o                         
  26   1  -5         49.15         56.28        13.80 o                         
  27   1  -5         55.30         48.98        12.68 o                         
  28   1  -5       1529.56       1651.52        49.57 o                         
  29   1  -5         30.10         19.39        11.64 o                         
  30   1  -5        161.42        162.16        25.63 o                         
  31   1  -5        239.59        225.12        25.43 o                         
  32   1  -5        698.19        666.65        62.14 o                         
  33   1  -5        154.53        162.45        24.08 o                         
  34   1  -5        291.58        316.68        33.98 o                         
   1   2  -5        602.01        643.76        18.62 o                         
   2   2  -5       1231.64       1134.45        24.44 o                         
   3   2  -5       1136.95       1098.58        26.87 o                         
   4   2  -5       3221.04       3323.51        51.75 o                         
   5   2  -5        283.64        288.88        17.62 o                         
   6   2  -5        395.13        396.64        30.43 o                         
   7   2  -5       6565.16       7043.26        88.88 o                         
   8   2  -5       1294.58       1292.13        27.28 o                         
   9   2  -5        281.86        285.15        16.61 o                         
  10   2  -5        591.07        556.45        18.55 o                         
  11   2  -5       3124.34       3276.14        42.09 o                         
  12   2  -5         70.98         58.55         7.55 o                         
  13   2  -5        249.15        249.60        14.92 o                         
  14   2  -5        374.73        393.74        16.76 o                         
  15   2  -5        424.19        397.39        15.92 o                         
  16   2  -5       1284.32       1334.86        28.28 o                         
  17   2  -5        391.52        401.10        19.16 o                         
  18   2  -5         38.76         26.79         7.58 o                         
  19   2  -5        280.41        314.35        19.21 o                         
  20   2  -5        250.29        276.63        18.34 o                         
  21   2  -5        748.93        829.99        35.94 o                         
  22   2  -5        463.63        461.87        24.05 o                         
  23   2  -5         32.87         31.31        10.44 o                         
  24   2  -5        130.26        157.26        19.45 o                         
  25   2  -5        308.57        311.70        27.36 o                         
  26   2  -5        368.52        399.64        30.56 o                         
  27   2  -5        434.61        422.57        31.85 o                         
  28   2  -5         86.27         92.62        18.27 o                         
  29   2  -5         14.24         17.84        13.03 o                         
  30   2  -5          9.33         -9.13        12.79 o                         
  31   2  -5        221.45        218.26        28.32 o                         
  32   2  -5        123.71        138.74        24.64 o                         
  33   2  -5        147.40        102.11        44.78 o                         
   1   3  -5        137.85         89.81        17.22 o                         
   2   3  -5        949.34        937.72        27.05 o                         
   3   3  -5          2.30         -4.88         5.84 o                         
   4   3  -5        224.15        216.99        18.27 o                         
   5   3  -5        239.98        198.07        23.76 o                         
   6   3  -5         33.48         35.79         7.71 o                         
   7   3  -5        453.25        438.12        22.30 o                         
   8   3  -5        802.94        834.17        28.70 o                         
   9   3  -5         17.29          6.65         6.69 o                         
  10   3  -5        157.08        149.38        15.11 o                         
  11   3  -5        183.61        158.72        15.34 o                         
  12   3  -5         36.52         34.99        14.44 o                         
  13   3  -5        403.69        409.83        30.25 o                         
  14   3  -5        331.00        357.36        22.59 o                         
  15   3  -5       4103.60       4122.24        67.48 o                         
  16   3  -5        368.88        358.01        21.72 o                         
  17   3  -5         29.55         30.89         9.37 o                         
  18   3  -5        522.79        509.39        23.56 o                         
  19   3  -5        371.24        372.18        21.82 o                         
  20   3  -5        188.52        207.80        18.47 o                         
  21   3  -5         18.63         29.81        13.95 o                         
  22   3  -5        267.37        277.49        22.92 o                         
  23   3  -5         24.62         33.19        11.63 o                         
  24   3  -5         12.27          5.94        11.83 o                         
  25   3  -5        249.87        235.83        24.01 o                         
  26   3  -5        465.37        479.18        34.86 o                         
  27   3  -5        132.95        136.79        20.10 o                         
  28   3  -5        556.12        653.18        42.02 o                         
  29   3  -5        100.63        104.74        27.81 o                         
  30   3  -5         34.28         61.35        22.19 o                         
   1   4  -5        146.97        124.24        13.44 o                         
   2   4  -5        202.45        197.87        17.82 o                         
   3   4  -5        401.90        440.19        27.18 o                         
   4   4  -5        409.81        436.98        27.25 o                         
   5   4  -5        954.18        908.51        37.22 o                         
   6   4  -5         31.88         36.02        11.19 o                         
   7   4  -5       1148.48       1093.57        41.91 o                         
   8   4  -5        489.62        479.37        27.24 o                         
   9   4  -5        128.17        133.02        16.74 o                         
  10   4  -5       1465.57       1639.07        53.42 o                         
  11   4  -5         59.21         59.57        13.03 o                         
  12   4  -5        338.38        377.39        27.93 o                         
  13   4  -5        102.33         95.41        15.52 o                         
  14   4  -5        468.35        502.61        39.17 o                         
  15   4  -5        461.03        434.78        36.88 o                         
  16   4  -5        470.54        471.10        62.75 o                         
  17   4  -5          9.63         -8.02        11.80 o                         
  18   4  -5        710.07        773.29        47.82 o                         
  19   4  -5        293.82        333.30        30.54 o                         
  20   4  -5        877.28        896.98        43.52 o                         
  21   4  -5         21.98         31.45        12.84 o                         
  22   4  -5        144.64        179.52        24.16 o                         
  23   4  -5         73.36         48.43        29.40 o                         
  24   4  -5          1.58        -16.72        16.72 o                         
  25   4  -5        113.42         93.73        25.21 o                         
  26   4  -5         31.14         37.58        19.60 o                         
  27   4  -5          3.36         -7.00        12.75 o                         
   1   5  -5        373.18        441.04        29.43 o                         
   2   5  -5        109.79        110.77        18.83 o                         
   3   5  -5        512.31        536.69        35.12 o                         
   4   5  -5        437.48        480.97        34.37 o                         
   5   5  -5        321.04        357.04        29.62 o                         
   6   5  -5        628.07        571.17        38.27 o                         
   7   5  -5        198.08        250.18        32.05 o                         
   8   5  -5        353.96        422.47        39.80 o                         
   9   5  -5         32.58         20.47        16.21 o                         
  10   5  -5        383.55        361.44        37.73 o                         
  11   5  -5         39.17         40.51        19.61 o                         
  12   5  -5        323.70        308.43        35.07 o                         
  13   5  -5        122.58        158.35        25.84 o                         
  14   5  -5         49.60         32.13        16.59 o                         
  15   5  -5        198.45        160.04        27.14 o                         
  16   5  -5          2.73         11.18        20.37 o                         
  17   5  -5        165.31        159.63        36.90 o                         
  18   5  -5        233.83        168.04        34.22 o                         
  19   5  -5        165.55        170.41        28.63 o                         
  20   5  -5         16.44         33.57        23.82 o                         
  21   5  -5        325.82        383.87        56.47 o                         
  22   5  -5        267.82        240.18        29.75 o                         
   1   6  -5         39.59         46.89        15.07 o                         
   2   6  -5        238.50        251.87        24.19 o                         
   3   6  -5         23.17         19.30        17.16 o                         
   4   6  -5          7.30         30.34        15.81 o                         
   5   6  -5        130.12        138.89        21.87 o                         
   6   6  -5        181.33        147.12        26.46 o                         
   7   6  -5        459.59        571.31        46.53 o                         
   8   6  -5        193.72        236.82        31.04 o                         
   9   6  -5         99.83         70.28        22.12 o                         
  10   6  -5         99.66        158.00        28.59 o                         
  11   6  -5         12.82         30.92        20.95 o                         
  12   6  -5         11.78         12.71        19.98 o                         
  13   6  -5        194.88        182.95        34.86 o                         
   0   0  -4      92268.03      90847.84      2734.46 o                         
   2   0  -4      13096.81      12160.42       182.01 o                         
   4   0  -4       6725.09       6863.57        90.14 o                         
   6   0  -4       7187.57       6773.01        89.32 o                         
   8   0  -4       5614.95       5720.94        99.46 o                         
  10   0  -4       2882.47       2729.43        49.12 o                         
  12   0  -4       4036.63       4432.40        98.13 o                         
  14   0  -4        411.94        438.17        29.52 o                         
  16   0  -4        885.10        844.41        33.81 o                         
  18   0  -4        210.94        174.43        19.00 o                         
  20   0  -4       1174.78       1261.02        44.59 o                         
  22   0  -4       1937.45       1999.11        53.76 o                         
  24   0  -4       2016.14       2130.03        65.47 o                         
  26   0  -4       1191.36       1245.38        61.35 o                         
  28   0  -4       2237.05       2473.93        92.28 o                         
  30   0  -4        545.93        606.31        77.43 o                         
  32   0  -4        242.69        246.32        37.86 o                         
  34   0  -4         37.36         44.39        21.01 o                         
   0   1  -4       6353.57       6603.60       132.15 o                         
   1   1  -4      31779.83      30840.80       409.92 o                         
   2   1  -4       3334.17       3139.02        48.85 o                         
   3   1  -4       2317.18       2108.32        43.01 o                         
   4   1  -4        144.02        108.83        12.22 o                         
   5   1  -4         54.95         58.72         7.21 o                         
   6   1  -4         69.65         83.50         7.11 o                         
   7   1  -4       6612.55       6389.00        75.50 o                         
   8   1  -4        114.86         92.92         6.96 o                         
   9   1  -4       2215.87       2074.02        29.09 o                         
  10   1  -4       1442.36       1482.81        22.82 o                         
  11   1  -4       1076.64       1056.88        20.81 o                         
  12   1  -4       1371.41       1395.71        24.84 o                         
  13   1  -4        960.31       1003.77        21.26 o                         
  14   1  -4         44.78         44.55         6.95 o                         
  15   1  -4       2117.56       2195.24        36.30 o                         
  16   1  -4       1366.75       1330.89        28.21 o                         
  17   1  -4        633.77        676.02        25.84 o                         
  18   1  -4        331.98        337.42        18.44 o                         
  19   1  -4        156.04        128.26        12.14 o                         
  20   1  -4         90.41         81.85        11.44 o                         
  21   1  -4        387.32        418.69        20.01 o                         
  22   1  -4         43.00         42.78         8.87 o                         
  23   1  -4        142.38        152.75        15.20 o                         
  24   1  -4        126.62        157.16        14.45 o                         
  25   1  -4        815.61        820.88        37.50 o                         
  26   1  -4         23.11         15.24        11.52 o                         
  27   1  -4        172.49        195.22        21.93 o                         
  28   1  -4        255.78        252.21        24.58 o                         
  29   1  -4         52.71         27.89        14.45 o                         
  30   1  -4          8.76         19.20        12.50 o                         
  31   1  -4        831.36        945.33        68.03 o                         
  32   1  -4         44.62         71.02        19.27 o                         
  33   1  -4        414.35        370.96        34.78 o                         
  34   1  -4        241.33        211.61        27.61 o                         
   0   2  -4        620.39        680.42        50.54 o                         
   1   2  -4        475.86        453.66        15.94 o                         
   2   2  -4        262.64        237.15        12.63 o                         
   3   2  -4         31.51         21.95         4.99 o                         
   4   2  -4        859.08        845.96        21.29 o                         
   5   2  -4        382.73        389.15        15.24 o                         
   6   2  -4        440.47        431.90        19.41 o                         
   7   2  -4       1308.50       1314.11        28.99 o                         
   8   2  -4       2106.88       2351.30        41.14 o                         
   9   2  -4        264.27        243.34        13.95 o                         
  10   2  -4        242.74        245.76        13.65 o                         
  11   2  -4        716.63        708.20        24.67 o                         
  12   2  -4         75.65         78.40         7.97 o                         
  13   2  -4       1566.32       1671.59        31.27 o                         
  14   2  -4       1105.48       1048.63        26.14 o                         
  15   2  -4       2042.23       1976.45        35.71 o                         
  16   2  -4        258.58        246.78        14.55 o                         
  17   2  -4         42.57         46.80         7.69 o                         
  18   2  -4        295.40        244.46        20.18 o                         
  19   2  -4         36.53         17.76         7.74 o                         
  20   2  -4       1761.94       1831.74        40.33 o                         
  21   2  -4        327.54        373.94        20.59 o                         
  22   2  -4        516.13        521.40        25.08 o                         
  23   2  -4        222.00        238.13        18.63 o                         
  24   2  -4        135.37        150.58        18.79 o                         
  25   2  -4        123.21        144.00        19.14 o                         
  26   2  -4         34.17         37.44        15.76 o                         
  27   2  -4        789.40        874.49        51.24 o                         
  28   2  -4        170.19        177.27        20.55 o                         
  29   2  -4        354.26        377.30        30.15 o                         
  30   2  -4        146.19         95.84        17.76 o                         
  31   2  -4        318.25        380.14        31.78 o                         
  32   2  -4         72.94        113.21        24.97 o                         
  33   2  -4        166.76        130.69        32.29 o                         
   0   3  -4       3046.92       3555.73        68.27 o                         
   1   3  -4        782.55        830.46        31.24 o                         
   2   3  -4        638.92        682.96        22.10 o                         
   3   3  -4        121.20        123.27        11.44 o                         
   4   3  -4        224.22        280.14        15.85 o                         
   5   3  -4       2624.03       2771.25        49.40 o                         
   6   3  -4        293.61        285.20        17.84 o                         
   7   3  -4       3141.57       3451.60        57.60 o                         
   8   3  -4         35.65         16.05         7.13 o                         
   9   3  -4        109.90         93.38        11.03 o                         
  10   3  -4         27.36         41.80         7.61 o                         
  11   3  -4         42.64         28.04         7.91 o                         
  12   3  -4        514.48        518.81        28.42 o                         
  13   3  -4        376.19        334.47        22.09 o                         
  14   3  -4        312.00        287.59        18.62 o                         
  15   3  -4       1142.67       1150.28        32.28 o                         
  16   3  -4         95.46         78.41        10.71 o                         
  17   3  -4        395.63        394.65        24.55 o                         
  18   3  -4        142.02        124.74        14.63 o                         
  19   3  -4       1069.48       1046.66        38.38 o                         
  20   3  -4         16.59         16.26        10.74 o                         
  21   3  -4        229.33        219.52        21.35 o                         
  22   3  -4        268.60        295.16        26.29 o                         
  23   3  -4        190.71        171.71        21.85 o                         
  24   3  -4        123.96        130.81        22.00 o                         
  25   3  -4         77.43         85.26        15.62 o                         
  26   3  -4        398.13        408.97        34.03 o                         
  27   3  -4        569.86        534.02        39.77 o                         
  28   3  -4         37.18         30.79        16.08 o                         
  29   3  -4        279.54        242.29        31.96 o                         
  30   3  -4         96.69         91.63        20.36 o                         
  31   3  -4        121.71         76.11        19.69 o                         
   0   4  -4         10.27          8.60        11.93 o                         
   1   4  -4        241.57        239.81        18.77 o                         
   2   4  -4        649.91        672.76        30.28 o                         
   3   4  -4         36.00         29.79         9.70 o                         
   4   4  -4       1227.41       1340.69        43.64 o                         
   5   4  -4         38.72         37.19        10.32 o                         
   6   4  -4        716.41        789.81        35.32 o                         
   7   4  -4        588.36        635.14        34.65 o                         
   8   4  -4        417.41        477.62        38.73 o                         
   9   4  -4         25.72         36.86        10.39 o                         
  10   4  -4       1069.32       1072.68        64.72 o                         
  11   4  -4       1911.49       1970.96        53.26 o                         
  12   4  -4        322.92        284.78        21.75 o                         
  13   4  -4        375.67        356.56        27.35 o                         
  14   4  -4         62.19         43.01        13.81 o                         
  15   4  -4        403.27        466.36        41.62 o                         
  16   4  -4        133.80        145.96        21.33 o                         
  17   4  -4       2003.79       2197.19        74.53 o                         
  18   4  -4       1600.50       1643.08        52.01 o                         
  19   4  -4        279.99        215.33        31.17 o                         
  20   4  -4        162.39        106.35        26.85 o                         
  21   4  -4        214.76        226.54        28.16 o                         
  22   4  -4         23.43         24.49        17.69 o                         
  23   4  -4        181.15        119.76        24.67 o                         
  24   4  -4        377.92        288.40        34.38 o                         
  25   4  -4         77.71         51.39        18.78 o                         
  26   4  -4          2.09         -1.17        14.79 o                         
  27   4  -4          8.65         12.12        15.09 o                         
   0   5  -4       1255.96       1458.32        76.64 o                         
   1   5  -4        300.58        301.13        23.36 o                         
   2   5  -4        390.61        409.66        41.16 o                         
   3   5  -4         92.78         97.47        18.09 o                         
   4   5  -4          5.08          0.84        12.10 o                         
   5   5  -4        152.33        125.59        18.88 o                         
   6   5  -4        130.90        122.03        20.64 o                         
   7   5  -4       1116.35       1310.37        60.87 o                         
   8   5  -4        528.28        553.35        47.56 o                         
   9   5  -4        231.03        187.31        29.23 o                         
  10   5  -4        244.83        240.59        30.06 o                         
  11   5  -4        143.67        129.41        28.86 o                         
  12   5  -4         13.86         35.64        16.25 o                         
  13   5  -4         99.64         60.25        20.46 o                         
  14   5  -4        296.15        270.19        34.77 o                         
  15   5  -4         93.12        116.13        19.25 o                         
  16   5  -4        245.98        277.47        38.37 o                         
  17   5  -4        103.11        120.74        26.50 o                         
  18   5  -4        112.66        114.76        25.74 o                         
  19   5  -4        440.63        368.40        44.22 o                         
  20   5  -4         35.53         76.09        21.05 o                         
  21   5  -4         33.84         65.75        21.25 o                         
  22   5  -4        439.83        466.20        48.68 o                         
   0   6  -4        821.83       1038.46        99.09 o                         
   1   6  -4          3.02         -1.66        13.08 o                         
   2   6  -4        295.88        334.87        29.37 o                         
   3   6  -4        424.88        488.86        38.30 o                         
   4   6  -4        164.70        150.06        25.07 o                         
   5   6  -4        253.08        257.25        26.49 o                         
   6   6  -4         35.86         -5.70        15.21 o                         
   7   6  -4          0.74        -18.14        19.12 o                         
   8   6  -4        108.28        104.39        23.34 o                         
   9   6  -4         50.23         42.11        21.00 o                         
  10   6  -4         27.92         13.05        17.93 o                         
  11   6  -4        434.75        512.41        48.89 o                         
  12   6  -4         23.73         37.50        21.67 o                         
  13   6  -4         18.04         -8.48        35.56 o                         
   2   0  -3       7103.95       6128.55        95.64 o                         
   4   0  -3       1927.04       1901.60        40.83 o                         
   6   0  -3      17287.63      16671.89       230.92 o                         
   8   0  -3       3862.27       3820.72        91.60 o                         
  10   0  -3       7444.66       7289.75       101.38 o                         
  12   0  -3        223.06        217.49        15.07 o                         
  14   0  -3        423.25        410.96        29.15 o                         
  16   0  -3        827.57        915.02        29.55 o                         
  18   0  -3          9.03          6.23         8.37 o                         
  20   0  -3       1042.80       1107.46        59.75 o                         
  22   0  -3        354.36        317.05        27.50 o                         
  24   0  -3       2232.49       2400.21        90.22 o                         
  26   0  -3       2928.09       2871.64       155.71 o                         
  28   0  -3          2.44          2.03        41.96 o                         
  30   0  -3        197.62        177.75        29.81 o                         
  32   0  -3         93.11         61.41        28.92 o                         
  34   0  -3        111.56         77.83        28.65 o                         
   1   1  -3      10743.61      10193.12        98.74 o                         
   2   1  -3       1516.99       1432.13        21.43 o                         
   3   1  -3       1229.28       1094.15        19.60 o                         
   4   1  -3      11672.66      11502.11       132.83 o                         
   5   1  -3       6579.91       6405.97        86.17 o                         
   6   1  -3        551.65        528.52        15.84 o                         
   7   1  -3       8255.79       8003.34        97.19 o                         
   8   1  -3        438.98        445.45        19.37 o                         
   9   1  -3       8387.95       8480.28        84.20 o                         
  10   1  -3        322.79        282.90        11.06 o                         
  11   1  -3        196.85        223.22        13.14 o                         
  12   1  -3       2921.85       3217.61        41.08 o                         
  13   1  -3       4524.88       5008.41        56.79 o                         
  14   1  -3        921.18        932.64        20.78 o                         
  15   1  -3       7003.16       7448.71        82.67 o                         
  16   1  -3        665.67        656.07        20.37 o                         
  17   1  -3       3885.51       3918.32        54.41 o                         
  18   1  -3        147.43        131.18        13.99 o                         
  19   1  -3        923.64        995.38        27.54 o                         
  20   1  -3       1555.14       1548.03        35.14 o                         
  21   1  -3       2628.15       2800.41        52.26 o                         
  22   1  -3        131.44        129.81        14.47 o                         
  23   1  -3         22.52         11.80         8.67 o                         
  24   1  -3        166.95        138.41        13.74 o                         
  25   1  -3        548.31        530.95        32.72 o                         
  26   1  -3        159.15        151.60        21.79 o                         
  27   1  -3        232.94        269.49        31.70 o                         
  28   1  -3         25.45         45.95        12.69 o                         
  29   1  -3        320.35        317.14        27.89 o                         
  30   1  -3        122.75        135.93        18.05 o                         
  31   1  -3         77.67         90.40        19.47 o                         
  32   1  -3         21.97         20.97        19.03 o                         
  33   1  -3        271.94        304.44        34.09 o                         
  34   1  -3        132.31        148.19        29.59 o                         
   1   2  -3       2109.86       1960.30        33.10 o                         
   2   2  -3         64.41         53.88         6.48 o                         
   3   2  -3       2142.15       2079.33        34.55 o                         
   4   2  -3        196.72        189.16        16.48 o                         
   5   2  -3       2343.91       2318.22        34.89 o                         
   6   2  -3        463.54        504.59        17.66 o                         
   7   2  -3       6858.30       7201.38        78.60 o                         
   8   2  -3         79.03         85.45         7.62 o                         
   9   2  -3       2441.04       2426.63        56.39 o                         
  10   2  -3       1549.84       1572.31        30.73 o                         
  11   2  -3        305.00        305.54        18.98 o                         
  12   2  -3       2519.92       2712.49        40.78 o                         
  13   2  -3       3697.99       4148.45        55.04 o                         
  14   2  -3       1413.11       1278.90        26.47 o                         
  15   2  -3        638.22        553.90        21.35 o                         
  16   2  -3        357.70        416.04        18.75 o                         
  17   2  -3        640.95        675.67        42.42 o                         
  18   2  -3       2083.34       2036.07        42.59 o                         
  19   2  -3        418.46        434.44        23.03 o                         
  20   2  -3       1730.20       1777.77        38.21 o                         
  21   2  -3       1030.91       1157.74        50.75 o                         
  22   2  -3        200.70        218.07        17.11 o                         
  23   2  -3       2734.74       2823.62        55.16 o                         
  24   2  -3        254.89        264.81        27.93 o                         
  25   2  -3         11.55         10.41        11.55 o                         
  26   2  -3        740.63        693.00        44.07 o                         
  27   2  -3        257.24        186.21        23.40 o                         
  28   2  -3        311.46        321.86        28.12 o                         
  29   2  -3        120.95        107.43        18.34 o                         
  30   2  -3         96.17         80.96        16.56 o                         
  31   2  -3       1229.38       1289.20       132.00 o                         
  32   2  -3         59.52         59.71        22.50 o                         
  33   2  -3        100.96         67.64        43.15 o                         
   1   3  -3       3986.91       4368.66        53.31 o                         
   2   3  -3        138.97        140.33         9.70 o                         
   3   3  -3         44.35         40.99         6.28 o                         
   4   3  -3        222.71        256.32        15.39 o                         
   5   3  -3       1083.63       1044.10        22.47 o                         
   6   3  -3       1015.40       1036.56        25.35 o                         
   7   3  -3       2851.25       2963.46        47.99 o                         
   8   3  -3       2083.42       2299.08        41.47 o                         
   9   3  -3        637.62        649.98        25.58 o                         
  10   3  -3        310.28        241.15        17.86 o                         
  11   3  -3        125.25        100.31        11.69 o                         
  12   3  -3        420.24        440.32        26.39 o                         
  13   3  -3         23.17         17.29         8.01 o                         
  14   3  -3        358.92        335.37        22.31 o                         
  15   3  -3        604.96        537.05        24.85 o                         
  16   3  -3        364.09        345.45        20.55 o                         
  17   3  -3        449.89        423.28        23.05 o                         
  18   3  -3          3.46          0.17         7.92 o                         
  19   3  -3        305.50        291.79        19.12 o                         
  20   3  -3        366.39        358.95        26.33 o                         
  21   3  -3       1771.20       1789.72        51.78 o                         
  22   3  -3         46.44         45.10        19.20 o                         
  23   3  -3       1341.50       1273.07        84.46 o                         
  24   3  -3        209.77        181.44        31.33 o                         
  25   3  -3         69.63         51.59        15.09 o                         
  26   3  -3        271.00        281.38        26.66 o                         
  27   3  -3         53.15         33.56        15.87 o                         
  28   3  -3         28.77        -15.34        21.64 o                         
  29   3  -3        325.59        317.23        32.76 o                         
  30   3  -3         31.75         22.48        14.80 o                         
  31   3  -3        514.93        629.51        42.09 o                         
   1   4  -3        252.75        230.44        18.42 o                         
   2   4  -3        881.02        871.81        35.04 o                         
   3   4  -3         51.19         61.43        11.73 o                         
   4   4  -3         72.85         51.12        14.31 o                         
   5   4  -3         16.78          8.70         8.49 o                         
   6   4  -3       1479.84       1518.82        41.68 o                         
   7   4  -3        115.48         98.84        14.79 o                         
   8   4  -3         58.13         76.39        14.14 o                         
   9   4  -3        815.03        883.36        37.93 o                         
  10   4  -3        474.35        448.05        26.87 o                         
  11   4  -3        252.62        226.14        18.48 o                         
  12   4  -3        892.75        867.87        37.76 o                         
  13   4  -3        724.08        806.07        35.71 o                         
  14   4  -3        642.17        622.12        29.66 o                         
  15   4  -3        187.59        165.33        20.01 o                         
  16   4  -3       1088.85       1131.82        52.97 o                         
  17   4  -3        503.90        508.93        41.84 o                         
  18   4  -3       1323.65       1358.07        87.83 o                         
  19   4  -3        586.56        522.62        42.76 o                         
  20   4  -3        426.24        451.72        45.64 o                         
  21   4  -3        142.60        139.35        27.20 o                         
  22   4  -3         11.05         22.93        21.27 o                         
  23   4  -3         98.94        104.25        19.86 o                         
  24   4  -3        441.98        414.57        38.81 o                         
  25   4  -3         28.13         42.45        18.90 o                         
  26   4  -3         78.87         64.46        20.69 o                         
  27   4  -3         56.86         45.20        23.59 o                         
   1   5  -3        802.07        893.46        39.71 o                         
   2   5  -3        136.56        133.47        18.04 o                         
   3   5  -3        438.28        509.38        32.25 o                         
   4   5  -3       1574.51       1766.96        55.33 o                         
   5   5  -3       1202.02       1299.76        56.77 o                         
   6   5  -3       1076.95       1242.81        55.93 o                         
   7   5  -3        149.92        203.10        23.56 o                         
   8   5  -3        265.68        308.72        35.52 o                         
   9   5  -3        266.26        247.52        33.41 o                         
  10   5  -3         16.80         14.48        16.70 o                         
  11   5  -3        487.66        446.87        48.26 o                         
  12   5  -3         39.47         40.32        19.43 o                         
  13   5  -3         82.28         78.04        28.38 o                         
  14   5  -3        453.10        413.01        57.97 o                         
  15   5  -3         54.45         63.29        19.42 o                         
  16   5  -3         53.23         62.64        21.99 o                         
  17   5  -3         89.98         91.68        34.63 o                         
  18   5  -3         49.18         52.35        20.54 o                         
  19   5  -3        315.98        305.56        39.61 o                         
  20   5  -3        215.98        243.75        39.20 o                         
  21   5  -3        107.71        149.57        30.01 o                         
  22   5  -3        144.99        110.72        30.86 o                         
   1   6  -3        471.37        516.75        37.21 o                         
   2   6  -3        315.83        369.22        34.72 o                         
   3   6  -3        706.04        828.11        69.16 o                         
   4   6  -3         90.26         77.21        17.58 o                         
   5   6  -3        241.81        249.60        24.33 o                         
   6   6  -3        165.24        179.42        22.67 o                         
   7   6  -3        295.40        319.26        28.12 o                         
   8   6  -3          0.06        -13.99        13.99 o                         
   9   6  -3         82.48        128.17        27.14 o                         
  10   6  -3         87.83         55.38        21.87 o                         
  11   6  -3         97.28         49.50        20.74 o                         
  12   6  -3         99.51         93.16        27.55 o                         
  13   6  -3         29.84         19.23        21.02 o                         
  14   6  -3        167.62        190.25        74.03 o                         
   2   0  -2       3009.28       2711.03        52.35 o                         
   4   0  -2       6816.12       6929.54       166.22 o                         
   6   0  -2      27560.91      26547.51       300.64 o                         
   8   0  -2       2055.98       1939.80        46.95 o                         
  10   0  -2       2292.26       2153.68        45.01 o                         
  12   0  -2       1781.35       1865.45        44.44 o                         
  14   0  -2        224.76        175.61        14.59 o                         
  16   0  -2         17.15         21.24         7.48 o                         
  18   0  -2        677.32        694.56        30.87 o                         
  20   0  -2         17.16         20.16        10.86 o                         
  22   0  -2        410.08        353.24        38.54 o                         
  24   0  -2        293.38        270.04        31.90 o                         
  26   0  -2        686.31        654.09        50.29 o                         
  28   0  -2        418.51        423.08        45.49 o                         
  30   0  -2        177.52        141.87        28.72 o                         
  32   0  -2        257.77        249.10        55.82 o                         
  34   0  -2        309.35        234.37        46.32 o                         
   0   1  -2       1720.06       1636.59        54.31 o                         
   1   1  -2       4649.23       4302.25        62.31 o                         
   2   1  -2       3050.48       2883.34        43.16 o                         
   3   1  -2      16336.32      15578.98       143.49 o                         
   4   1  -2      27464.16      28218.29       253.29 o                         
   5   1  -2       4466.42       4147.54        59.11 o                         
   6   1  -2       4285.37       4021.05        68.06 o                         
   7   1  -2        735.84        698.54        20.34 o                         
   8   1  -2       2533.07       2568.41        43.61 o                         
   9   1  -2       6465.60       6334.18        70.01 o                         
  10   1  -2       4132.32       4104.93        48.40 o                         
  11   1  -2       1391.79       1383.66        24.63 o                         
  12   1  -2        151.69        130.89         9.30 o                         
  13   1  -2       2855.94       2984.63        41.68 o                         
  14   1  -2       1278.06       1296.46        25.80 o                         
  15   1  -2         32.93         29.64         6.65 o                         
  16   1  -2        486.22        478.30        20.19 o                         
  17   1  -2        941.07        880.05        25.51 o                         
  18   1  -2         38.35         35.63         7.90 o                         
  19   1  -2        785.58        752.60        26.84 o                         
  20   1  -2        217.04        200.19        14.69 o                         
  21   1  -2       2064.70       2105.44        46.33 o                         
  22   1  -2        197.07        197.17        17.38 o                         
  23   1  -2        481.79        410.18        24.81 o                         
  24   1  -2        168.15        170.46        15.61 o                         
  25   1  -2        341.45        351.99        24.02 o                         
  26   1  -2        680.04        728.22        35.89 o                         
  27   1  -2         12.98          6.60        10.44 o                         
  28   1  -2         61.83         78.14        17.76 o                         
  29   1  -2         51.84         25.89        12.61 o                         
  30   1  -2         12.11         39.85        13.17 o                         
  31   1  -2          1.90        -11.04        12.95 o                         
  32   1  -2        253.31        295.36        32.38 o                         
  33   1  -2        149.57        159.04        30.06 o                         
  34   1  -2         24.55        -22.82        22.82 o                         
   0   2  -2       1039.96       1129.87        33.43 o                         
   1   2  -2        445.25        413.18        16.39 o                         
   2   2  -2         98.97        113.28         8.37 o                         
   3   2  -2       8302.18       8099.30        88.32 o                         
   4   2  -2       4989.86       5178.00        68.05 o                         
   5   2  -2        358.34        396.68        15.23 o                         
   6   2  -2        442.87        424.83        15.67 o                         
   7   2  -2       2158.66       2161.23        33.64 o                         
   8   2  -2       3437.36       3851.96        51.91 o                         
   9   2  -2        213.43        190.34        11.54 o                         
  10   2  -2       4572.98       4619.24        61.12 o                         
  11   2  -2       3214.19       3252.57        51.62 o                         
  12   2  -2       2125.06       2317.07        38.53 o                         
  13   2  -2       4636.75       4870.78        60.35 o                         
  14   2  -2       1749.15       1703.27        32.18 o                         
  15   2  -2       2239.40       2162.06        39.13 o                         
  16   2  -2        105.23        101.73        10.75 o                         
  17   2  -2        328.86        289.39        17.62 o                         
  18   2  -2        778.78        792.14        29.30 o                         
  19   2  -2         84.89         76.85        12.19 o                         
  20   2  -2         77.62         68.36        11.03 o                         
  21   2  -2        351.07        343.07        21.50 o                         
  22   2  -2        144.56        149.98        14.79 o                         
  23   2  -2        288.81        281.19        19.27 o                         
  24   2  -2        956.29       1100.32        54.97 o                         
  25   2  -2        532.47        504.60        35.78 o                         
  26   2  -2        461.82        456.73        35.86 o                         
  27   2  -2        747.58        728.75        64.30 o                         
  28   2  -2        252.59        300.56        30.25 o                         
  29   2  -2         78.68         66.05        15.31 o                         
  30   2  -2         52.19         53.43        19.61 o                         
  31   2  -2        750.46        802.48        57.71 o                         
  32   2  -2        340.61        426.61        44.65 o                         
  33   2  -2        127.44        133.04        25.69 o                         
   0   3  -2        553.77        569.59        27.15 o                         
   1   3  -2        345.82        415.35        18.20 o                         
   2   3  -2         70.10         64.06         7.61 o                         
   3   3  -2         42.20         54.92         6.79 o                         
   4   3  -2         82.33         77.90         7.63 o                         
   5   3  -2        881.07        878.31        19.74 o                         
   6   3  -2        576.83        557.28        17.13 o                         
   7   3  -2        147.71        156.65        11.96 o                         
   8   3  -2        468.46        537.04        30.53 o                         
   9   3  -2       1067.67       1060.18        29.24 o                         
  10   3  -2        117.80         97.73        13.34 o                         
  11   3  -2        328.19        358.85        22.28 o                         
  12   3  -2        412.25        421.98        28.63 o                         
  13   3  -2        290.64        281.67        19.29 o                         
  14   3  -2        418.21        402.08        22.52 o                         
  15   3  -2         68.99         51.74        12.04 o                         
  16   3  -2        129.44        117.84        20.27 o                         
  17   3  -2        189.56        187.74        16.50 o                         
  18   3  -2        553.60        548.16        27.87 o                         
  19   3  -2       1827.23       1855.36        42.28 o                         
  20   3  -2        291.17        250.51        20.89 o                         
  21   3  -2        794.60        804.40        56.21 o                         
  22   3  -2         25.38         22.52        14.25 o                         
  23   3  -2        970.18       1095.65        75.12 o                         
  24   3  -2        241.07        259.60        35.20 o                         
  25   3  -2        127.57         64.57        20.66 o                         
  26   3  -2        257.69        281.90        34.80 o                         
  27   3  -2         63.67         58.39        17.89 o                         
  28   3  -2          3.96          8.10        17.03 o                         
  29   3  -2        287.48        298.07        30.92 o                         
  30   3  -2         72.94         70.66        19.11 o                         
  31   3  -2        342.81        322.34        39.08 o                         
   0   4  -2        183.57        185.21        47.43 o                         
   1   4  -2        312.81        285.43        21.47 o                         
   2   4  -2        383.98        362.13        23.57 o                         
   3   4  -2         98.03        100.00        13.94 o                         
   4   4  -2         28.48         18.24         9.68 o                         
   5   4  -2        365.49        355.97        23.64 o                         
   6   4  -2        675.09        646.19        29.96 o                         
   7   4  -2        218.41        188.80        18.99 o                         
   8   4  -2        172.22        155.27        17.38 o                         
   9   4  -2        263.62        263.06        22.26 o                         
  10   4  -2       1203.65       1177.51        36.13 o                         
  11   4  -2       1026.31       1036.06        38.15 o                         
  12   4  -2        346.47        386.59        25.30 o                         
  13   4  -2        149.50        155.61        17.98 o                         
  14   4  -2       1190.95       1234.27        41.17 o                         
  15   4  -2        182.19        181.11        25.66 o                         
  16   4  -2          8.15         -8.56        10.54 o                         
  17   4  -2        133.46         77.19        18.32 o                         
  18   4  -2        605.70        598.20        56.13 o                         
  19   4  -2         40.62         49.28        19.28 o                         
  20   4  -2        134.84        124.81        45.20 o                         
  21   4  -2         31.98         51.46        19.45 o                         
  22   4  -2         49.75         40.24        16.08 o                         
  23   4  -2        241.27        268.29        33.06 o                         
  24   4  -2         37.45        -10.63        16.32 o                         
  25   4  -2         49.33         79.01        21.90 o                         
  26   4  -2         99.77        108.62        28.10 o                         
  27   4  -2         43.59         43.42        21.96 o                         
  28   4  -2        127.13        157.14        30.25 o                         
   0   5  -2         81.31        110.04        22.67 o                         
   1   5  -2        219.77        233.71        21.31 o                         
   2   5  -2         27.01         26.22        12.08 o                         
   3   5  -2        167.79        173.89        21.53 o                         
   4   5  -2        620.23        667.80        37.52 o                         
   5   5  -2        740.05        752.72        37.23 o                         
   6   5  -2        763.30        875.40        48.20 o                         
   7   5  -2         63.48         26.76        14.29 o                         
   8   5  -2        507.76        558.30        44.60 o                         
   9   5  -2         57.18         32.67        18.93 o                         
  10   5  -2         18.75         26.10        40.53 o                         
  11   5  -2         34.70         69.94        32.93 o                         
  12   5  -2         45.06         47.09        19.87 o                         
  13   5  -2         49.37         31.08        17.72 o                         
  14   5  -2        101.47         68.29        42.14 o                         
  15   5  -2         56.45         84.45        20.53 o                         
  16   5  -2         51.25         29.87        19.01 o                         
  17   5  -2         54.01         73.34        23.15 o                         
  18   5  -2         54.24         63.58        20.88 o                         
  19   5  -2         63.02         40.43        20.55 o                         
  20   5  -2        711.22        894.12       108.19 o                         
  21   5  -2         39.11         44.78        34.56 o                         
  22   5  -2        193.68        208.36        34.56 o                         
   0   6  -2        136.21        155.31        33.74 o                         
   1   6  -2          4.39         -6.26        12.88 o                         
   2   6  -2        304.70        311.35        27.18 o                         
   3   6  -2        353.83        373.66        29.91 o                         
   4   6  -2        112.32         96.38        20.34 o                         
   5   6  -2        269.28        276.05        27.30 o                         
   6   6  -2         18.36         17.55        15.30 o                         
   7   6  -2         31.87         37.10        21.87 o                         
   8   6  -2         82.61         72.81        23.03 o                         
   9   6  -2        191.96        226.40        30.01 o                         
  10   6  -2         18.82         14.59        19.04 o                         
  11   6  -2        434.48        424.68        44.31 o                         
  12   6  -2        178.19        148.22        38.49 o                         
  13   6  -2         61.07         31.70        27.20 o                         
  14   6  -2          7.08        -33.23        36.78 o                         
   4   0  -1       1667.85       1719.87        30.90 o                         
   6   0  -1      24712.22      23601.94       300.05 o                         
   8   0  -1      33424.61      34681.72       506.64 o                         
  10   0  -1        666.52        638.26        25.08 o                         
  12   0  -1       2210.03       2102.50        46.42 o                         
  14   0  -1        631.39        605.96        27.31 o                         
  16   0  -1        107.55        121.02        15.04 o                         
  18   0  -1        492.19        455.43        42.30 o                         
  20   0  -1        592.28        560.01        32.97 o                         
  22   0  -1        639.34        675.00        48.34 o                         
  24   0  -1        533.42        502.91        43.00 o                         
  26   0  -1        144.10        123.74        23.19 o                         
  28   0  -1        994.95       1056.55        68.87 o                         
  30   0  -1        866.91        839.57        84.15 o                         
  32   0  -1         45.24         17.54        19.17 o                         
  34   0  -1        411.51        477.81        65.92 o                         
   1   1  -1       6073.97       6022.40       120.76 o                         
   2   1  -1       5813.79       5274.54        58.31 o                         
   3   1  -1       5916.49       5416.66       114.88 o                         
   4   1  -1       7079.55       7123.54        83.34 o                         
   5   1  -1      12312.05      11568.93       140.66 o                         
   6   1  -1       6340.66       5921.89       102.45 o                         
   7   1  -1      13075.41      12647.83       186.58 o                         
   8   1  -1        431.51        406.67        14.96 o                         
   9   1  -1       8835.11       8729.73        85.41 o                         
  10   1  -1       2785.33       2645.74        35.48 o                         
  11   1  -1        575.86        539.75        20.50 o                         
  12   1  -1        330.18        339.29        14.12 o                         
  13   1  -1       5375.47       5610.78        63.82 o                         
  14   1  -1       1378.60       1483.38        29.66 o                         
  15   1  -1       1008.84        936.87        22.71 o                         
  16   1  -1        274.40        272.46        15.11 o                         
  17   1  -1        157.93        139.98        11.67 o                         
  18   1  -1        345.40        396.12        20.28 o                         
  19   1  -1       1440.32       1460.82        32.81 o                         
  20   1  -1        107.02        101.18        11.81 o                         
  21   1  -1       1054.28       1113.27        38.55 o                         
  22   1  -1       1199.88       1250.85        36.08 o                         
  23   1  -1         63.03         60.36        11.77 o                         
  24   1  -1        450.22        449.97        28.62 o                         
  25   1  -1       1217.41       1265.96        52.64 o                         
  26   1  -1        641.71        605.38        40.35 o                         
  27   1  -1        133.58         95.00        17.82 o                         
  28   1  -1        316.03        288.05        39.19 o                         
  29   1  -1         46.85         34.67        17.74 o                         
  30   1  -1         89.21        117.89        18.64 o                         
  31   1  -1        104.30         81.60        17.95 o                         
  32   1  -1         53.56         79.92        19.57 o                         
  33   1  -1        367.10        344.47        44.90 o                         
  34   1  -1         29.48         18.63        20.95 o                         
   1   2  -1       3144.62       3049.59        58.74 o                         
   2   2  -1         82.48         64.59         8.16 o                         
   3   2  -1        502.60        455.82        17.15 o                         
   4   2  -1       1721.12       1919.73        34.19 o                         
   5   2  -1         73.70         73.33         8.09 o                         
   6   2  -1       1390.83       1321.43        29.92 o                         
   7   2  -1        461.68        428.52        16.43 o                         
   8   2  -1        400.75        409.28        17.69 o                         
   9   2  -1        661.66        756.11        20.20 o                         
  10   2  -1       2217.12       2151.87        39.16 o                         
  11   2  -1       1295.21       1377.36        36.91 o                         
  12   2  -1        220.89        262.00        19.13 o                         
  13   2  -1       2708.09       2801.96        47.57 o                         
  14   2  -1       2054.27       1952.52        34.95 o                         
  15   2  -1       1454.35       1499.64        32.10 o                         
  16   2  -1          2.19          1.58         6.11 o                         
  17   2  -1        831.65        841.69        27.54 o                         
  18   2  -1        362.87        382.09        19.55 o                         
  19   2  -1        606.98        648.86        29.89 o                         
  20   2  -1        225.87        231.57        17.46 o                         
  21   2  -1        236.40        218.71        18.09 o                         
  22   2  -1         37.92         47.22        15.44 o                         
  23   2  -1        899.96        946.94        35.99 o                         
  24   2  -1       1607.64       1653.43        58.06 o                         
  25   2  -1       1761.79       1884.97        75.54 o                         
  26   2  -1        137.60        161.27        22.23 o                         
  27   2  -1         28.92          3.73        13.74 o                         
  28   2  -1         57.10         40.32        18.69 o                         
  29   2  -1         15.14          5.49        14.69 o                         
  30   2  -1        216.84        177.69        33.06 o                         
  31   2  -1         65.37         94.70        24.14 o                         
  32   2  -1         44.95         41.08        18.03 o                         
  33   2  -1         10.38        -12.65        17.15 o                         
   1   3  -1          7.19         18.57         5.77 o                         
   2   3  -1       1233.33       1270.51        29.05 o                         
   3   3  -1         43.59         46.19         7.83 o                         
   4   3  -1       1333.33       1392.90        30.49 o                         
   5   3  -1        596.64        583.61        19.74 o                         
   6   3  -1        932.05        939.15        23.01 o                         
   7   3  -1       4541.37       4807.60        77.29 o                         
   8   3  -1        171.70        170.21        12.76 o                         
   9   3  -1       1086.81       1112.19        24.69 o                         
  10   3  -1         39.78         39.28         7.74 o                         
  11   3  -1          0.87          6.59         5.86 o                         
  12   3  -1       2335.05       2513.76        48.86 o                         
  13   3  -1         11.97          7.45         7.12 o                         
  14   3  -1        447.75        438.69        25.56 o                         
  15   3  -1        169.57        138.51        15.39 o                         
  16   3  -1        124.36        127.24        17.16 o                         
  17   3  -1        994.58        965.29        36.91 o                         
  18   3  -1        620.73        599.71        28.09 o                         
  19   3  -1       2230.52       2349.46        51.13 o                         
  20   3  -1        747.86        775.37        41.57 o                         
  21   3  -1        945.53       1000.53        51.42 o                         
  22   3  -1        326.76        344.56        35.65 o                         
  23   3  -1        166.54        163.15        25.33 o                         
  24   3  -1         15.21         40.09        18.26 o                         
  25   3  -1        147.93        149.63        29.20 o                         
  26   3  -1         73.57         48.54        22.46 o                         
  27   3  -1         28.68         17.29        17.16 o                         
  28   3  -1        175.60        141.33        23.07 o                         
  29   3  -1        390.75        330.79        37.26 o                         
  30   3  -1         16.77          4.18        19.06 o                         
  31   3  -1        143.48        173.95        33.88 o                         
   1   4  -1         65.31         57.38        11.66 o                         
   2   4  -1         59.47         48.32        12.83 o                         
   3   4  -1         52.07         34.35         9.51 o                         
   4   4  -1        483.90        503.41        28.66 o                         
   5   4  -1        217.51        207.23        17.79 o                         
   6   4  -1        188.64        203.83        17.55 o                         
   7   4  -1        512.66        549.02        29.57 o                         
   8   4  -1          4.72          2.92         8.37 o                         
   9   4  -1         24.36         25.66         9.21 o                         
  10   4  -1       1185.93       1253.23        34.40 o                         
  11   4  -1         75.82         80.18        12.14 o                         
  12   4  -1        528.74        544.44        29.91 o                         
  13   4  -1        321.28        346.86        21.57 o                         
  14   4  -1       1503.53       1488.13        41.01 o                         
  15   4  -1         66.38         60.78        17.64 o                         
  16   4  -1         47.39         58.43        14.62 o                         
  17   4  -1        498.71        416.93        34.20 o                         
  18   4  -1         57.80         36.77        15.96 o                         
  19   4  -1        339.16        362.27        34.91 o                         
  20   4  -1       1299.43       1371.39        93.87 o                         
  21   4  -1         72.11         61.45        19.30 o                         
  22   4  -1         35.23         90.81        24.31 o                         
  23   4  -1        211.09        209.55        32.25 o                         
  24   4  -1        358.00        351.46        39.01 o                         
  25   4  -1         70.90         54.70        36.67 o                         
  26   4  -1         15.60        -10.06        40.82 o                         
  27   4  -1         57.31         78.22        31.35 o                         
  28   4  -1         62.30         57.02        23.91 o                         
   1   5  -1         77.69         90.61        18.22 o                         
   2   5  -1        310.96        315.00        25.84 o                         
   3   5  -1        201.51        239.13        23.52 o                         
   4   5  -1        509.08        582.50        36.06 o                         
   5   5  -1        321.81        321.78        24.18 o                         
   6   5  -1        314.06        322.16        25.07 o                         
   7   5  -1        503.62        552.58        40.64 o                         
   8   5  -1         79.08         64.82        17.61 o                         
   9   5  -1        173.81        133.37        24.80 o                         
  10   5  -1        112.49         87.28        25.01 o                         
  11   5  -1         98.17         93.71        25.17 o                         
  12   5  -1        330.73        334.35        33.23 o                         
  13   5  -1         42.22         42.43        17.14 o                         
  14   5  -1          9.43          7.53        15.69 o                         
  15   5  -1         22.04         14.07        19.06 o                         
  16   5  -1        251.22        232.57        37.12 o                         
  17   5  -1        163.41        124.02        41.01 o                         
  18   5  -1         57.21         72.56        21.62 o                         
  19   5  -1        361.24        303.53        42.74 o                         
  20   5  -1        297.68        301.80        78.02 o                         
  21   5  -1        301.05        360.48        44.78 o                         
  22   5  -1        185.81        265.82        35.58 o                         
  23   5  -1        401.88        528.33        49.34 o                         
   1   6  -1        118.25        102.59        18.80 o                         
   2   6  -1        166.01        218.67        25.27 o                         
   3   6  -1        305.39        310.99        38.94 o                         
   4   6  -1        385.21        422.90        32.71 o                         
   5   6  -1        203.00        179.38        22.10 o                         
   6   6  -1        110.88        126.47        23.31 o                         
   7   6  -1         27.52         32.04        18.22 o                         
   8   6  -1         41.06         28.65        14.70 o                         
   9   6  -1        153.67        150.62        22.93 o                         
  10   6  -1          9.17         17.83        16.69 o                         
  11   6  -1         30.56         42.26        15.91 o                         
  12   6  -1         70.52         78.86        28.72 o                         
  13   6  -1         29.52         25.89        32.77 o                         
  14   6  -1         27.75         37.91        27.63 o                         
   4   0   0         20.57         50.54         7.24 o                         
   6   0   0      10675.57       9776.86       130.77 o                         
   8   0   0      70600.47      71683.23      1018.18 o                         
  10   0   0       2954.64       2740.61        61.24 o                         
  12   0   0          5.76          4.21         5.09 o                         
  14   0   0         16.78         -5.89         7.75 o                         
  16   0   0       4592.96       4953.06       107.82 o                         
  18   0   0        352.86        349.47        24.30 o                         
  20   0   0         54.89         39.67        15.38 o                         
  22   0   0       1170.86       1244.20        56.64 o                         
  24   0   0       9044.58      10030.29       204.12 o                         
  26   0   0         22.71         44.75        18.50 o                         
  28   0   0         59.76         46.79        19.56 o                         
  30   0   0         79.19         58.55        22.98 o                         
  32   0   0          0.10         -9.53        18.18 o                         
  34   0   0        291.21        534.59        99.96 o                         
   0   1   0      32737.20      33257.37       414.28 o                         
   1   1   0        589.79        508.67        12.58 o                         
   2   1   0       7580.18       6985.12        65.02 o                         
   3   1   0      23031.10      21700.05       248.74 o                         
   4   1   0        409.91        392.55        15.26 o                         
   5   1   0      47781.84      49698.96       618.86 o                         
   6   1   0       3583.26       3301.47        85.16 o                         
   7   1   0       2614.28       2402.81        66.68 o                         
   8   1   0      61926.47      65042.59       804.05 o                         
   9   1   0        248.84        229.73        12.49 o                         
  10   1   0        661.97        602.50        16.62 o                         
  11   1   0        766.59        830.97        18.47 o                         
  12   1   0         27.86         22.60         5.53 o                         
  13   1   0       1547.81       1500.04        26.69 o                         
  14   1   0       5391.74       5737.04        65.58 o                         
  15   1   0         71.21         70.51         8.49 o                         
  16   1   0       6241.61       6464.41        84.20 o                         
  17   1   0       1038.05        987.77        24.42 o                         
  18   1   0        234.07        262.67        15.77 o                         
  19   1   0        129.67        123.70        11.89 o                         
  20   1   0         66.62         55.11         9.56 o                         
  21   1   0         60.95         46.16        12.06 o                         
  22   1   0        107.24        119.27        15.18 o                         
  23   1   0          0.30         -3.10         8.72 o                         
  24   1   0        276.41        236.46        20.89 o                         
  25   1   0       1203.61       1175.86        60.58 o                         
  26   1   0        389.96        401.05        28.32 o                         
  27   1   0       1066.00       1126.31        54.36 o                         
  28   1   0          7.92          0.89        15.30 o                         
  29   1   0        163.42        144.22        26.66 o                         
  30   1   0        285.95        269.35        25.89 o                         
  31   1   0          6.60         -9.63        12.35 o                         
  32   1   0        509.17        457.09        50.35 o                         
  33   1   0         18.80         23.40        17.54 o                         
  34   1   0         64.37         34.92        23.67 o                         
   0   2   0       5583.66       5665.27        93.45 o                         
   1   2   0        799.80        726.42        18.09 o                         
   2   2   0        313.96        255.35        12.36 o                         
   3   2   0        394.31        454.56        15.20 o                         
   4   2   0          4.73          1.41         3.81 o                         
   5   2   0          5.93          0.26         3.57 o                         
   6   2   0       1739.03       1775.91        30.49 o                         
   7   2   0        267.76        277.40        16.09 o                         
   8   2   0       3284.10       3708.92        52.38 o                         
   9   2   0        382.45        436.84        19.66 o                         
  10   2   0       1012.95        968.07        29.61 o                         
  11   2   0         67.30         53.79         9.54 o                         
  12   2   0        134.18        132.64        13.33 o                         
  13   2   0       1727.36       1845.60        39.67 o                         
  14   2   0        406.23        381.11        18.31 o                         
  15   2   0          4.39          2.72         5.45 o                         
  16   2   0       1224.52       1129.55        27.19 o                         
  17   2   0         15.95         17.36         7.23 o                         
  18   2   0        317.83        316.03        19.57 o                         
  19   2   0       2482.82       2640.06        53.43 o                         
  20   2   0        406.59        389.24        35.28 o                         
  21   2   0        274.80        239.96        19.09 o                         
  22   2   0        203.40        212.59        22.19 o                         
  23   2   0         70.33         85.64        12.48 o                         
  24   2   0          5.72          8.63        11.81 o                         
  25   2   0       1501.17       1318.43       112.14 o                         
  26   2   0        148.19        188.33        26.34 o                         
  27   2   0          9.45         48.72        17.16 o                         
  28   2   0          0.16          1.17        14.63 o                         
  29   2   0         37.15         15.22        17.52 o                         
  30   2   0        763.16        657.26        49.61 o                         
  31   2   0          7.59        -20.97        23.27 o                         
  32   2   0         38.84         81.16        21.83 o                         
  33   2   0        130.80        128.48        23.99 o                         
   0   3   0       3822.38       4353.88       100.69 o                         
   1   3   0         31.28         25.49         6.82 o                         
   2   3   0       2420.93       2547.86        43.94 o                         
   3   3   0          0.53         11.53         5.67 o                         
   4   3   0          0.09          6.76         5.18 o                         
   5   3   0       2781.28       3241.30        47.20 o                         
   6   3   0        559.27        531.64        21.18 o                         
   7   3   0        833.47        854.18        23.60 o                         
   8   3   0       2470.12       2794.76        43.77 o                         
   9   3   0         57.25         45.35         7.20 o                         
  10   3   0         10.18          9.89         6.23 o                         
  11   3   0        408.56        345.08        20.18 o                         
  12   3   0          0.07          2.15         8.40 o                         
  13   3   0         49.87         28.57         8.81 o                         
  14   3   0        355.14        348.78        22.67 o                         
  15   3   0         25.68          7.27         8.51 o                         
  16   3   0        569.01        568.98        27.90 o                         
  17   3   0        464.49        477.55        24.26 o                         
  18   3   0         38.32         14.65         9.15 o                         
  19   3   0         10.71         21.84         8.62 o                         
  20   3   0        210.25        207.56        21.19 o                         
  21   3   0        411.60        470.57        36.84 o                         
  22   3   0       1078.20       1012.45        56.53 o                         
  23   3   0         41.16         40.74        21.06 o                         
  24   3   0         95.20        129.12        32.43 o                         
  25   3   0        103.44         94.83        23.83 o                         
  26   3   0         50.36         74.08        28.73 o                         
  27   3   0       2448.69       2469.91        73.36 o                         
  28   3   0         24.89         41.46        18.80 o                         
  29   3   0       1068.98       1147.70        76.72 o                         
  30   3   0        624.30        498.26        75.52 o                         
  31   3   0          0.92         37.18        18.91 o                         
   0   4   0        587.77        518.21        45.72 o                         
   1   4   0         29.13         32.11         9.22 o                         
   2   4   0         22.26         24.32         8.39 o                         
   3   4   0        464.04        450.58        25.78 o                         
   4   4   0          4.99          0.83         8.35 o                         
   5   4   0       1697.73       1975.18        47.29 o                         
   6   4   0        369.44        340.46        22.95 o                         
   7   4   0          5.42         -1.95         8.85 o                         
   8   4   0         62.81         52.93        10.25 o                         
   9   4   0        251.50        255.97        19.03 o                         
  10   4   0        592.96        542.07        29.11 o                         
  11   4   0          3.96         -7.06         7.06 o                         
  12   4   0          7.89         12.84         8.72 o                         
  13   4   0        224.65        216.22        17.47 o                         
  14   4   0       1837.48       1964.76        42.03 o                         
  15   4   0        197.70        182.68        16.60 o                         
  16   4   0        732.27        731.34        40.35 o                         
  17   4   0         93.20        124.29        21.66 o                         
  18   4   0         92.72         94.27        21.37 o                         
  19   4   0          8.39         34.69        16.88 o                         
  20   4   0         75.78        108.13        21.91 o                         
  21   4   0        236.01        253.20        35.90 o                         
  22   4   0          5.33         36.83        20.28 o                         
  23   4   0          3.11          2.27        21.91 o                         
  24   4   0         53.88         29.64        34.77 o                         
  25   4   0          6.63         -2.53        17.60 o                         
  26   4   0         30.08         25.08        19.42 o                         
  27   4   0         36.10         31.52        35.88 o                         
  28   4   0          0.00        -12.54        19.67 o                         
   0   5   0         77.39         99.24        21.86 o                         
   1   5   0         22.18         36.51        11.98 o                         
   2   5   0        562.39        544.66        35.77 o                         
   3   5   0        252.87        246.70        22.97 o                         
   4   5   0         29.92         14.56        11.35 o                         
   5   5   0          5.92        -10.34        10.34 o                         
   6   5   0        271.83        249.19        22.58 o                         
   7   5   0          4.73         -3.75        11.14 o                         
   8   5   0         37.81         29.27        15.04 o                         
   9   5   0         12.65         -3.56        12.97 o                         
  10   5   0         66.86         53.64        15.39 o                         
  11   5   0         26.75         33.92        17.79 o                         
  12   5   0          3.61         -5.61        14.63 o                         
  13   5   0          2.43         -9.79        13.81 o                         
  14   5   0         78.19         41.33        22.37 o                         
  15   5   0         27.24         63.74        19.21 o                         
  16   5   0         21.36         -9.15        23.94 o                         
  17   5   0          4.35        -12.06        24.05 o                         
  18   5   0        445.36        395.79        39.38 o                         
  19   5   0        162.80        207.34        29.58 o                         
  20   5   0         19.59          2.12        17.76 o                         
  21   5   0         32.43         39.32        19.75 o                         
  22   5   0        315.45        329.98        36.53 o                         
  23   5   0          4.06         30.72        21.83 o                         
   0   6   0       3811.69       4727.70       129.16 o                         
   1   6   0        666.83        731.53        40.05 o                         
   2   6   0         41.77         27.78        13.63 o                         
   3   6   0        280.80        325.81        31.05 o                         
   4   6   0          4.52         18.86        15.07 o                         
   5   6   0        213.40        212.06        24.91 o                         
   6   6   0          0.00        -12.90        14.50 o                         
   7   6   0         17.32          2.68        20.08 o                         
   8   6   0         86.67         51.56        16.30 o                         
   9   6   0          1.44         24.30        14.99 o                         
  10   6   0         86.31        101.15        17.99 o                         
  11   6   0        108.54        114.52        20.70 o                         
  12   6   0          1.67        -14.54        14.54 o                         
  13   6   0         35.14          3.91        16.57 o                         
  14   6   0          0.00        -21.06        21.06 o                         
   4   0   1       1667.91       1712.42        45.74 o                         
   6   0   1      24686.05      23892.98       299.82 o                         
   8   0   1      33421.31      34913.24       506.08 o                         
  10   0   1        668.40        644.08        25.60 o                         
  12   0   1       2209.80       2147.23        48.18 o                         
  14   0   1        626.96        592.69        47.88 o                         
  16   0   1        106.11        105.27        17.53 o                         
  18   0   1        490.07        438.39        33.18 o                         
  20   0   1        592.68        580.82        36.41 o                         
  22   0   1        637.85        611.69        44.26 o                         
  24   0   1        534.81        567.01        45.16 o                         
  26   0   1        143.44        117.16        24.88 o                         
  28   0   1        994.98       1173.09       135.32 o                         
  30   0   1        865.33        841.12       119.79 o                         
  32   0   1         45.32         37.10        20.91 o                         
  34   0   1        411.18        477.07        92.42 o                         
   1   1   1       6076.46       5895.35        51.14 o                         
   2   1   1       5809.94       5304.74        46.89 o                         
   3   1   1       5915.85       5498.68        53.79 o                         
   4   1   1       7076.66       7120.33        82.65 o                         
   5   1   1      12319.64      11783.67       183.30 o                         
   6   1   1       6348.76       5973.78       123.03 o                         
   7   1   1      13078.13      12774.51       198.97 o                         
   8   1   1        430.32        423.75        23.88 o                         
   9   1   1       8816.64       8836.29       114.10 o                         
  10   1   1       2780.97       2729.20        39.69 o                         
  11   1   1        574.75        496.75        19.28 o                         
  12   1   1        328.00        318.50        17.73 o                         
  13   1   1       5375.42       5542.99        67.47 o                         
  14   1   1       1379.76       1496.19        35.50 o                         
  15   1   1       1008.19        976.30        27.77 o                         
  16   1   1        274.20        239.25        18.50 o                         
  17   1   1        158.06        131.81        13.43 o                         
  18   1   1        345.87        414.13        23.06 o                         
  19   1   1       1441.62       1455.08        35.63 o                         
  20   1   1        106.95        106.24        14.18 o                         
  21   1   1       1053.08       1136.00        44.39 o                         
  22   1   1       1199.19       1221.07        38.86 o                         
  23   1   1         63.28         68.01        13.26 o                         
  24   1   1        449.97        442.18        34.90 o                         
  25   1   1       1217.47       1291.00        48.56 o                         
  26   1   1        641.70        665.47        37.71 o                         
  27   1   1        134.00        138.59        20.07 o                         
  28   1   1        315.50        346.70        31.44 o                         
  29   1   1         46.82         43.32        16.39 o                         
  30   1   1         89.21         96.69        19.82 o                         
  31   1   1        104.20        102.44        18.21 o                         
  32   1   1         53.66         68.44        21.21 o                         
  33   1   1        366.91        373.20        39.05 o                         
  34   1   1         29.50         52.68        19.48 o                         
   1   2   1       3146.08       3107.19        46.15 o                         
   2   2   1         81.75         70.47         6.62 o                         
   3   2   1        503.10        472.16        15.52 o                         
   4   2   1       1721.38       1917.75        29.74 o                         
   5   2   1         73.64         70.35         6.33 o                         
   6   2   1       1396.84       1336.49        21.82 o                         
   7   2   1        463.09        407.30        15.31 o                         
   8   2   1        400.86        465.55        17.00 o                         
   9   2   1        661.64        756.77        19.62 o                         
  10   2   1       2221.82       2147.81        38.22 o                         
  11   2   1       1298.46       1400.77        54.35 o                         
  12   2   1        220.74        272.94        22.20 o                         
  13   2   1       2710.13       2861.32        51.53 o                         
  14   2   1       2057.89       2017.49        42.50 o                         
  15   2   1       1453.38       1510.07        34.85 o                         
  16   2   1          2.45         -1.27         6.77 o                         
  17   2   1        831.04        858.07        32.56 o                         
  18   2   1        363.11        376.30        23.59 o                         
  19   2   1        607.07        651.51        31.63 o                         
  20   2   1        224.94        251.10        21.81 o                         
  21   2   1        236.49        227.83        20.03 o                         
  22   2   1         37.84         49.00        11.87 o                         
  23   2   1        898.63        992.18        52.96 o                         
  24   2   1       1607.92       1675.00        67.51 o                         
  25   2   1       1762.12       1844.24        72.38 o                         
  26   2   1        137.44        119.68        24.03 o                         
  27   2   1         29.02         27.03        20.14 o                         
  28   2   1         57.15         55.98        19.42 o                         
  29   2   1         15.18         10.46        15.95 o                         
  30   2   1        217.42        197.07        49.79 o                         
  31   2   1         65.37         35.34        23.05 o                         
  32   2   1         44.94         33.57        22.82 o                         
  33   2   1         10.50          5.86        18.68 o                         
   1   3   1          7.55         -0.34         5.88 o                         
   2   3   1       1230.24       1323.88        30.31 o                         
   3   3   1         43.35         30.74         6.91 o                         
   4   3   1       1330.92       1317.68        27.24 o                         
   5   3   1        596.76        628.91        21.60 o                         
   6   3   1        930.97        949.74        23.74 o                         
   7   3   1       4542.60       4749.88        62.02 o                         
   8   3   1        169.53        175.10        12.56 o                         
   9   3   1       1091.56       1126.72        26.45 o                         
  10   3   1         39.85         48.91         7.55 o                         
  11   3   1          0.81          7.11         6.44 o                         
  12   3   1       2336.48       2462.93        57.13 o                         
  13   3   1         11.69          7.32         8.66 o                         
  14   3   1        450.83        412.77        27.01 o                         
  15   3   1        168.95        197.86        19.29 o                         
  16   3   1        124.34        110.44        12.83 o                         
  17   3   1        994.13       1019.77        36.64 o                         
  18   3   1        620.79        602.42        30.25 o                         
  19   3   1       2230.34       2353.92        45.09 o                         
  20   3   1        748.31        775.28        35.35 o                         
  21   3   1        946.24       1016.40        44.60 o                         
  22   3   1        326.25        341.69        26.46 o                         
  23   3   1        166.19        176.01        27.24 o                         
  24   3   1         15.10         -3.90        13.02 o                         
  25   3   1        147.87        147.89        24.73 o                         
  26   3   1         73.57         71.05        20.90 o                         
  27   3   1         28.72         19.07        15.32 o                         
  28   3   1        175.59        168.39        37.96 o                         
  29   3   1        390.73        352.88        59.79 o                         
  30   3   1         16.62          9.15        26.00 o                         
  31   3   1        143.28        158.17        36.55 o                         
   1   4   1         65.88         44.50         9.14 o                         
   2   4   1         59.37         43.87         9.41 o                         
   3   4   1         51.60         35.79         9.12 o                         
   4   4   1        483.59        483.88        26.02 o                         
   5   4   1        218.24        228.16        17.83 o                         
   6   4   1        189.33        217.52        17.62 o                         
   7   4   1        511.61        571.94        25.79 o                         
   8   4   1          4.66         -7.15         7.15 o                         
   9   4   1         24.63         28.45         8.96 o                         
  10   4   1       1187.06       1234.85        35.24 o                         
  11   4   1         75.58         69.81        10.86 o                         
  12   4   1        528.71        540.85        31.03 o                         
  13   4   1        322.01        315.58        21.37 o                         
  14   4   1       1501.61       1570.99        37.65 o                         
  15   4   1         66.05         63.62        12.47 o                         
  16   4   1         47.13         33.28        13.12 o                         
  17   4   1        497.55        530.70        43.70 o                         
  18   4   1         57.63         53.44        17.62 o                         
  19   4   1        339.44        323.54        33.16 o                         
  20   4   1       1299.29       1149.00        73.06 o                         
  21   4   1         72.44         46.85        23.01 o                         
  22   4   1         35.19         34.46        17.99 o                         
  23   4   1        210.38        139.67        28.87 o                         
  24   4   1        358.07        291.91        54.56 o                         
  25   4   1         70.91         46.34        18.57 o                         
  26   4   1         15.62         -5.73        30.69 o                         
  27   4   1         57.30        115.89        27.31 o                         
  28   4   1         62.25         73.72        64.60 o                         
   1   5   1         77.33         64.98        15.64 o                         
   2   5   1        310.42        333.31        31.40 o                         
   3   5   1        201.38        156.34        27.93 o                         
   4   5   1        508.37        598.43        37.88 o                         
   5   5   1        322.03        360.34        27.14 o                         
   6   5   1        313.95        327.36        26.67 o                         
   7   5   1        504.00        563.04        39.03 o                         
   8   5   1         79.20         82.73        17.03 o                         
   9   5   1        173.91        161.56        20.46 o                         
  10   5   1        112.64         90.77        16.78 o                         
  11   5   1         98.03         91.36        16.87 o                         
  12   5   1        330.57        308.75        31.32 o                         
  13   5   1         42.33        -10.35        13.75 o                         
  14   5   1          9.29        -15.20        15.20 o                         
  15   5   1         22.03         -1.42        14.17 o                         
  16   5   1        251.11        186.56        28.14 o                         
  17   5   1        163.30        126.72        26.81 o                         
  18   5   1         57.25         30.57        19.10 o                         
  19   5   1        361.10        297.64        46.00 o                         
  20   5   1        298.03        280.88        34.15 o                         
  21   5   1        301.00        361.93        51.59 o                         
  22   5   1        185.89        194.02        30.17 o                         
  23   5   1        401.79        498.62        76.63 o                         
   1   6   1        118.27        107.73        18.09 o                         
   2   6   1        166.35        165.54        22.81 o                         
   3   6   1        305.81        348.93        30.51 o                         
   4   6   1        384.76        393.69        30.31 o                         
   5   6   1        203.29        173.24        22.52 o                         
   6   6   1        110.79         73.99        19.37 o                         
   7   6   1         27.51         -2.24        14.34 o                         
   8   6   1         40.96         25.26        15.93 o                         
   9   6   1        153.67        174.14        26.49 o                         
  10   6   1          9.14          8.94        16.20 o                         
  11   6   1         30.61         12.16        14.31 o                         
  12   6   1         70.58         88.35        24.95 o                         
  13   6   1         29.54          9.72        24.64 o                         
  14   6   1         27.81         47.19        29.25 o                         
   2   0   2       3008.05       2808.36        99.96 o                         
   4   0   2       6818.97       6721.81       106.28 o                         
   6   0   2      27575.95      26854.80       473.99 o                         
   8   0   2       2052.00       2022.32        48.28 o                         
  10   0   2       2288.75       2093.74        51.39 o                         
  12   0   2       1787.51       1846.19       101.85 o                         
  14   0   2        222.97        219.77        31.77 o                         
  16   0   2         17.72         17.00         8.68 o                         
  18   0   2        680.91        749.24        58.32 o                         
  20   0   2         17.78         25.08        12.71 o                         
  22   0   2        411.71        377.53        49.84 o                         
  24   0   2        293.60        265.65        30.51 o                         
  26   0   2        683.54        734.04       103.69 o                         
  28   0   2        418.07        460.70        57.68 o                         
  30   0   2        177.94        145.76        27.30 o                         
  32   0   2        258.10        290.89        40.85 o                         
   0   1   2       1722.28       1623.97        28.21 o                         
   1   1   2       4650.48       4367.41        38.57 o                         
   2   1   2       3054.69       2882.75        29.56 o                         
   3   1   2      16336.12      15512.59       129.21 o                         
   4   1   2      27469.50      28466.44       254.26 o                         
   5   1   2       4459.97       4210.06        57.84 o                         
   6   1   2       4276.69       4027.70        68.90 o                         
   7   1   2        736.70        687.09        19.04 o                         
   8   1   2       2536.58       2504.69        49.94 o                         
   9   1   2       6471.87       6351.03        87.07 o                         
  10   1   2       4134.71       4148.40        58.98 o                         
  11   1   2       1392.20       1374.71        29.18 o                         
  12   1   2        152.08        132.24        11.38 o                         
  13   1   2       2856.24       3015.58        51.04 o                         
  14   1   2       1268.66       1306.67        31.38 o                         
  15   1   2         32.88         21.75         7.59 o                         
  16   1   2        485.39        446.58        24.52 o                         
  17   1   2        941.21        885.32        30.67 o                         
  18   1   2         38.02         39.37         9.82 o                         
  19   1   2        785.04        820.88        40.61 o                         
  20   1   2        215.80        220.01        22.05 o                         
  21   1   2       2065.46       2110.67        60.20 o                         
  22   1   2        198.81        187.37        18.18 o                         
  23   1   2        482.38        427.89        29.93 o                         
  24   1   2        168.21        145.52        24.17 o                         
  25   1   2        341.25        382.10        31.04 o                         
  26   1   2        678.87        699.18        42.67 o                         
  27   1   2         12.90         21.54        12.95 o                         
  28   1   2         62.02         60.40        15.09 o                         
  29   1   2         51.90         46.83        15.14 o                         
  30   1   2         12.00         -0.49        13.91 o                         
  31   1   2          1.90         11.72        15.04 o                         
  32   1   2        253.23        225.91        27.08 o                         
  33   1   2        149.76        132.58        23.93 o                         
  34   1   2         24.47         35.14        23.85 o                         
   0   2   2       1041.58       1052.57        27.80 o                         
   1   2   2        445.14        455.83        17.20 o                         
   2   2   2         99.08        100.47         7.82 o                         
   3   2   2       8304.39       8190.14        79.46 o                         
   4   2   2       4990.89       5192.33        52.78 o                         
   5   2   2        358.37        378.18        13.33 o                         
   6   2   2        442.48        443.51        14.96 o                         
   7   2   2       2152.22       2169.48        33.58 o                         
   8   2   2       3436.18       3803.13        48.33 o                         
   9   2   2        211.54        213.10        12.92 o                         
  10   2   2       4578.05       4769.69        62.26 o                         
  11   2   2       3217.86       3159.79        54.82 o                         
  12   2   2       2125.56       2284.18        38.61 o                         
  13   2   2       4634.07       4835.88        65.57 o                         
  14   2   2       1746.03       1715.01        36.16 o                         
  15   2   2       2237.88       2127.88        44.88 o                         
  16   2   2        104.98         94.38        11.48 o                         
  17   2   2        330.84        260.49        23.16 o                         
  18   2   2        778.86        762.46        38.72 o                         
  19   2   2         85.01         85.15        13.97 o                         
  20   2   2         77.21         41.76        13.12 o                         
  21   2   2        351.53        290.96        33.63 o                         
  22   2   2        144.59        164.26        19.82 o                         
  23   2   2        287.98        282.21        30.92 o                         
  24   2   2        955.79       1094.54        75.81 o                         
  25   2   2        532.83        531.32        42.08 o                         
  26   2   2        461.68        453.80        40.51 o                         
  27   2   2        747.70        831.84        77.53 o                         
  28   2   2        253.17        261.38        36.76 o                         
  29   2   2         78.79         88.27        20.12 o                         
  30   2   2         52.08         62.02        21.73 o                         
  31   2   2        750.09        771.82        56.48 o                         
  32   2   2        340.77        349.42        39.40 o                         
  33   2   2        127.29        104.96        25.64 o                         
   0   3   2        549.42        531.22        35.58 o                         
   1   3   2        343.79        369.55        17.74 o                         
   2   3   2         70.62         60.51         7.84 o                         
   3   3   2         42.38         43.21         6.43 o                         
   4   3   2         82.38         57.74         7.53 o                         
   5   3   2        881.77        838.95        23.74 o                         
   6   3   2        579.69        633.99        22.20 o                         
   7   3   2        147.59        158.65        12.03 o                         
   8   3   2        471.32        482.03        20.15 o                         
   9   3   2       1068.24       1150.91        26.88 o                         
  10   3   2        118.54        120.34        10.87 o                         
  11   3   2        329.46        326.65        18.21 o                         
  12   3   2        411.68        444.35        25.72 o                         
  13   3   2        289.69        286.90        22.49 o                         
  14   3   2        416.85        417.35        37.67 o                         
  15   3   2         68.60         61.31        10.31 o                         
  16   3   2        129.02        121.82        15.37 o                         
  17   3   2        189.96        163.81        20.59 o                         
  18   3   2        555.01        482.40        28.43 o                         
  19   3   2       1827.03       1759.75        47.68 o                         
  20   3   2        291.41        252.84        22.15 o                         
  21   3   2        793.82        798.09        39.42 o                         
  22   3   2         25.39         26.07        12.50 o                         
  23   3   2        970.02        926.23        49.05 o                         
  24   3   2        240.93        246.23        33.38 o                         
  25   3   2        127.31         78.51        18.34 o                         
  26   3   2        257.12        224.34        26.07 o                         
  27   3   2         63.57         44.98        16.73 o                         
  28   3   2          3.93         -4.68        16.97 o                         
  29   3   2        287.45        286.49        35.64 o                         
  30   3   2         72.92         31.64        19.87 o                         
  31   3   2        343.06        373.46        49.40 o                         
   0   4   2        183.01        179.97        23.17 o                         
   1   4   2        313.60        302.12        20.00 o                         
   2   4   2        383.12        363.92        21.78 o                         
   3   4   2         97.37         91.28        11.16 o                         
   4   4   2         28.25         17.29         7.82 o                         
   5   4   2        364.89        372.56        22.49 o                         
   6   4   2        676.16        734.98        29.71 o                         
   7   4   2        219.30        196.78        15.60 o                         
   8   4   2        172.20        191.59        24.09 o                         
   9   4   2        262.92        274.59        18.60 o                         
  10   4   2       1204.98       1258.85        34.78 o                         
  11   4   2       1026.83       1042.89        36.36 o                         
  12   4   2        346.30        373.36        21.64 o                         
  13   4   2        149.70        143.51        14.50 o                         
  14   4   2       1192.75       1247.60        37.08 o                         
  15   4   2        181.32        177.80        24.47 o                         
  16   4   2          7.89         21.55        15.62 o                         
  17   4   2        133.70         48.75        40.08 o                         
  18   4   2        604.94        550.92        50.08 o                         
  19   4   2         40.67        -18.49        36.59 o                         
  20   4   2        134.79        105.24        25.74 o                         
  21   4   2         32.13         37.38        19.90 o                         
  22   4   2         49.88         26.59        17.62 o                         
  23   4   2        241.62        196.30        31.44 o                         
  24   4   2         37.43         13.58        19.22 o                         
  25   4   2         49.31         97.53        31.54 o                         
  26   4   2         99.77         80.10        24.62 o                         
  27   4   2         43.52         41.41        28.53 o                         
  28   4   2        127.13        117.16        37.00 o                         
   0   5   2         80.49         93.47        20.34 o                         
   1   5   2        219.67        230.41        20.77 o                         
   2   5   2         26.90         43.76        12.67 o                         
   3   5   2        168.09        220.18        23.98 o                         
   4   5   2        620.41        663.55        42.24 o                         
   5   5   2        739.02        833.80        41.08 o                         
   6   5   2        764.21        796.64        43.06 o                         
   7   5   2         63.21         53.01        14.00 o                         
   8   5   2        508.38        553.79        36.79 o                         
   9   5   2         56.95         56.27        14.36 o                         
  10   5   2         18.86         24.00        13.62 o                         
  11   5   2         35.02         38.48        14.39 o                         
  12   5   2         45.33         31.61        14.40 o                         
  13   5   2         49.16         68.40        16.60 o                         
  14   5   2        101.48        107.55        22.87 o                         
  15   5   2         56.54         48.57        16.24 o                         
  16   5   2         51.18         47.92        17.66 o                         
  17   5   2         54.26         62.92        16.36 o                         
  18   5   2         54.15         78.99        17.31 o                         
  19   5   2         62.89         52.20        24.36 o                         
  20   5   2        711.26        787.40        56.45 o                         
  21   5   2         38.98         51.77        32.15 o                         
  22   5   2        193.55        290.42        40.45 o                         
   0   6   2        136.29        115.63        40.09 o                         
   1   6   2          4.39         -4.60        14.09 o                         
   2   6   2        304.63        300.67        30.97 o                         
   3   6   2        354.14        386.79        38.03 o                         
   4   6   2        112.77        131.54        20.45 o                         
   5   6   2        269.04        376.97        27.65 o                         
   6   6   2         18.31         20.00        13.71 o                         
   7   6   2         31.77         17.14        14.80 o                         
   8   6   2         82.38        101.09        18.74 o                         
   9   6   2        192.12        238.83        27.38 o                         
  10   6   2         18.85         -2.62        25.40 o                         
  11   6   2        434.44        443.89        45.31 o                         
  12   6   2        178.12        199.75        47.30 o                         
  13   6   2         61.15         70.02        25.21 o                         
  14   6   2          7.08         -1.45        23.31 o                         
   2   0   3       7105.00       6107.63       186.59 o                         
   4   0   3       1928.36       1998.92        77.11 o                         
   6   0   3      17282.63      16506.80       249.81 o                         
   8   0   3       3864.82       3957.05       101.93 o                         
  10   0   3       7459.71       7098.65       153.19 o                         
  12   0   3        224.96        227.25        19.41 o                         
  14   0   3        422.24        416.70        29.02 o                         
  16   0   3        827.80        925.36        42.37 o                         
  18   0   3          9.49          8.86         9.37 o                         
  20   0   3       1041.12       1093.89        49.77 o                         
  22   0   3        354.29        315.70        32.77 o                         
  24   0   3       2234.28       2345.10        83.00 o                         
  26   0   3       2928.29       3004.14        95.10 o                         
  28   0   3          2.46         21.35        22.82 o                         
  30   0   3        196.98        190.25        31.70 o                         
  32   0   3         93.45         74.48        29.25 o                         
  34   0   3        111.53        100.90        43.38 o                         
   1   1   3      10733.03      10261.94        84.48 o                         
   2   1   3       1514.90       1433.16        20.08 o                         
   3   1   3       1231.66       1102.57        17.46 o                         
   4   1   3      11671.14      11348.32       135.49 o                         
   5   1   3       6581.07       6442.95        86.35 o                         
   6   1   3        551.60        514.51        14.83 o                         
   7   1   3       8252.94       8082.38       104.49 o                         
   8   1   3        436.64        407.55        16.98 o                         
   9   1   3       8387.80       8480.10       101.95 o                         
  10   1   3        322.43        312.15        14.21 o                         
  11   1   3        197.13        175.53        11.62 o                         
  12   1   3       2923.40       3256.10        62.36 o                         
  13   1   3       4527.33       4970.73        72.67 o                         
  14   1   3        925.36        936.31        26.45 o                         
  15   1   3       7004.32       7529.10       103.21 o                         
  16   1   3        667.08        717.68        32.81 o                         
  17   1   3       3880.41       3890.84       105.90 o                         
  18   1   3        147.05        143.79        16.53 o                         
  19   1   3        924.23        960.70        66.15 o                         
  20   1   3       1554.77       1536.30        48.77 o                         
  21   1   3       2628.74       2730.68        63.36 o                         
  22   1   3        130.38        117.30        14.56 o                         
  23   1   3         22.65          8.86        10.17 o                         
  24   1   3        167.19        189.44        21.25 o                         
  25   1   3        546.78        569.00        41.31 o                         
  26   1   3        160.64        136.84        21.27 o                         
  27   1   3        233.15        230.16        27.00 o                         
  28   1   3         25.43          9.30        15.78 o                         
  29   1   3        320.35        310.38        30.27 o                         
  30   1   3        122.47        114.70        30.49 o                         
  31   1   3         77.86         97.65        21.23 o                         
  32   1   3         21.99         22.85        14.30 o                         
  33   1   3        271.78        215.42        35.10 o                         
  34   1   3        132.49        141.44        30.91 o                         
   1   2   3       2114.87       1963.29        26.42 o                         
   2   2   3         64.92         61.14         5.80 o                         
   3   2   3       2146.53       2136.09        28.86 o                         
   4   2   3        193.15        204.56         9.87 o                         
   5   2   3       2341.68       2347.67        33.30 o                         
   6   2   3        464.66        450.88        13.90 o                         
   7   2   3       6864.09       7370.94        73.95 o                         
   8   2   3         79.15         86.80         7.80 o                         
   9   2   3       2440.60       2490.32        36.94 o                         
  10   2   3       1545.46       1520.90        26.59 o                         
  11   2   3        302.74        310.95        13.84 o                         
  12   2   3       2521.43       2658.74        45.52 o                         
  13   2   3       3694.92       4155.55        61.68 o                         
  14   2   3       1413.19       1285.46        30.67 o                         
  15   2   3        636.99        574.74        26.26 o                         
  16   2   3        357.58        404.59        20.33 o                         
  17   2   3        641.68        705.46        28.21 o                         
  18   2   3       2082.17       2088.32        47.36 o                         
  19   2   3        417.46        368.65        36.60 o                         
  20   2   3       1731.56       1724.75        49.44 o                         
  21   2   3       1029.97       1098.85        47.23 o                         
  22   2   3        200.39        174.98        19.05 o                         
  23   2   3       2734.21       2845.55        81.42 o                         
  24   2   3        254.32        285.96        30.83 o                         
  25   2   3         11.61          2.80        14.54 o                         
  26   2   3        740.30        732.19        95.01 o                         
  27   2   3        256.69        262.45        56.21 o                         
  28   2   3        311.24        330.41        36.62 o                         
  29   2   3        120.90        118.07        24.02 o                         
  30   2   3         96.11        100.57        29.54 o                         
  31   2   3       1229.58       1321.63        95.81 o                         
  32   2   3         59.42         60.40        24.21 o                         
  33   2   3        100.93         88.95        23.77 o                         
   1   3   3       3994.64       4435.68        50.34 o                         
   2   3   3        139.70        139.31         9.39 o                         
   3   3   3         44.68         39.82         6.02 o                         
   4   3   3        223.19        279.80        13.38 o                         
   5   3   3       1085.13       1064.97        23.04 o                         
   6   3   3       1015.55       1049.75        23.33 o                         
   7   3   3       2850.66       2965.94        44.99 o                         
   8   3   3       2086.05       2311.34        38.79 o                         
   9   3   3        636.18        626.69        22.99 o                         
  10   3   3        309.97        268.24        15.96 o                         
  11   3   3        124.61         96.47        10.07 o                         
  12   3   3        419.68        432.14        22.52 o                         
  13   3   3         23.13          9.18         6.51 o                         
  14   3   3        359.93        325.67        21.03 o                         
  15   3   3        606.14        614.57        27.81 o                         
  16   3   3        364.45        332.69        21.84 o                         
  17   3   3        449.49        433.27        27.37 o                         
  18   3   3          3.43         -9.40         9.70 o                         
  19   3   3        304.48        326.15        29.27 o                         
  20   3   3        366.09        337.40        25.42 o                         
  21   3   3       1771.95       1796.54        46.83 o                         
  22   3   3         46.05         50.88        13.91 o                         
  23   3   3       1340.43       1498.52        73.13 o                         
  24   3   3        209.52        189.22        23.34 o                         
  25   3   3         69.72         89.82        19.33 o                         
  26   3   3        271.28        302.59        30.79 o                         
  27   3   3         53.28         36.34        17.99 o                         
  28   3   3         28.57         13.46        16.28 o                         
  29   3   3        325.77        331.84        50.09 o                         
  30   3   3         31.74         17.78        18.71 o                         
  31   3   3        514.55        597.85        51.86 o                         
   1   4   3        252.00        196.11        17.03 o                         
   2   4   3        882.66        993.93        37.13 o                         
   3   4   3         50.57         42.99         9.94 o                         
   4   4   3         72.60         58.20        12.09 o                         
   5   4   3         16.94          6.71         7.12 o                         
   6   4   3       1480.97       1509.63        38.24 o                         
   7   4   3        114.99        108.21        12.77 o                         
   8   4   3         58.24         59.49        10.20 o                         
   9   4   3        814.55        825.86        36.34 o                         
  10   4   3        473.27        439.22        23.29 o                         
  11   4   3        251.96        228.69        17.47 o                         
  12   4   3        894.02        983.24        33.67 o                         
  13   4   3        724.06        752.89        30.92 o                         
  14   4   3        642.17        637.97        28.36 o                         
  15   4   3        187.46        192.64        18.73 o                         
  16   4   3       1088.00       1211.39        58.78 o                         
  17   4   3        504.55        525.22        37.03 o                         
  18   4   3       1323.98       1291.85        79.11 o                         
  19   4   3        585.87        497.70        47.72 o                         
  20   4   3        425.89        406.41        44.87 o                         
  21   4   3        142.44        138.34        55.63 o                         
  22   4   3         11.07         -1.52        18.07 o                         
  23   4   3         99.01         87.84        24.83 o                         
  24   4   3        441.67        409.80        46.81 o                         
  25   4   3         28.09         13.09        22.28 o                         
  26   4   3         78.94         42.02        24.95 o                         
  27   4   3         56.84         76.05        30.65 o                         
   1   5   3        800.81        874.80        38.69 o                         
   2   5   3        136.17        159.43        19.15 o                         
   3   5   3        438.60        504.31        32.06 o                         
   4   5   3       1575.04       1707.68        55.42 o                         
   5   5   3       1202.25       1276.57        51.42 o                         
   6   5   3       1076.37       1042.27        55.07 o                         
   7   5   3        149.64        117.89        19.00 o                         
   8   5   3        265.80        235.90        25.58 o                         
   9   5   3        266.18        302.11        30.01 o                         
  10   5   3         16.64         32.63        14.33 o                         
  11   5   3        486.75        498.05        35.10 o                         
  12   5   3         39.58         40.07        14.62 o                         
  13   5   3         82.33         64.47        14.71 o                         
  14   5   3        453.01        486.44        35.34 o                         
  15   5   3         54.63         45.02        15.69 o                         
  16   5   3         53.14         51.10        15.72 o                         
  17   5   3         89.73         87.59        20.38 o                         
  18   5   3         49.33         32.72        24.40 o                         
  19   5   3        316.14        291.31        31.51 o                         
  20   5   3        216.13        212.67        26.32 o                         
  21   5   3        107.89        109.57        24.92 o                         
  22   5   3        144.84        125.83        29.49 o                         
   1   6   3        472.02        511.47        35.17 o                         
   2   6   3        315.82        322.67        34.16 o                         
   3   6   3        705.81        803.56        48.18 o                         
   4   6   3         90.39        102.01        21.82 o                         
   5   6   3        241.73        273.68        28.11 o                         
   6   6   3        165.14        117.38        25.94 o                         
   7   6   3        295.91        316.47        41.96 o                         
   8   6   3          0.06         19.68        14.60 o                         
   9   6   3         82.53         61.53        17.51 o                         
  10   6   3         87.68         68.00        19.43 o                         
  11   6   3         97.43        104.09        26.25 o                         
  12   6   3         99.49         91.98        29.38 o                         
  13   6   3         29.78         37.33        22.52 o                         
  14   6   3        167.53        217.28        38.14 o                         
   0   0   4      92263.78      92137.87      1286.92 o                         
   2   0   4      13095.78      12078.69       141.32 o                         
   4   0   4       6732.51       6456.29       171.22 o                         
   6   0   4       7172.65       7115.04       138.10 o                         
   8   0   4       5617.53       5462.49       103.38 o                         
  10   0   4       2877.73       2815.61        63.49 o                         
  12   0   4       4035.20       4516.42        80.54 o                         
  14   0   4        413.91        449.07        29.87 o                         
  16   0   4        885.88        852.22        64.50 o                         
  18   0   4        209.12        191.32        28.26 o                         
  20   0   4       1175.10       1268.95        61.90 o                         
  22   0   4       1937.41       2025.95        69.72 o                         
  24   0   4       2015.29       2151.58        89.95 o                         
  26   0   4       1195.08       1142.71        90.56 o                         
  28   0   4       2236.72       2460.06       112.54 o                         
  30   0   4        544.77        515.25       126.32 o                         
  32   0   4        242.47        233.63        35.25 o                         
  34   0   4         37.30         56.54        23.26 o                         
   0   1   4       6348.53       6484.23        78.78 o                         
   1   1   4      31795.44      30657.34       245.69 o                         
   2   1   4       3341.17       3099.78        36.57 o                         
   3   1   4       2313.24       2046.37        27.79 o                         
   4   1   4        146.21        113.19         7.69 o                         
   5   1   4         55.12         48.84         5.85 o                         
   6   1   4         68.91         59.19         7.00 o                         
   7   1   4       6615.12       6450.43        82.16 o                         
   8   1   4        115.09         92.43         9.50 o                         
   9   1   4       2214.04       2035.67        47.88 o                         
  10   1   4       1440.32       1387.84        30.71 o                         
  11   1   4       1077.33       1128.31        26.31 o                         
  12   1   4       1371.39       1387.26        29.17 o                         
  13   1   4        958.97        975.29        24.74 o                         
  14   1   4         45.01         30.40         7.00 o                         
  15   1   4       2117.51       2177.06        44.01 o                         
  16   1   4       1369.08       1414.20        38.34 o                         
  17   1   4        637.25        663.73        31.70 o                         
  18   1   4        331.51        342.80        23.10 o                         
  19   1   4        156.05        139.64        16.73 o                         
  20   1   4         90.74         73.53        12.50 o                         
  21   1   4        388.38        383.51        25.07 o                         
  22   1   4         42.99         26.64        10.30 o                         
  23   1   4        142.31        122.24        15.98 o                         
  24   1   4        126.76        146.13        21.65 o                         
  25   1   4        816.59        820.38        45.02 o                         
  26   1   4         22.88         24.47        14.42 o                         
  27   1   4        172.18        138.01        27.49 o                         
  28   1   4        255.99        232.84        29.58 o                         
  29   1   4         52.48         64.75        18.95 o                         
  30   1   4          8.85         13.81        18.96 o                         
  31   1   4        831.18        854.78        52.29 o                         
  32   1   4         44.57         80.63        18.49 o                         
  33   1   4        414.31        564.49        49.79 o                         
  34   1   4        241.31        208.24        34.47 o                         
   0   2   4        620.14        639.80        20.23 o                         
   1   2   4        474.22        482.49        17.21 o                         
   2   2   4        262.36        237.29        10.27 o                         
   3   2   4         31.62         26.03         4.33 o                         
   4   2   4        859.11        833.11        17.27 o                         
   5   2   4        383.32        383.39        13.86 o                         
   6   2   4        438.14        438.50        15.75 o                         
   7   2   4       1313.96       1340.20        24.56 o                         
   8   2   4       2104.76       2274.39        35.41 o                         
   9   2   4        266.23        241.79        14.11 o                         
  10   2   4        243.94        228.56        11.66 o                         
  11   2   4        717.29        733.63        20.02 o                         
  12   2   4         75.80         77.72         8.32 o                         
  13   2   4       1566.52       1632.10        30.67 o                         
  14   2   4       1103.77       1078.52        27.04 o                         
  15   2   4       2040.83       2005.19        40.05 o                         
  16   2   4        257.67        232.19        15.74 o                         
  17   2   4         42.41         35.78         8.47 o                         
  18   2   4        296.02        228.89        22.04 o                         
  19   2   4         36.66         26.66         9.65 o                         
  20   2   4       1760.75       1841.52        45.53 o                         
  21   2   4        327.63        367.32        23.68 o                         
  22   2   4        516.91        467.08        41.97 o                         
  23   2   4        222.00        243.22        27.79 o                         
  24   2   4        135.72        116.31        21.51 o                         
  25   2   4        123.11        107.20        22.07 o                         
  26   2   4         34.26         -2.80        14.74 o                         
  27   2   4        789.55        709.66        73.09 o                         
  28   2   4        170.22        164.20        26.48 o                         
  29   2   4        354.14        327.83        40.43 o                         
  30   2   4        146.34         99.19        41.79 o                         
  31   2   4        318.14        362.39        39.76 o                         
  32   2   4         72.99         80.09        21.77 o                         
  33   2   4        166.64        140.71        29.65 o                         
   0   3   4       3044.39       3422.04        60.35 o                         
   1   3   4        784.31        822.40        21.10 o                         
   2   3   4        637.52        688.50        19.35 o                         
   3   3   4        120.25        123.33         8.90 o                         
   4   3   4        225.14        272.85        13.49 o                         
   5   3   4       2621.88       2819.05        41.28 o                         
   6   3   4        292.15        278.85        14.18 o                         
   7   3   4       3142.44       3421.38        45.69 o                         
   8   3   4         35.69         34.40         6.24 o                         
   9   3   4        110.27        100.24        10.02 o                         
  10   3   4         27.82         33.58         7.22 o                         
  11   3   4         42.86         29.42         7.10 o                         
  12   3   4        514.77        476.27        25.07 o                         
  13   3   4        375.62        336.70        20.57 o                         
  14   3   4        311.76        301.32        19.33 o                         
  15   3   4       1142.45       1156.20        33.41 o                         
  16   3   4         94.72         77.53        15.80 o                         
  17   3   4        396.37        396.45        29.37 o                         
  18   3   4        142.99        131.52        14.77 o                         
  19   3   4       1070.12       1053.02        48.60 o                         
  20   3   4         16.52         -3.04        14.20 o                         
  21   3   4        229.17        194.84        20.99 o                         
  22   3   4        270.08        284.95        28.82 o                         
  23   3   4        190.79        225.71        27.19 o                         
  24   3   4        124.46        114.52        22.73 o                         
  25   3   4         77.33         77.23        18.11 o                         
  26   3   4        398.22        459.54        40.76 o                         
  27   3   4        570.28        556.37        46.98 o                         
  28   3   4         37.11         31.63        18.61 o                         
  29   3   4        279.68        280.46        35.80 o                         
  30   3   4         96.63         49.32        22.20 o                         
  31   3   4        121.51         87.91        26.54 o                         
   0   4   4         10.74         -6.65        14.16 o                         
   1   4   4        242.04        238.97        17.48 o                         
   2   4   4        650.57        689.43        27.72 o                         
   3   4   4         35.60         29.10         8.30 o                         
   4   4   4       1228.27       1254.65        32.46 o                         
   5   4   4         39.09         37.20         8.36 o                         
   6   4   4        716.57        665.43        28.41 o                         
   7   4   4        588.49        617.32        30.81 o                         
   8   4   4        418.38        420.81        22.07 o                         
   9   4   4         25.57         22.79         8.58 o                         
  10   4   4       1069.67       1124.40        36.12 o                         
  11   4   4       1912.52       1960.14        46.09 o                         
  12   4   4        322.57        299.13        18.71 o                         
  13   4   4        375.37        409.59        22.61 o                         
  14   4   4         61.96         41.60        10.17 o                         
  15   4   4        404.42        376.51        25.08 o                         
  16   4   4        133.76        118.07        16.37 o                         
  17   4   4       2001.83       2138.94        71.04 o                         
  18   4   4       1601.96       1566.72        63.51 o                         
  19   4   4        280.68        275.47        39.03 o                         
  20   4   4        162.60        171.96        32.01 o                         
  21   4   4        214.99        218.24        33.62 o                         
  22   4   4         23.42         14.92        22.41 o                         
  23   4   4        181.24        195.37        36.70 o                         
  24   4   4        378.07        326.73        67.43 o                         
  25   4   4         77.84         79.46        43.85 o                         
  26   4   4          2.12         39.81        24.92 o                         
  27   4   4          8.65         -8.95        20.81 o                         
   0   5   4       1257.76       1506.49        90.96 o                         
   1   5   4        301.06        313.63        25.01 o                         
   2   5   4        390.80        347.99        26.86 o                         
   3   5   4         92.77        117.74        17.45 o                         
   4   5   4          5.02          7.80        10.25 o                         
   5   5   4        151.89        144.09        19.16 o                         
   6   5   4        130.60        118.20        16.80 o                         
   7   5   4       1116.16       1177.06        61.39 o                         
   8   5   4        527.98        528.75        32.86 o                         
   9   5   4        230.95        229.85        21.65 o                         
  10   5   4        245.22        258.66        23.64 o                         
  11   5   4        144.37        141.03        24.61 o                         
  12   5   4         13.92         19.74        11.40 o                         
  13   5   4         99.77        104.90        18.05 o                         
  14   5   4        295.86        276.99        24.43 o                         
  15   5   4         93.33        108.50        17.38 o                         
  16   5   4        245.82        236.04        33.67 o                         
  17   5   4        103.11         96.33        28.90 o                         
  18   5   4        112.57        110.26        26.74 o                         
  19   5   4        440.48        437.92        42.65 o                         
  20   5   4         35.49         30.12        17.20 o                         
  21   5   4         33.85         32.72        24.64 o                         
  22   5   4        439.48        390.75        42.40 o                         
   0   6   4        821.80        811.08        59.86 o                         
   1   6   4          2.98          4.42        12.01 o                         
   2   6   4        295.72        282.55        25.64 o                         
   3   6   4        424.91        405.54        33.48 o                         
   4   6   4        164.85        124.09        19.78 o                         
   5   6   4        252.96        250.26        25.78 o                         
   6   6   4         35.87         52.06        16.43 o                         
   7   6   4          0.77        -12.23        14.20 o                         
   8   6   4        108.01         90.74        20.20 o                         
   9   6   4         50.34         30.58        16.96 o                         
  10   6   4         27.95         26.08        15.05 o                         
  11   6   4        434.84        480.17        38.58 o                         
  12   6   4         23.69          7.95        18.39 o                         
  13   6   4         18.09          3.92        17.02 o                         
  14   6   4         44.73         89.59        48.09 o                         
   2   0   5        446.96        410.11        12.86 o                         
   4   0   5      25371.48      25918.48       427.88 o                         
   6   0   5       2126.10       1841.96        59.90 o                         
   8   0   5       5295.17       5343.56       164.51 o                         
  10   0   5       7459.20       7445.37       172.50 o                         
  12   0   5       1000.20        907.79        44.73 o                         
  14   0   5        889.71        850.28        31.07 o                         
  16   0   5       1275.01       1424.80        44.79 o                         
  18   0   5        565.05        571.92        33.94 o                         
  20   0   5       2235.57       2223.30        86.33 o                         
  22   0   5        731.59        756.50        43.94 o                         
  24   0   5        326.40        321.37        36.94 o                         
  26   0   5        393.70        391.72        52.06 o                         
  28   0   5       1788.37       1951.98       105.39 o                         
  30   0   5       1994.78       2270.54        92.58 o                         
  32   0   5        119.45        146.68        24.46 o                         
  34   0   5         18.96         20.24        25.31 o                         
   1   1   5       1649.44       1457.46        24.15 o                         
   2   1   5       4859.31       4614.98        50.37 o                         
   3   1   5      15992.12      15388.70       137.84 o                         
   4   1   5      16872.89      16580.16       149.02 o                         
   5   1   5       1202.37       1062.09        20.90 o                         
   6   1   5        327.09        316.03        15.49 o                         
   7   1   5       2786.62       2711.76        48.39 o                         
   8   1   5       5516.64       5583.01        82.61 o                         
   9   1   5        548.93        488.12        22.59 o                         
  10   1   5       4173.62       4376.84        65.04 o                         
  11   1   5        510.54        561.79        21.82 o                         
  12   1   5       8577.09       9224.04        97.71 o                         
  13   1   5       1023.64       1062.14        25.45 o                         
  14   1   5        325.35        305.51        16.99 o                         
  15   1   5        278.54        270.65        17.60 o                         
  16   1   5       1408.39       1450.50        51.73 o                         
  17   1   5         23.55         20.73         8.11 o                         
  18   1   5         80.83         68.08        11.83 o                         
  19   1   5        112.94        121.43        16.29 o                         
  20   1   5         30.20         36.05        10.58 o                         
  21   1   5         85.14         77.36        13.53 o                         
  22   1   5        245.77        204.10        21.09 o                         
  23   1   5         46.81         55.74        13.67 o                         
  24   1   5         20.73         22.46        14.27 o                         
  25   1   5        532.33        595.17        39.09 o                         
  26   1   5         49.48         57.20        16.10 o                         
  27   1   5         55.33         63.49        16.50 o                         
  28   1   5       1528.56       1653.43        71.04 o                         
  29   1   5         30.08         41.85        15.59 o                         
  30   1   5        161.69        150.98        18.57 o                         
  31   1   5        239.54        209.11        26.24 o                         
  32   1   5        698.15        829.94        52.13 o                         
  33   1   5        154.45        165.04        25.37 o                         
  34   1   5        291.66        305.03        34.40 o                         
   1   2   5        602.19        601.37        18.25 o                         
   2   2   5       1235.30       1141.43        19.83 o                         
   3   2   5       1131.07       1123.99        19.86 o                         
   4   2   5       3220.54       3349.78        40.34 o                         
   5   2   5        281.97        264.30        11.50 o                         
   6   2   5        393.92        430.60        15.23 o                         
   7   2   5       6557.09       7215.61        74.44 o                         
   8   2   5       1292.95       1335.11        26.11 o                         
   9   2   5        281.47        266.99        15.33 o                         
  10   2   5        588.81        528.25        21.41 o                         
  11   2   5       3125.64       3315.59        48.32 o                         
  12   2   5         70.71         50.95        10.12 o                         
  13   2   5        248.80        246.72        15.42 o                         
  14   2   5        374.23        386.23        19.77 o                         
  15   2   5        425.59        417.38        20.78 o                         
  16   2   5       1283.61       1368.82        35.24 o                         
  17   2   5        391.11        351.05        22.30 o                         
  18   2   5         38.72         48.05        11.11 o                         
  19   2   5        281.36        285.19        20.96 o                         
  20   2   5        250.36        227.01        20.44 o                         
  21   2   5        748.32        805.31        38.85 o                         
  22   2   5        462.68        470.95        33.63 o                         
  23   2   5         32.79         27.53        15.32 o                         
  24   2   5        130.54        116.58        20.69 o                         
  25   2   5        308.13        333.45        34.47 o                         
  26   2   5        368.62        346.51        35.77 o                         
  27   2   5        434.82        448.16        40.62 o                         
  28   2   5         86.46         86.82        21.55 o                         
  29   2   5         14.26         15.59        17.98 o                         
  30   2   5          9.35         15.90        17.50 o                         
  31   2   5        221.38        195.79        29.43 o                         
  32   2   5        123.81        148.90        32.43 o                         
  33   2   5        147.49        145.15        38.47 o                         
   1   3   5        137.63        123.27         9.15 o                         
   2   3   5        948.52       1026.36        21.97 o                         
   3   3   5          2.37          4.54         4.87 o                         
   4   3   5        220.78        217.95        12.37 o                         
   5   3   5        240.57        260.06        13.57 o                         
   6   3   5         33.12         26.17         5.78 o                         
   7   3   5        451.49        440.27        17.63 o                         
   8   3   5        802.85        863.99        24.72 o                         
   9   3   5         16.69         25.90         6.11 o                         
  10   3   5        156.00        141.83        11.35 o                         
  11   3   5        184.04        161.71        12.89 o                         
  12   3   5         36.68         31.22         8.12 o                         
  13   3   5        404.85        349.86        23.75 o                         
  14   3   5        332.18        333.00        19.63 o                         
  15   3   5       4105.17       4032.70        76.39 o                         
  16   3   5        369.32        351.60        27.23 o                         
  17   3   5         29.58         33.34        11.92 o                         
  18   3   5        520.41        506.54        29.35 o                         
  19   3   5        370.54        347.13        45.65 o                         
  20   3   5        188.47        181.77        21.96 o                         
  21   3   5         18.73         16.45        16.36 o                         
  22   3   5        267.98        241.82        28.29 o                         
  23   3   5         24.54         13.77        15.66 o                         
  24   3   5         12.25        -14.93        14.93 o                         
  25   3   5        249.59        185.61        26.61 o                         
  26   3   5        464.64        376.22        36.81 o                         
  27   3   5        133.00        101.93        22.28 o                         
  28   3   5        556.30        539.40        47.42 o                         
  29   3   5        100.72         87.53        26.76 o                         
  30   3   5         34.24         21.60        23.82 o                         
   1   4   5        147.03        127.75        12.39 o                         
   2   4   5        202.29        183.16        14.37 o                         
   3   4   5        400.68        406.59        21.42 o                         
   4   4   5        409.99        466.79        21.54 o                         
   5   4   5        952.51        987.90        33.09 o                         
   6   4   5         31.94         38.96         8.82 o                         
   7   4   5       1145.84       1120.51        35.67 o                         
   8   4   5        487.96        455.96        22.47 o                         
   9   4   5        127.43        104.10        12.03 o                         
  10   4   5       1465.78       1532.78        33.76 o                         
  11   4   5         58.69         32.32         8.84 o                         
  12   4   5        339.24        333.87        21.00 o                         
  13   4   5        102.23         77.03        11.43 o                         
  14   4   5        468.57        466.94        26.89 o                         
  15   4   5        460.46        426.93        28.11 o                         
  16   4   5        470.62        453.37        33.15 o                         
  17   4   5          9.60          9.58        12.75 o                         
  18   4   5        709.65        686.02        48.71 o                         
  19   4   5        293.35        297.28        32.97 o                         
  20   4   5        877.13        953.92        66.51 o                         
  21   4   5         21.86         18.69        15.07 o                         
  22   4   5        144.48        102.80        22.62 o                         
  23   4   5         73.38         50.92        25.37 o                         
  24   4   5          1.56         27.74        25.23 o                         
  25   4   5        113.54        119.54        33.67 o                         
  26   4   5         31.19         42.70        26.40 o                         
  27   4   5          3.39         -4.80        22.94 o                         
   1   5   5        372.78        376.26        23.90 o                         
   2   5   5        109.78        116.86        18.85 o                         
   3   5   5        511.84        505.25        27.91 o                         
   4   5   5        437.84        456.96        27.03 o                         
   5   5   5        321.22        322.64        22.70 o                         
   6   5   5        627.96        650.01        33.47 o                         
   7   5   5        197.72        217.96        21.15 o                         
   8   5   5        353.99        413.78        34.58 o                         
   9   5   5         32.61         27.22        12.33 o                         
  10   5   5        382.91        347.58        27.11 o                         
  11   5   5         39.18         29.47        12.44 o                         
  12   5   5        323.38        322.73        40.71 o                         
  13   5   5        122.78        121.12        16.20 o                         
  14   5   5         49.57         45.79        12.58 o                         
  15   5   5        198.70        187.81        18.02 o                         
  16   5   5          2.68          8.73        11.86 o                         
  17   5   5        165.26        171.73        24.96 o                         
  18   5   5        233.95        176.86        27.63 o                         
  19   5   5        165.53        125.89        23.82 o                         
  20   5   5         16.40         10.78        16.57 o                         
  21   5   5        325.85        364.51        38.52 o                         
  22   5   5        267.93        263.08        35.92 o                         
   1   6   5         39.46         23.48        15.02 o                         
   2   6   5        238.78        220.70        22.58 o                         
   3   6   5         23.22         -1.63        12.90 o                         
   4   6   5          7.33         -9.70        13.59 o                         
   5   6   5        129.90        122.51        19.15 o                         
   6   6   5        181.38        223.19        24.89 o                         
   7   6   5        459.21        460.82        34.83 o                         
   8   6   5        193.82        215.60        28.63 o                         
   9   6   5         99.91         79.95        19.04 o                         
  10   6   5         99.82        121.06        20.11 o                         
  11   6   5         12.81         30.34        23.82 o                         
  12   6   5         11.73         -0.28        13.43 o                         
  13   6   5        195.17        213.47        28.99 o                         
   0   0   6      14080.19      13932.26       361.24 o                         
   2   0   6        467.05        475.59        25.87 o                         
   4   0   6        141.88        160.72        10.27 o                         
   6   0   6        934.87        859.47        26.73 o                         
   8   0   6        152.66        161.69        14.15 o                         
  10   0   6       3111.61       2952.42        94.72 o                         
  12   0   6        633.12        642.27        38.19 o                         
  14   0   6       2170.41       2008.95        93.70 o                         
  16   0   6        291.64        284.48        25.67 o                         
  18   0   6       1948.63       2067.31        66.71 o                         
  20   0   6         21.92         10.94        23.10 o                         
  22   0   6        246.93        248.76        25.87 o                         
  24   0   6       3314.82       3968.25       108.39 o                         
  26   0   6       1255.42       1346.84        73.60 o                         
  28   0   6        380.58        365.97        42.45 o                         
  30   0   6        740.65        773.98        64.65 o                         
  32   0   6         91.86         88.13        25.95 o                         
  34   0   6         73.50        133.37        42.54 o                         
   0   1   6       6041.82       5926.18        83.95 o                         
   1   1   6         20.86         11.77         3.52 o                         
   2   1   6        124.88        105.89         7.20 o                         
   3   1   6       7435.25       6906.45        64.26 o                         
   4   1   6       2278.80       2286.71        29.00 o                         
   5   1   6       2791.47       2789.27        43.31 o                         
   6   1   6       1071.45       1056.94        21.75 o                         
   7   1   6       4315.89       4303.67        72.68 o                         
   8   1   6       1088.61       1128.76        29.79 o                         
   9   1   6        393.39        343.29        19.68 o                         
  10   1   6       5450.76       5806.59        82.17 o                         
  11   1   6        189.74        183.89        13.55 o                         
  12   1   6        530.63        546.82        22.84 o                         
  13   1   6        318.83        318.87        16.16 o                         
  14   1   6       1149.31       1191.45        26.68 o                         
  15   1   6         10.25         16.45         6.54 o                         
  16   1   6        979.22       1023.76        33.67 o                         
  17   1   6        378.85        359.26        23.29 o                         
  18   1   6         79.14         95.03        18.08 o                         
  19   1   6        209.41        247.36        20.36 o                         
  20   1   6        223.06        201.82        19.28 o                         
  21   1   6        125.18        121.44        15.47 o                         
  22   1   6        348.62        341.09        25.03 o                         
  23   1   6        248.25        240.41        24.54 o                         
  24   1   6        149.54        140.99        19.86 o                         
  25   1   6         34.33         77.50        16.67 o                         
  26   1   6        470.06        485.89        34.36 o                         
  27   1   6        182.34        184.70        20.96 o                         
  28   1   6         37.25         47.66        30.31 o                         
  29   1   6        195.99        230.41        25.20 o                         
  30   1   6        577.79        650.62        40.73 o                         
  31   1   6        630.58        678.34        47.01 o                         
  32   1   6         13.83         24.12        18.34 o                         
  33   1   6        331.66        437.68        39.63 o                         
  34   1   6        514.35        529.58        44.85 o                         
   0   2   6       3863.84       4330.44        67.34 o                         
   1   2   6       2166.41       2267.57        29.61 o                         
   2   2   6        265.62        272.53        11.94 o                         
   3   2   6       5086.88       5236.36        54.05 o                         
   4   2   6        160.14        165.14         9.34 o                         
   5   2   6        407.72        416.80        14.76 o                         
   6   2   6       3536.76       3536.44        43.48 o                         
   7   2   6       1052.33       1061.00        23.56 o                         
   8   2   6        127.26        136.60        10.40 o                         
   9   2   6        506.70        576.76        30.29 o                         
  10   2   6       1042.90       1053.86        34.03 o                         
  11   2   6        383.85        359.02        20.94 o                         
  12   2   6        563.68        576.81        26.26 o                         
  13   2   6         33.04         27.11         7.83 o                         
  14   2   6         28.36         34.54         7.55 o                         
  15   2   6        462.59        474.55        27.97 o                         
  16   2   6        514.52        615.44        30.80 o                         
  17   2   6         21.32         21.59         8.86 o                         
  18   2   6         81.02         53.66        10.55 o                         
  19   2   6        136.69        151.04        17.96 o                         
  20   2   6        232.15        203.88        19.37 o                         
  21   2   6        674.93        624.75        34.43 o                         
  22   2   6        204.59        195.35        22.84 o                         
  23   2   6        250.11        310.52        32.44 o                         
  24   2   6        293.91        381.50        40.70 o                         
  25   2   6        167.68        130.20        43.17 o                         
  26   2   6        103.63         99.26        42.17 o                         
  27   2   6        130.33        155.61        24.58 o                         
  28   2   6       1115.07       1265.48        91.03 o                         
  29   2   6        123.46        120.80        23.07 o                         
  30   2   6        178.10        141.91        25.58 o                         
  31   2   6        137.71        110.91        28.88 o                         
  32   2   6        190.78        223.88        39.05 o                         
   0   3   6          4.96         10.51         7.85 o                         
   1   3   6        424.89        480.54        19.35 o                         
   2   3   6         58.70         36.30         6.67 o                         
   3   3   6         55.45         50.21         7.24 o                         
   4   3   6         29.76         43.41         7.68 o                         
   5   3   6        129.39        113.59         9.43 o                         
   6   3   6        245.07        244.01        13.46 o                         
   7   3   6          2.51         -3.56         4.98 o                         
   8   3   6       1673.33       1711.75        32.32 o                         
   9   3   6        370.00        366.05        18.50 o                         
  10   3   6         14.15         15.02         6.39 o                         
  11   3   6        956.33        951.26        28.87 o                         
  12   3   6         72.18         74.38        10.96 o                         
  13   3   6         37.74         34.94         8.42 o                         
  14   3   6        442.02        433.65        26.98 o                         
  15   3   6       1579.49       1600.60        48.61 o                         
  16   3   6        750.21        727.73        39.36 o                         
  17   3   6         54.41         67.19        12.46 o                         
  18   3   6        252.83        278.69        25.14 o                         
  19   3   6        546.22        530.03        73.99 o                         
  20   3   6        834.67        782.04        44.65 o                         
  21   3   6        156.98        127.66        22.74 o                         
  22   3   6         11.60         10.47        16.74 o                         
  23   3   6         42.46         26.56        16.93 o                         
  24   3   6        346.41        298.71        29.30 o                         
  25   3   6         52.60         36.58        20.58 o                         
  26   3   6          3.08         -9.40        13.33 o                         
  27   3   6        195.09        188.38        28.53 o                         
  28   3   6         51.34         57.66        21.38 o                         
  29   3   6         31.82        -14.90        20.16 o                         
  30   3   6        138.27        133.69        27.31 o                         
   0   4   6       1359.26       1428.55        51.93 o                         
   1   4   6         74.90         75.22         9.61 o                         
   2   4   6        204.44        181.17        14.95 o                         
   3   4   6        405.23        411.64        21.40 o                         
   4   4   6        187.09        162.19        14.39 o                         
   5   4   6        118.87         97.77        11.94 o                         
   6   4   6        801.13        734.09        31.06 o                         
   7   4   6        309.16        284.28        18.30 o                         
   8   4   6         94.91         91.90        11.86 o                         
   9   4   6        367.09        385.68        20.02 o                         
  10   4   6        372.21        354.63        19.30 o                         
  11   4   6        428.42        419.08        21.56 o                         
  12   4   6         92.20         83.04        14.38 o                         
  13   4   6         30.76         21.21         8.78 o                         
  14   4   6         66.00         80.81        13.96 o                         
  15   4   6         26.89         12.35        11.32 o                         
  16   4   6        644.27        712.13        38.87 o                         
  17   4   6        443.01        415.46        30.24 o                         
  18   4   6         63.91         24.83        13.46 o                         
  19   4   6        441.14        352.90        36.13 o                         
  20   4   6        132.00        130.51        37.21 o                         
  21   4   6        194.37        161.67        27.69 o                         
  22   4   6        125.55        103.83        23.51 o                         
  23   4   6        317.48        280.83        61.75 o                         
  24   4   6        108.71         90.65        25.46 o                         
  25   4   6         29.00         53.47        21.99 o                         
  26   4   6          7.26        -21.41        29.70 o                         
  27   4   6         68.88         45.46        28.76 o                         
   0   5   6        598.75        656.23        43.79 o                         
   1   5   6         26.38         24.33        10.80 o                         
   2   5   6        390.76        416.58        25.45 o                         
   3   5   6        220.91        210.66        19.15 o                         
   4   5   6        102.57         72.83        13.51 o                         
   5   5   6        165.39        180.07        17.97 o                         
   6   5   6        241.09        236.20        20.39 o                         
   7   5   6        998.40        969.61        41.56 o                         
   8   5   6        402.97        361.92        24.52 o                         
   9   5   6         10.92         13.42        10.24 o                         
  10   5   6        675.05        676.31        33.44 o                         
  11   5   6        337.25        369.23        26.53 o                         
  12   5   6          4.24         10.62        10.99 o                         
  13   5   6        252.73        232.05        20.18 o                         
  14   5   6        346.04        391.70        25.95 o                         
  15   5   6         18.06         10.03        11.14 o                         
  16   5   6        117.12        111.17        16.77 o                         
  17   5   6        292.35        357.45        30.86 o                         
  18   5   6        196.71        148.23        26.32 o                         
  19   5   6         48.42         61.29        27.22 o                         
  20   5   6         62.11         88.67        21.79 o                         
  21   5   6        148.06         96.15        38.11 o                         
   0   6   6        533.91        542.71        49.98 o                         
   1   6   6        156.81        171.86        21.39 o                         
   2   6   6        245.63        234.61        22.25 o                         
   3   6   6        400.17        466.59        29.69 o                         
   4   6   6        298.31        300.94        24.95 o                         
   5   6   6         90.06         86.10        16.55 o                         
   6   6   6         97.53         69.81        25.35 o                         
   7   6   6        213.43        236.39        23.26 o                         
   8   6   6        138.66        151.96        19.68 o                         
   9   6   6         93.51         76.22        16.61 o                         
  10   6   6        248.65        274.93        26.32 o                         
  11   6   6          4.06         -1.13        16.32 o                         
  12   6   6         14.54          2.48        14.54 o                         
   2   0   7       1244.28       1187.28        22.99 o                         
   4   0   7       1763.87       1688.41        37.67 o                         
   6   0   7       2248.62       2066.44        61.46 o                         
   8   0   7       1240.45       1384.45        42.82 o                         
  10   0   7       1782.55       1655.93        63.01 o                         
  12   0   7       6677.96       7897.35       143.43 o                         
  14   0   7        533.52        570.25        32.60 o                         
  16   0   7        566.27        576.19        44.04 o                         
  18   0   7       1411.16       1400.51        81.05 o                         
  20   0   7        354.46        345.04        35.81 o                         
  22   0   7         62.35         75.48        16.21 o                         
  24   0   7       3470.07       3848.45       137.05 o                         
  26   0   7       1094.75       1135.71        90.02 o                         
  28   0   7        211.35        229.18        49.51 o                         
  30   0   7         68.02         54.67        28.65 o                         
  32   0   7        149.96        194.19        35.14 o                         
  34   0   7        106.43         62.63        36.31 o                         
   1   1   7       1069.84        977.29        18.18 o                         
   2   1   7        983.93        868.75        16.91 o                         
   3   1   7        528.40        453.08        17.64 o                         
   4   1   7        700.55        631.78        16.27 o                         
   5   1   7        327.30        273.11        12.22 o                         
   6   1   7        800.16        762.03        18.51 o                         
   7   1   7       1327.63       1293.93        27.70 o                         
   8   1   7         96.09         91.92         9.99 o                         
   9   1   7       6173.57       6555.83        98.01 o                         
  10   1   7       2060.27       2215.20        47.08 o                         
  11   1   7        686.02        696.17        28.03 o                         
  12   1   7        271.50        327.44        16.91 o                         
  13   1   7        476.51        426.83        19.54 o                         
  14   1   7       1588.16       1609.30        55.45 o                         
  15   1   7        384.88        441.78        31.15 o                         
  16   1   7       2508.71       2801.87        63.15 o                         
  17   1   7       1300.28       1325.30        38.67 o                         
  18   1   7          7.93         -5.58        10.75 o                         
  19   1   7        589.66        597.00        51.41 o                         
  20   1   7         32.59         30.47        14.94 o                         
  21   1   7        106.91        107.30        16.59 o                         
  22   1   7        276.88        253.90        24.52 o                         
  23   1   7        353.15        369.32        34.07 o                         
  24   1   7        956.97        970.48        58.28 o                         
  25   1   7        396.12        359.13        32.02 o                         
  26   1   7        475.38        595.55        48.67 o                         
  27   1   7       1059.49       1055.18        59.27 o                         
  28   1   7        699.45        749.35        68.29 o                         
  29   1   7         83.51         95.29        21.02 o                         
  30   1   7          2.30        -13.71        13.71 o                         
  31   1   7         97.65         76.26        24.95 o                         
  32   1   7          3.25        -15.75        17.41 o                         
  33   1   7         22.05         28.43        17.87 o                         
   1   2   7       2437.06       2601.54        33.92 o                         
   2   2   7         89.97        103.91         8.09 o                         
   3   2   7        202.02        185.58        10.74 o                         
   4   2   7       1904.35       2250.09        32.65 o                         
   5   2   7       1751.59       1659.32        28.92 o                         
   6   2   7       4944.48       5021.31        58.95 o                         
   7   2   7       2898.95       2877.40        41.11 o                         
   8   2   7         10.64         14.47         5.61 o                         
   9   2   7        109.19         97.24        10.55 o                         
  10   2   7        515.06        508.69        21.18 o                         
  11   2   7        695.34        820.38        31.73 o                         
  12   2   7       1689.47       1735.94        40.83 o                         
  13   2   7         85.06         71.07        14.68 o                         
  14   2   7        585.52        586.30        33.73 o                         
  15   2   7        487.28        562.46        47.84 o                         
  16   2   7        854.90        799.14        43.46 o                         
  17   2   7        101.96         65.52        14.38 o                         
  18   2   7        164.72        165.91        21.31 o                         
  19   2   7         42.65         47.82        13.12 o                         
  20   2   7       1316.37       1464.76        58.82 o                         
  21   2   7       1617.03       1539.66        52.15 o                         
  22   2   7        527.05        539.74        36.89 o                         
  23   2   7         54.79         36.54        27.09 o                         
  24   2   7        104.09         88.53        20.55 o                         
  25   2   7         40.02         38.66        20.92 o                         
  26   2   7        155.35        179.87        31.72 o                         
  27   2   7         18.46         11.13        28.18 o                         
  28   2   7          6.06         19.11        16.82 o                         
  29   2   7        156.52        184.00        38.66 o                         
  30   2   7        183.22        190.32        29.66 o                         
  31   2   7         23.12         59.96        26.08 o                         
  32   2   7         19.96        -17.69        18.85 o                         
   1   3   7        849.24        758.68        23.51 o                         
   2   3   7        257.72        242.03        12.93 o                         
   3   3   7        752.55        856.14        29.24 o                         
   4   3   7        474.77        473.54        19.66 o                         
   5   3   7        233.93        240.36        14.37 o                         
   6   3   7        132.25        105.20         9.86 o                         
   7   3   7         14.85         17.84         6.07 o                         
   8   3   7         57.65         44.12         8.41 o                         
   9   3   7         47.73         36.17         9.67 o                         
  10   3   7        131.23        128.98        12.36 o                         
  11   3   7         91.87         97.25        11.30 o                         
  12   3   7         18.38          7.14         6.73 o                         
  13   3   7        254.90        228.77        18.66 o                         
  14   3   7        203.45        193.93        20.95 o                         
  15   3   7        765.80        744.82        35.86 o                         
  16   3   7         40.37         38.71        10.96 o                         
  17   3   7        312.89        304.21        24.57 o                         
  18   3   7        218.01        244.92        24.86 o                         
  19   3   7       4800.63       5111.27       114.96 o                         
  20   3   7        126.66         90.55        19.33 o                         
  21   3   7        745.44        800.26        64.11 o                         
  22   3   7        133.14         97.99        22.60 o                         
  23   3   7         73.39         54.60        17.41 o                         
  24   3   7        222.96        196.59        32.80 o                         
  25   3   7         16.94         21.53        14.57 o                         
  26   3   7        196.77        191.30        25.27 o                         
  27   3   7        137.15        153.17        34.16 o                         
  28   3   7        129.38        120.83        28.40 o                         
  29   3   7         13.00          8.79        19.93 o                         
  30   3   7         22.12         23.38        21.62 o                         
   1   4   7         69.04         58.74         9.98 o                         
   2   4   7        218.74        203.97        16.27 o                         
   3   4   7         63.22         44.05         8.60 o                         
   4   4   7       1314.51       1345.07        42.37 o                         
   5   4   7        648.28        682.20        26.25 o                         
   6   4   7        924.64        877.06        46.55 o                         
   7   4   7       1005.37       1038.90        33.51 o                         
   8   4   7        255.61        270.03        16.97 o                         
   9   4   7        562.47        603.88        26.71 o                         
  10   4   7        195.98        192.66        14.64 o                         
  11   4   7        593.44        591.86        26.63 o                         
  12   4   7        536.77        569.76        30.37 o                         
  13   4   7        324.26        299.68        22.18 o                         
  14   4   7        156.32        121.82        17.97 o                         
  15   4   7        205.92        219.02        31.03 o                         
  16   4   7         50.37         48.15        14.13 o                         
  17   4   7         20.92          7.36        10.12 o                         
  18   4   7         66.63         36.70        13.27 o                         
  19   4   7        412.24        376.98        31.97 o                         
  20   4   7        477.83        504.40        37.70 o                         
  21   4   7        445.34        328.08        41.33 o                         
  22   4   7        159.93        178.58        27.84 o                         
  23   4   7        184.16        124.64        26.93 o                         
  24   4   7         60.38         76.95        26.13 o                         
  25   4   7          0.47        -11.40        20.15 o                         
  26   4   7         13.77         -3.65        21.21 o                         
   1   5   7        189.80        175.73        17.20 o                         
   2   5   7         19.06         22.66        11.32 o                         
   3   5   7        393.83        425.50        26.27 o                         
   4   5   7       2796.34       3060.97        61.25 o                         
   5   5   7        193.60        225.08        19.72 o                         
   6   5   7        452.67        482.05        26.81 o                         
   7   5   7          4.49         -2.10         9.95 o                         
   8   5   7        350.13        395.01        25.97 o                         
   9   5   7        662.01        696.03        34.78 o                         
  10   5   7         19.13          9.33        13.71 o                         
  11   5   7        219.69        239.00        20.92 o                         
  12   5   7        255.16        218.10        20.09 o                         
  13   5   7         19.13          8.32        15.16 o                         
  14   5   7        482.82        490.82        29.57 o                         
  15   5   7        259.00        261.28        23.73 o                         
  16   5   7        391.31        365.29        30.15 o                         
  17   5   7         21.05         15.10        12.42 o                         
  18   5   7        109.88         83.58        16.16 o                         
  19   5   7        151.49        150.79        30.77 o                         
  20   5   7        122.58        109.41        21.77 o                         
  21   5   7        115.24        121.88        25.72 o                         
   1   6   7        658.88        644.26        34.61 o                         
   2   6   7        433.98        475.30        28.93 o                         
   3   6   7        166.24        170.84        19.07 o                         
   4   6   7        125.47        109.94        16.56 o                         
   5   6   7         53.06         24.70        12.35 o                         
   6   6   7         50.09         21.58        12.94 o                         
   7   6   7        221.38        224.06        22.66 o                         
   8   6   7        145.69        136.78        20.27 o                         
   9   6   7         46.42         18.21        15.67 o                         
  10   6   7         13.65          6.80        12.86 o                         
  11   6   7        279.93        290.63        27.22 o                         
   0   0   8       1716.58       1653.35        41.35 o                         
   2   0   8        456.48        473.85        23.38 o                         
   4   0   8        109.74        101.03        10.32 o                         
   6   0   8        313.30        302.60        21.47 o                         
   8   0   8         87.68         96.62        14.43 o                         
  10   0   8        918.45        982.41        35.53 o                         
  12   0   8       2806.39       3116.95        88.20 o                         
  14   0   8       1107.25       1142.84        65.07 o                         
  16   0   8       1742.91       1889.45        83.46 o                         
  18   0   8       1331.49       1331.88        62.25 o                         
  20   0   8         10.47         28.55        17.45 o                         
  22   0   8        211.32        219.20        26.39 o                         
  24   0   8        384.28        424.64        53.57 o                         
  26   0   8        717.56        832.52        77.32 o                         
  28   0   8         83.32         60.67        28.76 o                         
  30   0   8         42.16          7.87        26.27 o                         
  32   0   8         13.57         35.96        22.62 o                         
   0   1   8       4346.68       4507.76        70.27 o                         
   1   1   8       2436.88       2371.51        32.16 o                         
   2   1   8       2354.71       2252.55        31.24 o                         
   3   1   8        628.41        569.61        16.77 o                         
   4   1   8         39.14         41.02         5.34 o                         
   5   1   8        268.32        281.08        12.87 o                         
   6   1   8        250.52        224.74        15.84 o                         
   7   1   8        594.59        526.90        21.04 o                         
   8   1   8        484.99        508.75        28.26 o                         
   9   1   8        360.50        340.28        18.80 o                         
  10   1   8        689.44        752.70        31.99 o                         
  11   1   8       1716.22       1823.91        39.82 o                         
  12   1   8        291.96        281.18        19.78 o                         
  13   1   8        803.89        829.08        37.05 o                         
  14   1   8        294.59        222.49        20.13 o                         
  15   1   8        338.37        338.69        21.65 o                         
  16   1   8       1186.98       1360.29        34.34 o                         
  17   1   8        172.50        166.33        18.51 o                         
  18   1   8        429.47        450.52        29.64 o                         
  19   1   8        897.49        917.64        41.98 o                         
  20   1   8        204.49        201.30        21.32 o                         
  21   1   8         31.05         15.37        11.29 o                         
  22   1   8         80.62         56.42        14.36 o                         
  23   1   8        144.83        126.28        23.61 o                         
  24   1   8         45.49         49.05        23.28 o                         
  25   1   8        152.61        159.65        27.69 o                         
  26   1   8        624.45        696.57        58.43 o                         
  27   1   8        482.86        517.15        43.77 o                         
  28   1   8        588.22        656.64        51.49 o                         
  29   1   8        771.71       1012.02        78.95 o                         
  30   1   8        119.61        108.20        20.07 o                         
  31   1   8         13.60         36.84        17.92 o                         
  32   1   8         57.09         62.60        21.66 o                         
  33   1   8         70.69         86.71        25.18 o                         
   0   2   8       7722.26       8252.79       109.53 o                         
   1   2   8        330.69        373.52        14.54 o                         
   2   2   8        458.01        433.57        16.13 o                         
   3   2   8       5161.07       5320.54        58.75 o                         
   4   2   8        457.79        412.45        16.61 o                         
   5   2   8        207.78        188.35        11.84 o                         
   6   2   8       2604.60       2573.73        38.63 o                         
   7   2   8       1174.11       1135.90        32.13 o                         
   8   2   8         81.50         95.15         9.20 o                         
   9   2   8        401.34        466.46        19.55 o                         
  10   2   8         38.68         52.72         8.86 o                         
  11   2   8        932.91        934.60        32.11 o                         
  12   2   8        803.30        790.86        34.86 o                         
  13   2   8        293.59        335.68        27.27 o                         
  14   2   8       1657.95       1754.14        43.03 o                         
  15   2   8        374.29        376.10        29.43 o                         
  16   2   8        229.97        271.78        26.56 o                         
  17   2   8       1249.44       1297.67        43.02 o                         
  18   2   8        120.50        120.60        17.65 o                         
  19   2   8       1178.00       1261.46        55.18 o                         
  20   2   8         35.39         40.29        13.13 o                         
  21   2   8        859.06        784.50        46.96 o                         
  22   2   8         44.92         33.82        13.49 o                         
  23   2   8        115.82         95.21        21.50 o                         
  24   2   8        360.08        338.64        40.83 o                         
  25   2   8         74.59         68.89        32.91 o                         
  26   2   8        302.71        285.60        43.69 o                         
  27   2   8        171.08        129.42        26.34 o                         
  28   2   8          3.43         17.63        17.09 o                         
  29   2   8        295.13        313.47        83.64 o                         
  30   2   8        175.27        183.34        31.82 o                         
  31   2   8        178.84        234.95        49.53 o                         
  32   2   8         17.31         18.47        19.52 o                         
   0   3   8        295.98        296.86        25.59 o                         
   1   3   8        460.94        498.60        20.64 o                         
   2   3   8         51.05         50.66         7.61 o                         
   3   3   8        279.52        322.61        16.75 o                         
   4   3   8         20.54         10.20         6.29 o                         
   5   3   8        439.14        431.18        21.11 o                         
   6   3   8        532.95        641.12        26.69 o                         
   7   3   8       1603.37       1740.67        40.15 o                         
   8   3   8         53.66         42.26         9.32 o                         
   9   3   8        756.56        751.58        31.24 o                         
  10   3   8        929.31        965.55        33.79 o                         
  11   3   8         87.62         84.31        12.52 o                         
  12   3   8         41.09         35.55         9.95 o                         
  13   3   8        235.72        197.49        17.34 o                         
  14   3   8        172.21        145.92        15.31 o                         
  15   3   8        680.61        653.10        35.06 o                         
  16   3   8        289.65        322.26        25.83 o                         
  17   3   8       1893.93       1987.98        57.12 o                         
  18   3   8        438.35        360.21        30.43 o                         
  19   3   8        115.43        136.75        36.48 o                         
  20   3   8        369.19        391.15        33.73 o                         
  21   3   8        473.73        469.67        37.85 o                         
  22   3   8        191.52        149.68        23.18 o                         
  23   3   8         42.57         28.55        17.08 o                         
  24   3   8         28.02         10.77        14.89 o                         
  25   3   8         72.27         53.78        19.56 o                         
  26   3   8         94.24         88.86        19.09 o                         
  27   3   8         74.27         13.82        20.08 o                         
  28   3   8        132.54        101.59        25.21 o                         
  29   3   8         14.35        -25.00        25.00 o                         
   0   4   8        625.81        587.74        49.28 o                         
   1   4   8        108.67         90.04        11.80 o                         
   2   4   8        166.33        182.33        21.47 o                         
   3   4   8        364.37        362.27        20.96 o                         
   4   4   8        486.92        525.24        25.25 o                         
   5   4   8        346.08        355.62        19.89 o                         
   6   4   8        358.47        390.28        20.35 o                         
   7   4   8        677.58        653.30        25.09 o                         
   8   4   8        139.49        166.11        13.05 o                         
   9   4   8        845.34        901.19        33.49 o                         
  10   4   8        615.89        635.77        30.12 o                         
  11   4   8       2104.70       2191.78        50.09 o                         
  12   4   8        144.93        166.06        16.97 o                         
  13   4   8        143.27        111.25        18.53 o                         
  14   4   8          7.38          1.01        11.40 o                         
  15   4   8         96.56         74.26        17.75 o                         
  16   4   8         15.62          0.24        10.80 o                         
  17   4   8        153.30        123.77        18.31 o                         
  18   4   8        264.89        235.92        23.56 o                         
  19   4   8         37.79         25.07        16.20 o                         
  20   4   8        207.76        203.19        24.75 o                         
  21   4   8        195.53        152.53        28.86 o                         
  22   4   8          8.06        -15.45        15.45 o                         
  23   4   8         25.00          6.43        19.79 o                         
  24   4   8         14.27         14.60        19.50 o                         
  25   4   8        127.75         74.79        31.67 o                         
  26   4   8         59.83         35.38        26.95 o                         
   0   5   8        610.25        699.51        46.52 o                         
   1   5   8          2.37         -7.44         9.19 o                         
   2   5   8        193.42        166.76        17.19 o                         
   3   5   8        380.86        405.49        24.55 o                         
   4   5   8        322.60        400.61        26.15 o                         
   5   5   8       1355.52       1358.06        47.86 o                         
   6   5   8        139.68        102.23        14.58 o                         
   7   5   8        153.09        149.23        16.36 o                         
   8   5   8         19.24         15.00        10.08 o                         
   9   5   8         99.05         79.61        14.03 o                         
  10   5   8         46.74         41.63        11.40 o                         
  11   5   8         17.55          3.33        10.64 o                         
  12   5   8         30.80         33.26        11.37 o                         
  13   5   8         27.28         17.46        13.50 o                         
  14   5   8        226.84        228.18        22.01 o                         
  15   5   8         70.64         82.74        16.11 o                         
  16   5   8          6.76         14.00        11.45 o                         
  17   5   8         51.52         22.79        13.90 o                         
  18   5   8        109.96        114.17        20.05 o                         
  19   5   8        242.62        227.61        29.96 o                         
  20   5   8         82.75        121.35        29.62 o                         
   0   6   8         41.27         58.79        20.96 o                         
   1   6   8        187.79        186.31        18.75 o                         
   2   6   8         81.99         81.36        15.21 o                         
   3   6   8         75.31         61.80        13.87 o                         
   4   6   8        104.42        126.22        17.00 o                         
   5   6   8        287.37        281.31        23.69 o                         
   6   6   8         58.28         53.26        14.22 o                         
   7   6   8         24.06         20.31        12.98 o                         
   8   6   8         61.09         68.01        15.39 o                         
   9   6   8        196.89        201.17        22.22 o                         
  10   6   8         92.87         79.08        16.74 o                         
   2   0   9       2034.75       1945.37        39.22 o                         
   4   0   9      13227.31      13340.93       167.03 o
[truncated: 151,473 more chars]
