# Supplementary material for: Crystal structures of a series of 6-aryl-1,3-diphenyl­fulvenes
Source: Acta Crystallogr E Crystallogr Commun. 2019 May 21;75(Pt 6):838–42. doi: 10.1107/S205698901900700X (PMC6658983; doi:10.1107/S205698901900700X)
Supplement: Supplementary file 5 [file e-75-00838-IVsup5.hkl]

data_IV                                                                         
_shelx_title ' ska0443_pentamethylphenylfulve_a.res in C2/c'                    
_shelx_refln_list_code          4                                               
_shelx_F_calc_maximum      312.42                                               
_exptl_crystal_F_000      1616.00                                               
_reflns_d_resolution_high  0.7955                                               
                                                                                
loop_                                                                           
 _space_group_symop_operation_xyz                                               
 'x, y, z'                                                                      
 '-x, y, -z+1/2'                                                                
 'x+1/2, y+1/2, z'                                                              
 '-x+1/2, y+1/2, -z+1/2'                                                        
 '-x, -y, -z'                                                                   
 'x, -y, z-1/2'                                                                 
 '-x+1/2, -y+1/2, -z'                                                           
 'x+1/2, -y+1/2, z-1/2'                                                         
                                                                                
_cell_length_a    30.9870                                                       
_cell_length_b     5.8273                                                       
_cell_length_c    23.5570                                                       
_cell_angle_alpha  90.000                                                       
_cell_angle_beta   96.192                                                       
_cell_angle_gamma  90.000                                                       
                                                                                
_shelx_F_squared_multiplier     1.000                                           
                                                                                
loop_                                                                           
 _refln_index_h                                                                 
 _refln_index_k                                                                 
 _refln_index_l                                                                 
 _refln_F_squared_calc                                                          
 _refln_F_squared_meas                                                          
 _refln_F_squared_sigma                                                         
 _refln_observed_status                                                         
   4   0   0         24.78         16.62         5.75 o                         
   6   0   0      71214.34      70013.05      1008.09 o                         
   8   0   0        995.02       1012.74        28.88 o                         
  10   0   0      17920.30      18975.19       255.58 o                         
  12   0   0       4423.02       3869.10        77.23 o                         
  14   0   0       2048.56       1638.11        47.36 o                         
  16   0   0        789.37        864.26        38.60 o                         
  18   0   0         87.70        104.76        15.39 o                         
  20   0   0        262.14        246.48        24.50 o                         
  22   0   0        393.28        384.74        33.90 o                         
  24   0   0       1657.23       1678.08       103.23 o                         
  26   0   0       6014.74       5750.78       176.83 o                         
  28   0   0       2146.24       2443.64       138.07 o                         
  30   0   0       1324.24       1426.99       107.52 o                         
  32   0   0        398.19        426.72        57.01 o                         
  34   0   0        388.24        305.72        56.70 o                         
  36   0   0        476.68        430.90        65.45 o                         
  38   0   0        102.54         18.46        67.91 o                         
   1   1   0       8435.52       7765.77        96.91 o                         
   3   1   0      36134.32      33823.90       572.85 o                         
   5   1   0      43486.21      43449.23       408.45 o                         
   7   1   0        888.09        800.67        19.77 o                         
   9   1   0       5221.93       5098.63        67.77 o                         
  11   1   0       6541.06       6740.91        83.15 o                         
  13   1   0       8108.73       7995.61       100.26 o                         
  15   1   0         32.69         46.58         9.29 o                         
  17   1   0         45.06         47.23         7.76 o                         
  19   1   0       2805.46       2797.13        57.20 o                         
  21   1   0        348.12        334.47        25.13 o                         
  23   1   0       2383.58       2434.81        71.91 o                         
  25   1   0       1018.73        964.45        53.86 o                         
  27   1   0       1305.31       1238.25        69.83 o                         
  29   1   0         74.67         66.07        22.05 o                         
  31   1   0        405.69        386.10        40.26 o                         
  33   1   0        359.31        402.44        47.66 o                         
  35   1   0        102.07        140.33        33.72 o                         
  37   1   0        708.97        728.57        80.24 o                         
   0   2   0       2891.76       2854.73        64.29 o                         
   2   2   0       8029.34       7453.97        94.91 o                         
   4   2   0          9.87         15.78         5.21 o                         
   6   2   0       1194.41       1090.03        30.18 o                         
   8   2   0       3269.88       3209.86        54.91 o                         
  10   2   0       4109.33       4435.82        65.30 o                         
  12   2   0       5698.54       6249.60        86.72 o                         
  14   2   0        619.95        683.26        25.45 o                         
  16   2   0       3186.00       3259.15        56.55 o                         
  18   2   0        141.46         80.44        14.54 o                         
  20   2   0         18.37          4.61        11.62 o                         
  22   2   0         47.36         44.15        14.69 o                         
  24   2   0        292.18        288.54        28.82 o                         
  26   2   0        426.60        487.93        42.62 o                         
  28   2   0        654.15        742.88        62.08 o                         
  30   2   0          7.56        -13.52        24.42 o                         
  32   2   0       1751.75       1675.51       108.29 o                         
  34   2   0       2410.21       2472.86       142.77 o                         
  36   2   0        337.10        312.81        48.37 o                         
   1   3   0       1295.68       1590.23        42.76 o                         
   3   3   0         19.80         29.03         8.38 o                         
   5   3   0        450.01        493.17        26.58 o                         
   7   3   0        826.25        860.51        32.97 o                         
   9   3   0        593.27        613.76        25.92 o                         
  11   3   0        509.46        427.52        26.85 o                         
  13   3   0       1285.74       1250.40        51.10 o                         
  15   3   0          0.24         -5.23         9.06 o                         
  17   3   0         21.90         27.53        13.40 o                         
  19   3   0       2151.76       2295.20        84.54 o                         
  21   3   0       1112.51       1220.43        64.34 o                         
  23   3   0       2402.03       2375.29        87.58 o                         
  25   3   0        170.27        187.55        27.62 o                         
  27   3   0        162.89         69.70        28.74 o                         
  29   3   0          3.99        -13.58        31.00 o                         
  31   3   0         34.57         58.74        32.74 o                         
  33   3   0        143.48        147.85        39.30 o                         
  35   3   0       1751.11       2063.88       240.93 o                         
   0   4   0       1465.60       1415.49       110.27 o                         
   2   4   0          1.93         -1.04        10.28 o                         
   4   4   0        412.92        478.15        29.75 o                         
   6   4   0        394.14        269.98        25.09 o                         
   8   4   0        267.30        260.55        25.23 o                         
  10   4   0       3316.41       3634.67        74.69 o                         
  12   4   0        174.44        135.57        18.78 o                         
  14   4   0          3.96         -4.01        13.77 o                         
  16   4   0        258.74        231.24        30.94 o                         
  18   4   0         73.22         50.40        18.04 o                         
  20   4   0       3287.80       3267.83       112.76 o                         
  22   4   0          0.40         -2.51        20.05 o                         
  24   4   0        815.15        827.21        65.49 o                         
  26   4   0       1040.78       1068.80        74.39 o                         
  28   4   0          5.45          1.23        27.31 o                         
  30   4   0         98.89         95.11        31.28 o                         
  32   4   0        204.65        209.69        44.51 o                         
   1   5   0         19.61         35.20        17.81 o                         
   3   5   0        390.94        408.39        32.92 o                         
   5   5   0        854.28        885.80        51.46 o                         
   7   5   0       1442.36       1582.77        67.71 o                         
   9   5   0          0.01          9.56        15.32 o                         
  11   5   0        262.08        186.71        20.80 o                         
  13   5   0         52.97         15.12        18.42 o                         
  15   5   0        197.59        162.58        32.99 o                         
  17   5   0        191.58        172.62        26.90 o                         
  19   5   0         89.85         44.70        28.46 o                         
  21   5   0          7.84         -4.34        27.41 o                         
  23   5   0        296.82        300.97        44.72 o                         
  25   5   0        164.95        129.03        38.27 o                         
  27   5   0        366.22        356.25        47.28 o                         
   0   6   0         27.35         56.48        36.65 o                         
   2   6   0        496.34        508.57        54.73 o                         
   4   6   0       1334.59       1572.75       104.05 o                         
   6   6   0         77.75         93.25        27.25 o                         
   8   6   0        298.70        222.05        37.56 o                         
  10   6   0          4.66        -20.70        20.70 o                         
  12   6   0         38.65         35.87        27.63 o                         
  14   6   0        136.42        149.21        41.07 o                         
  16   6   0        452.67        619.68        69.31 o                         
  18   6   0         35.61        -36.37        36.37 o                         
  20   6   0         65.02         33.02        43.47 o                         
  22   6   0        270.27        417.57        91.20 o                         
   1   7   0          5.86         12.57        30.85 o                         
   3   7   0         12.84         28.48        38.97 o                         
   5   7   0        454.27        418.28        50.98 o                         
   7   7   0          1.27        -14.93        30.85 o                         
   9   7   0        147.61        179.15        63.60 o                         
  11   7   0         13.65         36.25        76.14 o                         
 -37   1   1        127.32        100.24        37.66 o                         
 -35   1   1          2.54         -8.32        29.42 o                         
 -33   1   1        376.61        419.46        56.30 o                         
 -31   1   1          0.42         -9.69        22.77 o                         
 -29   1   1        251.04        177.53        26.20 o                         
 -27   1   1       1180.13       1181.51        68.39 o                         
 -25   1   1        136.03         70.36        15.74 o                         
 -23   1   1        118.64        123.22        17.63 o                         
 -21   1   1         34.89         24.16        10.83 o                         
 -19   1   1       2587.04       2662.30        56.10 o                         
 -17   1   1       9527.76       9926.99       127.45 o                         
 -15   1   1       3222.59       3603.78        61.65 o                         
 -13   1   1       4651.99       4415.24        67.45 o                         
 -11   1   1        121.29         91.61        11.53 o                         
  -9   1   1      11282.14      11115.28       127.74 o                         
  -7   1   1      73417.06      72484.30       597.72 o                         
  -5   1   1       7234.23       7098.51        77.67 o                         
  -3   1   1       5874.55       5721.82        70.36 o                         
  -1   1   1       1502.45       1308.07        28.02 o                         
   1   1   1      12372.68      11553.48       133.15 o                         
   3   1   1      21424.49      20342.94       179.68 o                         
   5   1   1       1393.24       1329.52        28.70 o                         
   7   1   1      12939.01      12292.46       180.59 o                         
   9   1   1        430.03        409.77        16.99 o                         
  11   1   1      12263.39      12906.28       133.62 o                         
  13   1   1       5473.06       6130.35        77.55 o                         
  15   1   1       2962.21       2937.63        49.23 o                         
  17   1   1      10759.39      10785.75       127.91 o                         
  19   1   1          8.11          3.75         8.77 o                         
  21   1   1         13.51         29.22        11.09 o                         
  23   1   1       2498.90       2220.87        73.48 o                         
  25   1   1       3756.52       3919.64       104.92 o                         
  27   1   1        243.14        213.64        29.02 o                         
  29   1   1         81.34         97.10        23.40 o                         
  31   1   1        311.61        252.17        33.62 o                         
  33   1   1        922.27        916.66        70.86 o                         
  35   1   1        723.10        641.35        68.25 o                         
  37   1   1         15.78        -31.83        31.83 o                         
 -36   2   1         41.69         41.45        44.69 o                         
 -34   2   1         98.19        143.93        48.05 o                         
 -32   2   1          8.91         31.22        29.63 o                         
 -30   2   1          1.07         17.20        25.60 o                         
 -28   2   1       1251.35       1293.25        72.27 o                         
 -26   2   1       2541.19       2684.64        99.72 o                         
 -24   2   1        247.12        175.49        34.43 o                         
 -22   2   1        163.54        106.68        19.47 o                         
 -20   2   1       1938.94       1818.01        66.37 o                         
 -18   2   1        250.65        271.67        21.01 o                         
 -16   2   1         31.78          3.68         8.28 o                         
 -14   2   1       2462.93       2316.33        46.19 o                         
 -12   2   1        444.95        516.70        22.88 o                         
 -10   2   1       5529.45       5924.09        76.47 o                         
  -8   2   1       1372.43       1394.39        32.29 o                         
  -6   2   1       6795.03       6720.66        82.38 o                         
  -4   2   1       8482.14       8663.52       114.15 o                         
  -2   2   1         28.95          1.76         5.51 o                         
   0   2   1       2731.60       2531.58        41.79 o                         
   2   2   1       1392.12       1329.84        30.74 o                         
   4   2   1         10.10          9.62         5.47 o                         
   6   2   1        107.88         66.14         7.86 o                         
   8   2   1       5890.75       6445.37        89.97 o                         
  10   2   1       2126.14       2175.48        46.81 o                         
  12   2   1        329.14        364.85        22.00 o                         
  14   2   1         50.47         57.41         8.37 o                         
  16   2   1       1701.62       1768.35        48.61 o                         
  18   2   1       1079.31       1153.15        51.81 o                         
  20   2   1         15.14         -3.49        14.22 o                         
  22   2   1          0.13         -7.20        18.37 o                         
  24   2   1        116.23        100.29        19.56 o                         
  26   2   1          4.10         15.82        17.89 o                         
  28   2   1        475.18        489.98        57.28 o                         
  30   2   1        114.70         99.81        25.23 o                         
  32   2   1         37.79         65.97        31.12 o                         
  34   2   1        552.74        584.65        62.53 o                         
  36   2   1        820.89        713.24        80.32 o                         
 -35   3   1        240.07        160.95        47.79 o                         
 -33   3   1        318.96        313.43        50.36 o                         
 -31   3   1       1071.45        993.24        84.97 o                         
 -29   3   1        178.42        153.31        32.79 o                         
 -27   3   1       1110.80       1323.97       105.77 o                         
 -25   3   1         39.78         17.53        19.93 o                         
 -23   3   1         82.02         67.60        18.63 o                         
 -21   3   1         16.90        -14.13        14.13 o                         
 -19   3   1        912.64        863.63        51.24 o                         
 -17   3   1        552.84        554.94        39.72 o                         
 -15   3   1         31.35         14.99        10.39 o                         
 -13   3   1       1281.61       1195.09        49.11 o                         
 -11   3   1         50.23         22.00         8.52 o                         
  -9   3   1      14434.87      15854.50       178.78 o                         
  -7   3   1       4861.47       5185.07        90.03 o                         
  -5   3   1       1317.93       1357.06        43.15 o                         
  -3   3   1        390.88        398.23        26.39 o                         
  -1   3   1       1977.92       2100.82        49.13 o                         
   1   3   1       4262.85       4378.21        70.96 o                         
   3   3   1        621.39        512.52        26.62 o                         
   5   3   1        507.10        347.52        21.70 o                         
   7   3   1        116.03         53.83         8.57 o                         
   9   3   1        383.03        362.15        22.60 o                         
  11   3   1         11.98         -8.01         8.01 o                         
  13   3   1        893.43        874.17        40.40 o                         
  15   3   1         55.07         37.26        12.43 o                         
  17   3   1        789.46        781.98        63.38 o                         
  19   3   1        400.46        438.39        37.34 o                         
  21   3   1        566.58        514.91        40.42 o                         
  23   3   1       2769.36       2695.62        95.14 o                         
  25   3   1       3048.96       3201.53       165.51 o                         
  27   3   1       1340.90       1529.59       104.81 o                         
  29   3   1        636.73        661.08        61.01 o                         
  31   3   1         61.75         64.86        36.78 o                         
  33   3   1         93.03         24.55        33.01 o                         
  35   3   1        193.32        160.08        63.53 o                         
 -32   4   1         48.03         67.75        31.54 o                         
 -30   4   1          2.60          9.11        30.81 o                         
 -28   4   1         75.77         68.39        30.03 o                         
 -26   4   1          2.31          7.51        31.55 o                         
 -24   4   1          2.52         27.15        23.86 o                         
 -22   4   1        182.66        128.41        29.65 o                         
 -20   4   1         84.49         57.34        19.37 o                         
 -18   4   1        314.70        327.96        34.00 o                         
 -16   4   1       2714.43       2842.77        97.60 o                         
 -14   4   1        612.81        633.13        45.17 o                         
 -12   4   1         24.51         21.83        12.39 o                         
 -10   4   1          9.34        -11.24        11.24 o                         
  -8   4   1        799.08        769.63        43.80 o                         
  -6   4   1       2331.93       2296.98        99.68 o                         
  -4   4   1        839.74       1100.27        51.37 o                         
  -2   4   1         41.38         42.54        10.76 o                         
   0   4   1        334.21        402.06        26.50 o                         
   2   4   1       1130.17       1181.99        48.07 o                         
   4   4   1       1783.93       1803.91        58.40 o                         
   6   4   1        935.65        938.13        54.10 o                         
   8   4   1        435.34        454.88        30.84 o                         
  10   4   1        150.29        124.51        25.09 o                         
  12   4   1         36.20         26.99        15.89 o                         
  14   4   1         23.99         10.51        14.21 o                         
  16   4   1        156.90        180.27        25.63 o                         
  18   4   1         81.77         70.61        20.36 o                         
  20   4   1        852.30        787.03        57.34 o                         
  22   4   1          6.82        -18.88        18.88 o                         
  24   4   1        181.41        153.09        41.03 o                         
  26   4   1         32.62        -25.61        31.68 o                         
  28   4   1         15.87         38.17        27.20 o                         
  30   4   1          1.34         -2.92        28.97 o                         
  32   4   1        426.41        289.60        92.85 o                         
 -27   5   1         35.38         72.58        37.43 o                         
 -25   5   1          1.44        -33.71        33.71 o                         
 -23   5   1        335.13        324.66        45.00 o                         
 -21   5   1        629.23        625.41        62.06 o                         
 -19   5   1         38.61         52.30        28.28 o                         
 -17   5   1       1158.72       1187.88        97.00 o                         
 -15   5   1        301.28        224.31        41.19 o                         
 -13   5   1        297.31        273.55        43.64 o                         
 -11   5   1        190.84        168.25        25.56 o                         
  -9   5   1          2.13        -16.88        16.88 o                         
  -7   5   1       2679.56       2874.28        95.56 o                         
  -5   5   1        262.34        177.72        22.20 o                         
  -3   5   1         34.53         26.83        15.21 o                         
  -1   5   1         57.39         30.24        18.17 o                         
   1   5   1         36.67          0.66        17.10 o                         
   3   5   1       1280.11       1521.02        72.23 o                         
   5   5   1        805.27        864.40        48.23 o                         
   7   5   1        369.72        353.08        28.86 o                         
   9   5   1        244.65        203.57        22.33 o                         
  11   5   1         41.14         12.25        20.17 o                         
  13   5   1        178.69        186.02        24.76 o                         
  15   5   1         85.50         37.88        21.14 o                         
  17   5   1        522.66        623.70        49.11 o                         
  19   5   1        373.81        348.15        37.65 o                         
  21   5   1       1088.05       1135.92        75.81 o                         
  23   5   1        481.94        446.77        48.57 o                         
  25   5   1        195.43        120.60        36.05 o                         
  27   5   1        130.10        143.01        39.35 o                         
 -22   6   1         52.46        -24.38        44.62 o                         
 -20   6   1        398.51        491.43        64.48 o                         
 -18   6   1        161.54        285.23        51.72 o                         
 -16   6   1          5.97        -29.21        31.28 o                         
 -14   6   1        110.60         60.17        37.76 o                         
 -12   6   1          0.05        -25.83        25.83 o                         
 -10   6   1         47.12         17.16        25.53 o                         
  -8   6   1        234.04        158.79        28.78 o                         
  -6   6   1       1578.05       1847.91       125.19 o                         
  -4   6   1       1421.58       1534.57        96.71 o                         
  -2   6   1       1593.99       1717.58       100.62 o                         
   0   6   1        429.69        401.14        47.28 o                         
   2   6   1        248.84        268.91        52.40 o                         
   4   6   1          3.67         16.68        23.04 o                         
   6   6   1          9.36         23.73        23.33 o                         
   8   6   1          5.97        -20.50        20.50 o                         
  10   6   1         13.18         -7.38        22.53 o                         
  12   6   1        667.48        777.86        71.72 o                         
  14   6   1        177.20        143.16        35.49 o                         
  16   6   1          4.18          5.19        34.46 o                         
  18   6   1         36.87         30.51        36.93 o                         
  20   6   1        520.08        598.41        70.95 o                         
  22   6   1        157.03        423.92       185.21 o                         
 -11   7   1          1.21         70.06        69.56 o                         
  -9   7   1         36.94        102.86        59.32 o                         
  -7   7   1        125.35        132.26        35.13 o                         
  -5   7   1        492.55        641.57        54.68 o                         
  -3   7   1        407.12        447.76        49.82 o                         
  -1   7   1        157.39         73.96        32.47 o                         
   1   7   1         64.99         44.81        27.47 o                         
   3   7   1         49.80         29.18        27.09 o                         
   5   7   1        121.60        122.93        31.94 o                         
   7   7   1         38.81         23.38        30.39 o                         
   9   7   1         12.73         34.29        37.80 o                         
  11   7   1        321.79        489.77       148.16 o                         
 -38   0   2       1298.00       1743.00       219.84 o                         
 -36   0   2          5.44        -21.11        53.23 o                         
 -34   0   2        935.66       1249.18       146.39 o                         
 -32   0   2        107.04        121.79        32.86 o                         
 -30   0   2        122.13         79.70        39.88 o                         
 -28   0   2         90.50         82.54        33.39 o                         
 -26   0   2        989.00       1040.91        83.14 o                         
 -24   0   2       7088.35       7178.43       165.54 o                         
 -22   0   2        195.27        224.90        46.63 o                         
 -20   0   2         38.40         59.12        14.82 o                         
 -18   0   2       8726.64       8963.10       155.90 o                         
 -16   0   2        673.21        568.66        37.22 o                         
 -14   0   2       3283.43       3268.65        76.17 o                         
 -12   0   2       6383.78       6478.65       117.87 o                         
 -10   0   2       9096.17       9288.01       149.97 o                         
  -8   0   2      97604.29      98410.48      1387.58 o                         
  -6   0   2      11433.84      11574.35       269.71 o                         
  -4   0   2      18896.55      18790.21       687.91 o                         
  -2   0   2      24035.76      20697.87       595.18 o                         
   2   0   2       1785.46       1675.83       102.19 o                         
   4   0   2       3014.32       2950.89        62.02 o                         
   6   0   2      42724.95      45494.39       985.77 o                         
   8   0   2      68231.99      68296.77      1069.51 o                         
  10   0   2      58173.68      60824.59       803.68 o                         
  12   0   2        153.47        139.60        16.15 o                         
  14   0   2         33.75         -7.93         7.93 o                         
  16   0   2        801.81        744.67        38.03 o                         
  18   0   2        854.19        955.86        45.05 o                         
  20   0   2        528.59        527.78        35.89 o                         
  22   0   2       4514.31       4201.99       136.44 o                         
  24   0   2      15634.21      15411.90       327.39 o                         
  26   0   2       1966.38       2235.06       129.47 o                         
  28   0   2       5907.69       6233.67       192.86 o                         
  30   0   2          3.73        -18.38        26.48 o                         
  32   0   2       1685.98       2003.28       185.00 o                         
  34   0   2        414.82        411.94        73.31 o                         
  36   0   2          5.62         35.12        38.73 o                         
  38   0   2       1007.66       1152.02       134.17 o                         
 -37   1   2        195.25        146.56        42.64 o                         
 -35   1   2         93.23         23.37        30.79 o                         
 -33   1   2        108.66         84.92        35.31 o                         
 -31   1   2        294.54        274.07        40.50 o                         
 -29   1   2         55.73         65.71        22.10 o                         
 -27   1   2        194.47        201.19        28.70 o                         
 -25   1   2       2732.73       2879.67        79.07 o                         
 -23   1   2        474.64        439.69        32.18 o                         
 -21   1   2       1718.70       1721.66        49.96 o                         
 -19   1   2        725.83        769.67        34.03 o                         
 -17   1   2        255.09        231.15        16.86 o                         
 -15   1   2       6900.40       7222.54        98.36 o                         
 -13   1   2       1381.09       1377.99        37.88 o                         
 -11   1   2        591.45        578.21        25.13 o                         
  -9   1   2      35928.21      37082.35       347.63 o                         
  -7   1   2       4318.60       4201.79        56.13 o                         
  -5   1   2      31358.42      30519.57       272.95 o                         
  -3   1   2      69428.49      67949.79       652.67 o                         
  -1   1   2       2183.30       1979.29        35.48 o                         
   1   1   2        192.01        154.65        10.27 o                         
   3   1   2       4491.64       4329.07        54.23 o                         
   5   1   2      28551.90      27277.37       293.57 o                         
   7   1   2      10732.06      10256.62       129.25 o                         
   9   1   2       9584.03       9701.27       124.26 o                         
  11   1   2        265.38        219.98        13.61 o                         
  13   1   2        449.12        432.13        20.02 o                         
  15   1   2        918.86        958.92        32.57 o                         
  17   1   2         30.80         23.29         6.77 o                         
  19   1   2        572.75        537.17        27.56 o                         
  21   1   2          4.76          0.79        11.39 o                         
  23   1   2         44.71         23.28        11.00 o                         
  25   1   2        152.08        156.89        24.94 o                         
  27   1   2         58.40         35.14        23.96 o                         
  29   1   2        836.73        829.45        59.43 o                         
  31   1   2         20.08         30.62        27.19 o                         
  33   1   2        635.92        644.93        57.34 o                         
  35   1   2         21.14         78.90        28.33 o                         
  37   1   2        939.35        922.84        95.89 o                         
 -36   2   2        168.69        117.12        42.27 o                         
 -34   2   2         26.93         30.22        33.44 o                         
 -32   2   2         96.47         43.43        32.76 o                         
 -30   2   2         63.52         21.13        26.91 o                         
 -28   2   2        439.47        487.91        52.56 o                         
 -26   2   2       6460.46       6496.60       144.62 o                         
 -24   2   2        652.81        666.31        47.93 o                         
 -22   2   2       3938.62       3978.95       122.06 o                         
 -20   2   2       2498.74       2532.80        80.30 o                         
 -18   2   2        219.62        267.06        19.57 o                         
 -16   2   2       1412.04       1502.25        51.10 o                         
 -14   2   2       5947.83       6230.14        86.17 o                         
 -12   2   2        156.79        130.61        11.73 o                         
 -10   2   2        325.78        413.14        18.96 o                         
  -8   2   2       7998.84       8064.85       100.42 o                         
  -6   2   2         19.41          3.17         5.95 o                         
  -4   2   2      10603.69      10698.87       132.47 o                         
  -2   2   2       1664.58       1645.22        35.06 o                         
   0   2   2        142.63         77.92         8.01 o                         
   2   2   2        174.82        135.50        10.32 o                         
   4   2   2      12089.98      11689.25       114.98 o                         
   6   2   2       1759.03       1612.43        34.95 o                         
   8   2   2       8559.90       8374.08       103.66 o                         
  10   2   2         18.91         21.33         6.16 o                         
  12   2   2        335.61        249.86        20.05 o                         
  14   2   2       1654.82       1858.61        51.00 o                         
  16   2   2       4672.65       5115.77        99.66 o                         
  18   2   2        160.78        149.30        22.91 o                         
  20   2   2         62.46         21.67        12.61 o                         
  22   2   2        937.96        923.84        49.32 o                         
  24   2   2       2265.47       2375.00       103.09 o                         
  26   2   2        880.78        932.02        60.05 o                         
  28   2   2        310.36        283.95        40.78 o                         
  30   2   2          9.39         43.40        24.83 o                         
  32   2   2       1349.54       1285.04        84.15 o                         
  34   2   2        167.53        105.50        33.75 o                         
  36   2   2        326.93        330.40        51.63 o                         
 -35   3   2        125.96        123.82        40.51 o                         
 -33   3   2       1131.08       1250.97       135.28 o                         
 -31   3   2        206.41        200.90        33.44 o                         
 -29   3   2       1229.02       1014.77        77.18 o                         
 -27   3   2          2.03        -22.07        22.07 o                         
 -25   3   2       1034.88        970.20        66.59 o                         
 -23   3   2        597.86        534.18        45.83 o                         
 -21   3   2         83.20         52.96        19.55 o                         
 -19   3   2        136.54        100.81        18.99 o                         
 -17   3   2        196.70        163.65        22.48 o                         
 -15   3   2        615.17        564.20        42.29 o                         
 -13   3   2       2107.48       2301.31        59.78 o                         
 -11   3   2        136.71         51.75        10.27 o                         
  -9   3   2        587.89        427.86        24.61 o                         
  -7   3   2        898.80        746.46        28.73 o                         
  -5   3   2        170.91         91.79        17.89 o                         
  -3   3   2         21.80         11.94         7.60 o                         
  -1   3   2       2389.63       2484.21        53.46 o                         
   1   3   2       1909.79       1853.88        44.98 o                         
   3   3   2        246.08        192.80        14.97 o                         
   5   3   2       4900.67       4966.02        71.68 o                         
   7   3   2       2027.31       2068.30        50.11 o                         
   9   3   2        120.15        130.78        13.28 o                         
  11   3   2       1345.72       1308.01        45.07 o                         
  13   3   2        252.82        196.24        20.01 o                         
  15   3   2          5.97         24.89        10.70 o                         
  17   3   2        134.47         88.75        20.00 o                         
  19   3   2       1074.88       1130.90        66.87 o                         
  21   3   2        306.16        199.33        27.68 o                         
  23   3   2        676.87        792.45        56.09 o                         
  25   3   2          0.00        -18.97        18.97 o                         
  27   3   2       1517.71       1617.23        98.94 o                         
  29   3   2       3231.33       3800.75       155.83 o                         
  31   3   2         89.27         33.95        39.37 o                         
  33   3   2        115.33        158.72        42.53 o                         
 -32   4   2        125.78         90.75        33.02 o                         
 -30   4   2         91.05         70.56        33.63 o                         
 -28   4   2        146.97        110.36        46.91 o                         
 -26   4   2         22.41          9.40        25.00 o                         
 -24   4   2         25.42         49.22        24.70 o                         
 -22   4   2       1085.51       1085.04        76.09 o                         
 -20   4   2       1391.53       1480.54        85.87 o                         
 -18   4   2       1949.02       1982.85        85.17 o                         
 -16   4   2       1396.51       1576.79        75.82 o                         
 -14   4   2       4810.91       5192.26       112.84 o                         
 -12   4   2       1675.63       1821.07        62.23 o                         
 -10   4   2         79.88         56.84        14.44 o                         
  -8   4   2         92.62         35.76        13.07 o                         
  -6   4   2         35.87         15.94        14.15 o                         
  -4   4   2       1281.27       1489.64        52.18 o                         
  -2   4   2          0.27          4.81         9.56 o                         
   0   4   2        125.99        113.75        13.92 o                         
   2   4   2        746.72        703.12        35.71 o                         
   4   4   2        627.48        658.63        34.21 o                         
   6   4   2       4877.38       5205.05        99.11 o                         
   8   4   2       1029.09        942.77        43.86 o                         
  10   4   2        909.33        965.66        46.45 o                         
  12   4   2       1357.59       1523.02        67.91 o                         
  14   4   2          0.62         -8.20        13.62 o                         
  16   4   2       1349.81       1454.05        75.72 o                         
  18   4   2       5331.55       5590.85       137.82 o                         
  20   4   2        408.63        369.21        60.11 o                         
  22   4   2        300.11        310.87        42.77 o                         
  24   4   2        155.78         82.03        22.29 o                         
  26   4   2         36.66        -20.96        25.52 o                         
  28   4   2          0.05         29.99        27.91 o                         
  30   4   2          0.10          0.99        32.56 o                         
 -27   5   2         73.68         89.16        47.25 o                         
 -25   5   2        427.20        589.15        59.74 o                         
 -23   5   2         43.44         -0.21        29.27 o                         
 -21   5   2        792.07        714.82        91.19 o                         
 -19   5   2       1011.35       1095.62        80.57 o                         
 -17   5   2        394.69        479.50        53.46 o                         
 -15   5   2         10.56         -1.99        24.55 o                         
 -13   5   2        124.30         62.56        27.23 o                         
 -11   5   2        783.87        825.39        47.77 o                         
  -9   5   2        495.89        494.43        41.10 o                         
  -7   5   2         22.08         39.70        16.62 o                         
  -5   5   2        131.55        119.27        21.89 o                         
  -3   5   2         11.83         20.02        15.34 o                         
  -1   5   2        296.03        247.19        31.16 o                         
   1   5   2        805.09        903.15        56.62 o                         
   3   5   2        155.86         71.48        18.65 o                         
   5   5   2         19.74         22.79        19.09 o                         
   7   5   2       1684.54       1787.46        72.52 o                         
   9   5   2        900.35       1005.15        54.52 o                         
  11   5   2         25.90        -16.60        16.60 o                         
  13   5   2        250.60        235.59        28.31 o                         
  15   5   2         68.38         34.28        23.32 o                         
  17   5   2       1012.45       1198.80        74.60 o                         
  19   5   2        952.52       1100.06        72.19 o                         
  21   5   2        219.46        166.68        30.25 o                         
  23   5   2         82.54         83.56        33.38 o                         
  25   5   2         44.72        -30.29        30.29 o                         
  27   5   2          8.55        -20.13        37.05 o                         
 -22   6   2         78.29         62.00        54.14 o                         
 -20   6   2         36.40        -20.41        32.78 o                         
 -18   6   2        194.80        142.83        36.18 o                         
 -16   6   2         23.68          5.28        32.03 o                         
 -14   6   2         82.02         74.57        46.17 o                         
 -12   6   2        179.29        177.19        36.17 o                         
 -10   6   2         17.33         14.67        20.35 o                         
  -8   6   2          1.60         13.79        23.09 o                         
  -6   6   2       1634.74       1865.65       109.82 o                         
  -4   6   2        108.86         90.16        41.61 o                         
  -2   6   2        581.41        558.65        56.12 o                         
   0   6   2        342.86        328.44        38.74 o                         
   2   6   2         58.36         85.99        25.05 o                         
   4   6   2          0.61        -12.51        21.14 o                         
   6   6   2         94.05         69.68        44.59 o                         
   8   6   2        619.15        566.91        54.28 o                         
  10   6   2        324.68        314.68        41.58 o                         
  12   6   2        358.52        298.00        40.45 o                         
  14   6   2          0.90        -25.52        25.52 o                         
  16   6   2        198.84         87.38        38.45 o                         
  18   6   2        478.44        509.52        66.15 o                         
  20   6   2        673.16        905.14        89.69 o                         
 -11   7   2        167.55        322.05       146.11 o                         
  -9   7   2         22.79        -44.27        62.09 o                         
  -7   7   2        314.22        329.56        52.37 o                         
  -5   7   2         95.09         66.21        44.53 o                         
  -3   7   2        277.26        346.90        42.82 o                         
  -1   7   2         82.82         84.95        34.36 o                         
   1   7   2          2.11         -6.07        28.08 o                         
   3   7   2          4.26         -9.15        28.71 o                         
   5   7   2         16.87          2.54        44.97 o                         
   7   7   2        427.73        330.40        80.15 o                         
   9   7   2        119.76        171.71        65.11 o                         
 -37   1   3         31.90         49.83        38.72 o                         
 -35   1   3        213.15        216.37        43.95 o                         
 -33   1   3        374.02        303.74        45.27 o                         
 -31   1   3         17.58         27.39        32.20 o                         
 -29   1   3        241.30        232.43        37.72 o                         
 -27   1   3        141.09        114.57        17.93 o                         
 -25   1   3       4234.20       4176.25       102.36 o                         
 -23   1   3        762.37        705.70        41.16 o                         
 -21   1   3       2230.84       2162.76        55.70 o                         
 -19   1   3       1179.52       1117.63        41.36 o                         
 -17   1   3        102.82         93.52        11.46 o                         
 -15   1   3       1193.60       1059.82        36.32 o                         
 -13   1   3       8725.64       9522.06       122.06 o                         
 -11   1   3       4968.73       5237.66        73.00 o                         
  -9   1   3      19949.43      19640.47       198.09 o                         
  -7   1   3       2940.65       2938.05        43.39 o                         
  -5   1   3      13746.54      12840.94       132.16 o                         
  -3   1   3       3424.23       2990.50        56.73 o                         
  -1   1   3      21800.64      20264.42       269.27 o                         
   1   1   3      16093.91      15966.50       180.02 o                         
   3   1   3      22457.70      22492.06       240.51 o                         
   5   1   3        108.04        125.31        10.88 o                         
   7   1   3       6458.33       5691.18        75.11 o                         
   9   1   3       8800.68       9375.97       112.81 o                         
  11   1   3       8272.43       8275.74       106.51 o                         
  13   1   3      11775.97      12549.61       143.87 o                         
  15   1   3        302.11        323.24        20.20 o                         
  17   1   3       5524.27       5118.42        87.62 o                         
  19   1   3        233.61        149.97        15.60 o                         
  21   1   3         25.76         40.53        12.40 o                         
  23   1   3         14.24          1.32        12.01 o                         
  25   1   3         90.15         76.52        20.83 o                         
  27   1   3         27.80         -5.01        18.11 o                         
  29   1   3         61.11         75.11        21.07 o                         
  31   1   3         55.49         60.71        22.98 o                         
  33   1   3         65.79         55.67        25.78 o                         
  35   1   3        756.48        782.19        71.40 o                         
  37   1   3         23.63        -33.46        33.46 o                         
 -36   2   3        108.16        103.31        38.59 o                         
 -34   2   3        241.12        136.78        39.70 o                         
 -32   2   3        412.25        371.45        50.64 o                         
 -30   2   3        783.89        768.79        69.33 o                         
 -28   2   3        650.97        537.87        52.70 o                         
 -26   2   3          3.98        -10.88        18.92 o                         
 -24   2   3       1730.06       1654.33        70.46 o                         
 -22   2   3       1824.72       1819.60        75.73 o                         
 -20   2   3         49.69         45.23        15.78 o                         
 -18   2   3        163.25        157.12        14.21 o                         
 -16   2   3        340.88        322.91        21.65 o                         
 -14   2   3      12157.54      12630.47       152.26 o                         
 -12   2   3        949.19        910.38        28.60 o                         
 -10   2   3       6569.69       6250.91        89.66 o                         
  -8   2   3        172.81        118.96        11.52 o                         
  -6   2   3        192.58        182.83        14.42 o                         
  -4   2   3       5053.79       4923.78        73.44 o                         
  -2   2   3       1684.63       1636.27        38.71 o                         
   0   2   3         20.39         15.84         5.34 o                         
   2   2   3        431.70        288.92        16.26 o                         
   4   2   3       5978.92       5784.49        73.07 o                         
   6   2   3         74.50        102.17         9.99 o                         
   8   2   3          6.97          0.01         6.46 o                         
  10   2   3       8200.75       8828.77       108.36 o                         
  12   2   3          3.94          0.48         5.75 o                         
  14   2   3       2976.42       3350.21        68.81 o                         
  16   2   3       1620.10       1471.76        55.11 o                         
  18   2   3        322.79        266.04        24.08 o                         
  20   2   3          2.20         -8.91        12.75 o                         
  22   2   3       1171.20       1254.98        61.70 o                         
  24   2   3       1035.67        991.04        53.47 o                         
  26   2   3         39.59         -7.63        17.28 o                         
  28   2   3        950.24        982.97        70.03 o                         
  30   2   3       1541.26       1768.87       100.08 o                         
  32   2   3        279.45        268.26        35.95 o                         
  34   2   3        277.05        274.31        39.61 o                         
  36   2   3         76.55         84.47        36.60 o                         
 -35   3   3        181.93        125.04        43.90 o                         
 -33   3   3        616.99        800.25        77.81 o                         
 -31   3   3         64.97         91.28        27.66 o                         
 -29   3   3       1753.91       1722.44       116.70 o                         
 -27   3   3        482.69        454.21        50.97 o                         
 -25   3   3         97.93         84.74        24.81 o                         
 -23   3   3        796.77        749.83        55.87 o                         
 -21   3   3       2881.33       3016.81       115.50 o                         
 -19   3   3       4349.55       4524.80       104.98 o                         
 -17   3   3        782.45        827.90        44.81 o                         
 -15   3   3       1147.42       1073.30        49.48 o                         
 -13   3   3       2134.74       2321.59        64.39 o                         
 -11   3   3        500.07        457.42        26.11 o                         
  -9   3   3       3035.59       3282.03        63.83 o                         
  -7   3   3       1609.55       1760.76        54.27 o                         
  -5   3   3          0.00         -7.02         7.02 o                         
  -3   3   3       2949.17       3032.94        55.03 o                         
  -1   3   3      17139.32      18543.41       194.80 o                         
   1   3   3       3397.12       3720.00        66.20 o                         
   3   3   3        788.47       1059.27        34.76 o                         
   5   3   3          3.77          0.53         6.83 o                         
   7   3   3          5.19          5.91         8.27 o                         
   9   3   3       1706.87       1702.13        46.72 o                         
  11   3   3        366.52        319.46        21.46 o                         
  13   3   3          5.53         -9.09         9.09 o                         
  15   3   3       1571.06       1275.10        50.20 o                         
  17   3   3        441.55        415.87        36.80 o                         
  19   3   3        263.84        286.56        31.91 o                         
  21   3   3         28.48          4.32        17.63 o                         
  23   3   3         63.73         29.45        17.58 o                         
  25   3   3         81.24         25.21        19.04 o                         
  27   3   3         34.40         11.49        24.03 o                         
  29   3   3        920.79        808.36        64.79 o                         
  31   3   3        498.45        377.87        51.00 o                         
  33   3   3       1565.71       1628.24       115.09 o                         
 -32   4   3         16.63          5.16        39.12 o                         
 -30   4   3         87.38        119.78        51.50 o                         
 -28   4   3          0.85         31.00        28.67 o                         
 -26   4   3          0.45        -15.77        28.43 o                         
 -24   4   3        585.26        540.76        48.08 o                         
 -22   4   3        867.81        948.86        68.02 o                         
 -20   4   3        189.42        202.36        32.78 o                         
 -18   4   3        781.86        867.48        62.19 o                         
 -16   4   3       1232.78       1422.67        90.84 o                         
 -14   4   3       1051.64       1120.68        57.38 o                         
 -12   4   3        275.27        188.89        22.44 o                         
 -10   4   3        678.99        707.48        38.72 o                         
  -8   4   3        964.76       1036.60        54.29 o                         
  -6   4   3         64.65         43.43        12.26 o                         
  -4   4   3        108.21         97.40        15.76 o                         
  -2   4   3        164.72        104.34        15.62 o                         
   0   4   3        264.79        227.84        20.50 o                         
   2   4   3         66.95         34.01        10.33 o                         
   4   4   3        244.65        203.55        20.02 o                         
   6   4   3          7.33        -11.15        11.15 o                         
   8   4   3       1371.01       1425.39        55.14 o                         
  10   4   3       1005.61        991.83        46.82 o                         
  12   4   3        666.60        715.27        45.50 o                         
  14   4   3          5.05          1.46        14.60 o                         
  16   4   3       2079.55       2101.13        86.78 o                         
  18   4   3         71.19         61.53        21.09 o                         
  20   4   3        376.99        378.33        40.26 o                         
  22   4   3         58.12         47.36        21.92 o                         
  24   4   3        469.77        415.25        41.95 o                         
  26   4   3        855.41        906.87        63.36 o                         
  28   4   3         68.14         18.12        28.94 o                         
  30   4   3        334.58        309.44        66.72 o                         
 -27   5   3        352.40        426.49        47.93 o                         
 -25   5   3         67.38         98.28        35.87 o                         
 -23   5   3        172.07        182.76        37.84 o                         
 -21   5   3        280.57        258.99        41.85 o                         
 -19   5   3       1276.38       1311.73        90.70 o                         
 -17   5   3       1138.40       1181.90        87.21 o                         
 -15   5   3        152.94        127.69        29.93 o                         
 -13   5   3         40.12         48.74        21.77 o                         
 -11   5   3        237.96        177.97        29.01 o                         
  -9   5   3       1326.50       1487.91        71.18 o                         
  -7   5   3        837.19        817.41        49.29 o                         
  -5   5   3        576.72        680.91        47.70 o                         
  -3   5   3        252.24        192.35        36.21 o                         
  -1   5   3        657.46        695.99        50.14 o                         
   1   5   3       1053.06       1125.11        61.67 o                         
   3   5   3        319.97        226.30        27.94 o                         
   5   5   3       3265.33       3350.19        99.22 o                         
   7   5   3        641.88        639.05        43.67 o                         
   9   5   3       1305.09       1385.12        73.16 o                         
  11   5   3       1385.17       1414.91        74.00 o                         
  13   5   3          2.65        -18.01        18.87 o                         
  15   5   3        117.17         78.05        26.46 o                         
  17   5   3        348.67        390.70        46.40 o                         
  19   5   3          9.72        -25.06        25.06 o                         
  21   5   3        871.95        985.21        72.55 o                         
  23   5   3        332.20        239.65        46.16 o                         
  25   5   3          2.72        -33.81        33.81 o                         
  27   5   3         11.81          5.72        35.47 o                         
 -22   6   3          5.56        -23.38        41.23 o                         
 -20   6   3          3.32         36.79        31.54 o                         
 -18   6   3         55.76         62.40        39.70 o                         
 -16   6   3         12.03        -22.52        30.54 o                         
 -14   6   3        128.65         84.40        39.49 o                         
 -12   6   3          0.50         17.67        26.17 o                         
 -10   6   3          9.39         33.92        24.29 o                         
  -8   6   3       2926.25       3609.91       124.87 o                         
  -6   6   3        312.37        346.22        42.33 o                         
  -4   6   3          5.34        -12.87        27.71 o                         
  -2   6   3        136.05        129.23        27.74 o                         
   0   6   3         22.07         33.02        23.86 o                         
   2   6   3          5.28         -8.74        21.09 o                         
   4   6   3          2.45         49.31        22.63 o                         
   6   6   3         92.98         58.15        26.00 o                         
   8   6   3         11.87          1.95        29.96 o                         
  10   6   3         75.48         39.65        26.61 o                         
  12   6   3        186.53        145.01        35.97 o                         
  14   6   3          3.36        -23.65        31.83 o                         
  16   6   3        443.49        361.25        44.06 o                         
  18   6   3        192.54        182.92        36.53 o                         
  20   6   3       1045.47       1451.90       117.94 o                         
 -11   7   3        182.41        103.92       116.27 o                         
  -9   7   3          2.66         49.87        42.61 o                         
  -7   7   3        270.76        191.78        48.76 o                         
  -5   7   3        616.78        741.72        69.31 o                         
  -3   7   3          5.42         78.25        31.90 o                         
  -1   7   3        649.72        801.23        74.66 o                         
   1   7   3          5.07         22.91        40.20 o                         
   3   7   3         77.84        127.54        29.95 o                         
   5   7   3        112.73        106.39        33.26 o                         
   7   7   3         19.92          3.23        28.62 o                         
   9   7   3         12.69         62.20        35.47 o                         
 -38   0   4        141.98        112.26        90.03 o                         
 -36   0   4        909.71        800.75       255.69 o                         
 -34   0   4        156.95        139.29        48.86 o                         
 -32   0   4        574.19        532.22        80.61 o                         
 -30   0   4       1913.35       2155.27       133.02 o                         
 -28   0   4       1260.62       1333.38        99.34 o                         
 -26   0   4        938.99        785.75        71.01 o                         
 -24   0   4          3.44         11.76        15.38 o                         
 -22   0   4        201.09        176.46        36.66 o                         
 -20   0   4        749.03        794.20        65.05 o                         
 -18   0   4        511.03        486.33        34.81 o                         
 -16   0   4       3748.91       3630.18        94.28 o                         
 -14   0   4      11075.85      11577.06       205.73 o                         
 -12   0   4      15804.90      16839.04       236.33 o                         
 -10   0   4         15.54         11.47         4.92 o                         
  -8   0   4      13560.01      12793.43       194.11 o                         
  -6   0   4       1109.97        925.54        26.51 o                         
  -4   0   4        511.02        380.50        18.41 o                         
  -2   0   4      18218.31      17413.38       338.00 o                         
   0   0   4      84958.02      84470.70      1255.53 o                         
   2   0   4        991.55        920.33        30.56 o                         
   4   0   4      81636.91      93024.26      1305.46 o                         
   6   0   4      21671.77      24027.29       378.29 o                         
   8   0   4         50.11         43.20         9.98 o                         
  10   0   4         13.20         11.03        10.72 o                         
  12   0   4       2117.99       2228.02        54.81 o                         
  14   0   4       4913.94       5397.80       126.04 o                         
  16   0   4        287.32        220.60        23.95 o                         
  18   0   4        431.59        457.11        35.06 o                         
  20   0   4       4452.37       4668.04       167.79 o                         
  22   0   4          0.03        -14.42        15.59 o                         
  24   0   4       1554.52       1544.61        98.43 o                         
  26   0   4       6654.99       7032.46       202.83 o                         
  28   0   4      12016.29      13340.26       314.93 o                         
  30   0   4        280.43        212.89        54.25 o                         
  32   0   4        726.33        760.68       110.96 o                         
  34   0   4       1959.13       2309.36       200.55 o                         
  36   0   4         15.91         92.41        69.57 o                         
 -37   1   4         22.91        -20.60        32.70 o                         
 -35   1   4         51.67         26.13        36.57 o                         
 -33   1   4        225.55        228.79        42.38 o                         
 -31   1   4        130.23        145.96        37.38 o                         
 -29   1   4        154.15         89.67        28.19 o                         
 -27   1   4       2488.11       2513.95        88.29 o                         
 -25   1   4       1327.66       1345.87        60.63 o                         
 -23   1   4       8747.39       9265.05       140.79 o                         
 -21   1   4         10.77         -8.53         8.53 o                         
 -19   1   4       1030.06       1198.70        41.66 o                         
 -17   1   4       5754.39       6008.67        95.39 o                         
 -15   1   4      10676.08      10721.64       138.72 o                         
 -13   1   4       9626.49       9883.33       120.68 o                         
 -11   1   4       3118.92       3056.54        51.35 o                         
  -9   1   4          9.03          7.00         3.71 o                         
  -7   1   4       3864.41       3820.29        54.94 o                         
  -5   1   4        330.91        322.55        16.97 o                         
  -3   1   4       2484.02       2113.62        38.35 o                         
  -1   1   4      50775.61      48341.78       474.17 o                         
   1   1   4      20853.73      19674.00       198.48 o                         
   3   1   4      43868.51      44827.20       420.73 o                         
   5   1   4       6879.66       6875.75        80.09 o                         
   7   1   4        595.84        568.36        22.21 o                         
   9   1   4       1393.94       1347.61        35.31 o                         
  11   1   4      11326.02      11792.18       140.85 o                         
  13   1   4       1155.98       1292.68        38.39 o                         
  15   1   4       4548.19       4750.00        78.79 o                         
  17   1   4        863.44        852.94        38.24 o                         
  19   1   4       1974.67       2010.56        53.26 o                         
  21   1   4        145.95        153.18        19.12 o                         
  23   1   4       1062.88       1049.50        64.61 o                         
  25   1   4       1658.86       1667.73        85.48 o                         
  27   1   4         60.54         52.34        20.38 o                         
  29   1   4       2400.27       2376.06       105.05 o                         
  31   1   4        185.55        163.52        32.63 o                         
  33   1   4        171.67        127.30        30.31 o                         
  35   1   4         23.76        -17.07        35.33 o                         
  37   1   4         57.08         13.00        32.66 o                         
 -36   2   4         27.98         76.77        39.57 o                         
 -34   2   4          1.01        -11.05        32.65 o                         
 -32   2   4        205.79        147.91        45.95 o                         
 -30   2   4        394.37        310.52        39.34 o                         
 -28   2   4          3.44         14.48        22.48 o                         
 -26   2   4        170.85        126.74        31.48 o                         
 -24   2   4       1285.80       1144.66        75.59 o                         
 -22   2   4       2858.54       2917.27        82.92 o                         
 -20   2   4       1906.91       1888.66        58.70 o                         
 -18   2   4       3636.41       3987.07        78.39 o                         
 -16   2   4       1416.29       1308.54        41.32 o                         
 -14   2   4      15094.46      16130.81       172.68 o                         
 -12   2   4      11021.63      11648.03       134.67 o                         
 -10   2   4        315.40        294.65        18.45 o                         
  -8   2   4      18068.46      19276.47       206.38 o                         
  -6   2   4        444.24        584.55        29.06 o                         
  -4   2   4       4482.04       4786.97        67.54 o                         
  -2   2   4        334.85        285.81        15.54 o                         
   0   2   4       1442.19       1246.23        31.59 o                         
   2   2   4         21.99         17.59         6.10 o                         
   4   2   4       3318.55       3181.30        50.96 o                         
   6   2   4        684.98        680.37        29.20 o                         
   8   2   4       4031.83       4294.79        69.09 o                         
  10   2   4        434.43        350.54        19.88 o                         
  12   2   4       2534.64       2467.26        55.86 o                         
  14   2   4       1147.97       1002.05        41.57 o                         
  16   2   4       2650.54       2721.84        61.60 o                         
  18   2   4         28.31         28.87         9.53 o                         
  20   2   4         96.44         79.37        17.96 o                         
  22   2   4          9.00         -8.99        12.69 o                         
  24   2   4          3.31         -1.89        14.90 o                         
  26   2   4         19.53         35.93        17.35 o                         
  28   2   4          1.25         34.55        20.49 o                         
  30   2   4        489.67        396.81        44.02 o                         
  32   2   4        462.59        411.30        48.02 o                         
  34   2   4       1293.83       1217.55       102.47 o                         
  36   2   4        174.71        120.72        45.03 o                         
 -35   3   4          1.80         10.74        38.00 o                         
 -33   3   4        647.25        775.00        76.48 o                         
 -31   3   4        639.76        614.94        67.96 o                         
 -29   3   4        187.02        174.71        32.84 o                         
 -27   3   4         20.75          9.26        23.48 o                         
 -25   3   4        130.04        109.19        26.06 o                         
 -23   3   4       1132.35       1262.42        75.02 o                         
 -21   3   4       1211.23       1228.67        76.52 o                         
 -19   3   4        673.87        647.06        50.08 o                         
 -17   3   4        271.29        223.49        22.32 o                         
 -15   3   4          1.67         -3.94        12.98 o                         
 -13   3   4       1201.91       1316.49        51.53 o                         
 -11   3   4         96.70         34.28         9.91 o                         
  -9   3   4        929.42        857.28        35.98 o                         
  -7   3   4      14145.46      15869.14       206.70 o                         
  -5   3   4       2142.17       2325.97        49.23 o                         
  -3   3   4        120.34        142.06        13.54 o                         
  -1   3   4       1318.97       1786.89        44.30 o                         
   1   3   4          3.49         -6.95         6.95 o                         
   3   3   4          0.07          0.33         8.14 o                         
   5   3   4       1455.53       1752.03        40.81 o                         
   7   3   4          9.60         -5.68         8.16 o                         
   9   3   4        281.40        287.44        19.71 o                         
  11   3   4        598.73        629.35        33.00 o                         
  13   3   4         25.99         27.29        11.43 o                         
  15   3   4        768.64        776.99        40.59 o                         
  17   3   4        792.21        757.86        46.93 o                         
  19   3   4       1833.90       1807.96        90.56 o                         
  21   3   4        909.57       1135.91        70.34 o                         
  23   3   4        446.11        367.05        46.31 o                         
  25   3   4        458.85        390.54        37.76 o                         
  27   3   4        614.85        530.82        46.63 o                         
  29   3   4          3.69         26.58        23.97 o                         
  31   3   4          5.08         -4.86        24.84 o                         
  33   3   4         54.19         75.39        38.25 o                         
 -32   4   4        114.88        117.96        37.98 o                         
 -30   4   4        289.22        413.29        53.78 o                         
 -28   4   4        181.20        153.64        37.42 o                         
 -26   4   4        185.50        105.59        33.03 o                         
 -24   4   4        477.89        499.71        55.10 o                         
 -22   4   4        314.13        282.84        43.66 o                         
 -20   4   4        952.18       1173.27        76.94 o                         
 -18   4   4       1377.59       1334.43        77.51 o                         
 -16   4   4       3718.91       3828.14       148.43 o                         
 -14   4   4       4496.82       4915.21       108.82 o                         
 -12   4   4          0.56         -4.03        11.90 o                         
 -10   4   4       1036.01       1070.48        49.23 o                         
  -8   4   4       2213.14       2345.54        74.43 o                         
  -6   4   4          6.74          9.78        13.03 o                         
  -4   4   4       1864.29       1925.46        61.08 o                         
  -2   4   4       3006.37       3210.09        72.11 o                         
   0   4   4         20.56         11.58        10.03 o                         
   2   4   4       1177.61       1157.23        43.73 o                         
   4   4   4       2154.21       2388.33        63.92 o                         
   6   4   4       2701.49       2866.06        71.34 o                         
   8   4   4        691.55        598.82        32.97 o                         
  10   4   4       3509.57       3646.38        80.92 o                         
  12   4   4        406.82        507.00        37.78 o                         
  14   4   4        259.17        241.70        27.03 o                         
  16   4   4        827.36        877.41        55.81 o                         
  18   4   4         12.77         -5.91        17.67 o                         
  20   4   4        375.94        421.23        39.24 o                         
  22   4   4        602.70        511.99        47.46 o                         
  24   4   4        584.35        471.92        47.89 o                         
  26   4   4        345.09        266.68        33.96 o                         
  28   4   4         14.21         13.40        22.89 o                         
  30   4   4         21.58        -22.58        40.02 o                         
 -27   5   4         23.78        -31.51        31.51 o                         
 -25   5   4        487.06        421.10        68.17 o                         
 -23   5   4        278.29        219.85        45.87 o                         
 -21   5   4          9.91         23.88        29.49 o                         
 -19   5   4         42.76         62.12        27.53 o                         
 -17   5   4        104.48         35.93        29.52 o                         
 -15   5   4       1176.12       1201.64        87.23 o                         
 -13   5   4         52.49         38.02        24.82 o                         
 -11   5   4        349.50        274.09        29.49 o                         
  -9   5   4        398.74        490.50        37.87 o                         
  -7   5   4       2972.33       3410.21        91.38 o                         
  -5   5   4       1217.24       1183.85        65.19 o                         
  -3   5   4        102.82         83.32        21.33 o                         
  -1   5   4          0.00        -14.87        14.87 o                         
   1   5   4        111.55        117.59        20.45 o                         
   3   5   4       2454.44       2935.40       104.28 o                         
   5   5   4       1531.13       1571.14        77.19 o                         
   7   5   4        189.30        181.10        24.89 o                         
   9   5   4       1404.73       1438.67        75.14 o                         
  11   5   4        574.36        545.17        55.30 o                         
  13   5   4        115.47         56.11        22.60 o                         
  15   5   4        184.95        159.44        32.28 o                         
  17   5   4        357.83        388.48        45.07 o                         
  19   5   4        142.19        129.32        34.69 o                         
  21   5   4         15.96         19.68        34.56 o                         
  23   5   4        317.33        329.13        40.38 o                         
  25   5   4        152.88         72.71        35.39 o                         
  27   5   4         18.86        -45.80        45.80 o                         
 -22   6   4         26.28        -74.08        98.78 o                         
 -20   6   4        363.91        434.26        68.71 o                         
 -18   6   4         59.95        141.80        40.26 o                         
 -16   6   4         31.96         19.93        32.53 o                         
 -14   6   4         32.34          5.70        27.83 o                         
 -12   6   4        436.00        354.37        62.65 o                         
 -10   6   4         37.25         46.48        30.71 o                         
  -8   6   4         11.77         18.01        22.67 o                         
  -6   6   4        468.76        402.35        43.13 o                         
  -4   6   4       1711.26       2067.00       104.74 o                         
  -2   6   4        114.66         79.32        29.63 o                         
   0   6   4        380.05        497.82        47.05 o                         
   2   6   4         21.66         45.25        23.69 o                         
   4   6   4          8.83          2.97        22.45 o                         
   6   6   4       1137.13       1249.07        76.32 o                         
   8   6   4        672.57        669.23        56.69 o                         
  10   6   4         18.96         41.79        22.75 o                         
  12   6   4        214.68        196.22        33.62 o                         
  14   6   4         37.12          3.55        27.97 o                         
  16   6   4        164.19        150.13        33.66 o                         
  18   6   4         92.96        132.68        32.18 o                         
  20   6   4         52.15         35.86        35.92 o                         
  -9   7   4        283.25        390.65        73.99 o                         
  -7   7   4          5.90        -23.29        31.93 o                         
  -5   7   4         61.85         12.06        30.89 o                         
  -3   7   4          2.74         -1.62        30.39 o                         
  -1   7   4        332.88        248.23        47.54 o                         
   1   7   4        147.98        150.31        37.74 o                         
   3   7   4        342.65        281.99        48.01 o                         
   5   7   4          5.98          1.41        39.33 o                         
   7   7   4        587.89        548.40        71.09 o                         
   9   7   4        409.32        446.38        50.19 o                         
 -37   1   5         27.79         39.66        46.40 o                         
 -35   1   5         58.61         30.75        32.14 o                         
 -33   1   5        168.34         84.73        37.04 o                         
 -31   1   5        387.20        453.38        55.00 o                         
 -29   1   5        453.25        507.06        49.39 o                         
 -27   1   5        722.28        743.30        54.11 o                         
 -25   1   5       1058.46       1068.32        60.55 o                         
 -23   1   5       4400.10       4666.52        90.67 o                         
 -21   1   5       7370.21       7551.51       111.12 o                         
 -19   1   5        739.22        604.76        30.35 o                         
 -17   1   5       7465.67       7844.47       109.59 o                         
 -15   1   5        759.54        770.39        29.95 o                         
 -13   1   5       2710.76       2695.04        48.30 o                         
 -11   1   5        387.24        357.25        15.71 o                         
  -9   1   5       1043.48       1026.67        25.70 o                         
  -7   1   5       6407.66       6256.44        86.01 o                         
  -5   1   5        684.74        692.57        23.25 o                         
  -3   1   5          7.67          4.09         4.46 o                         
  -1   1   5      23580.86      23925.70       230.25 o                         
   1   1   5      23300.23      22991.01       314.23 o                         
   3   1   5      42698.38      42475.07       491.29 o                         
   5   1   5         61.68         38.97         5.52 o                         
   7   1   5       2053.01       2135.01        52.20 o                         
   9   1   5        592.74        533.74        23.99 o                         
  11   1   5      15712.07      18096.24       210.17 o                         
  13   1   5        103.15         63.35        10.10 o                         
  15   1   5       1126.19       1041.34        38.50 o                         
  17   1   5       3417.78       3470.72        68.33 o                         
  19   1   5       2083.42       2268.68        56.16 o                         
  21   1   5        690.81        722.95        40.05 o                         
  23   1   5         46.38         52.70        18.70 o                         
  25   1   5       1671.14       1578.32        90.43 o                         
  27   1   5        632.73        665.46        53.98 o                         
  29   1   5       1013.12        917.36        67.81 o                         
  31   1   5        435.55        353.93        50.72 o                         
  33   1   5          2.16          2.23        23.31 o                         
  35   1   5        177.14        214.48        39.41 o                         
 -36   2   5        117.76         59.10        42.57 o                         
 -34   2   5        877.21        987.85        94.87 o                         
 -32   2   5          1.06         -7.53        37.07 o                         
 -30   2   5        199.53        177.39        31.37 o                         
 -28   2   5       2179.38       2209.30       109.86 o                         
 -26   2   5        349.01        392.01        49.87 o                         
 -24   2   5        365.44        272.99        35.89 o                         
 -22   2   5       6178.61       6699.84       145.10 o                         
 -20   2   5          8.03          5.85        10.87 o                         
 -18   2   5        651.54        539.59        30.87 o                         
 -16   2   5         41.95         26.02        10.17 o                         
 -14   2   5       1418.22       1306.56        35.46 o                         
 -12   2   5          0.00         -3.96         7.74 o                         
 -10   2   5         29.55          4.94         6.24 o                         
  -8   2   5       1686.63       1696.27        38.51 o                         
  -6   2   5       2000.85       2045.98        41.93 o                         
  -4   2   5       8219.12       8230.84       119.07 o                         
  -2   2   5        645.48        526.69        21.16 o                         
   0   2   5       8016.21       7820.31        96.53 o                         
   2   2   5       6711.33       6442.05        86.68 o                         
   4   2   5        990.88        872.71        26.34 o                         
   6   2   5       4233.93       4242.75        64.45 o                         
   8   2   5       3794.68       4164.81        70.06 o                         
  10   2   5          1.54         -2.55         5.71 o                         
  12   2   5        512.08        529.01        29.78 o                         
  14   2   5        353.39        348.13        23.76 o                         
  16   2   5       5216.29       5051.88       102.50 o                         
  18   2   5        408.34        476.43        29.63 o                         
  20   2   5       2617.23       2647.57        75.63 o                         
  22   2   5         21.41         57.60        16.77 o                         
  24   2   5        877.26        888.27        60.53 o                         
  26   2   5         81.16         23.93        20.40 o                         
  28   2   5        674.13        690.76        59.84 o                         
  30   2   5        158.59        136.14        28.35 o                         
  32   2   5          5.38         22.71        24.21 o                         
  34   2   5        101.15         85.47        36.11 o                         
 -35   3   5         98.91          9.92        40.45 o                         
 -33   3   5         82.74         72.54        27.56 o                         
 -31   3   5         17.82        -24.24        26.60 o                         
 -29   3   5        410.94        351.05        45.03 o                         
 -27   3   5          0.62         19.66        22.70 o                         
 -25   3   5        584.23        597.29        50.11 o                         
 -23   3   5        271.34        258.04        34.02 o                         
 -21   3   5       1362.25       1361.92        74.61 o                         
 -19   3   5        647.74        657.01        47.11 o                         
 -17   3   5          8.17         -6.93        14.51 o                         
 -15   3   5       1609.88       1467.12        55.54 o                         
 -13   3   5       2186.91       2158.64        63.01 o                         
 -11   3   5        935.94       1039.29        40.28 o                         
  -9   3   5        537.61        468.35        34.46 o                         
  -7   3   5        254.32        252.90        20.67 o                         
  -5   3   5        108.39        133.41        12.40 o                         
  -3   3   5         44.63         32.65         8.37 o                         
  -1   3   5        279.35        374.86        21.69 o                         
   1   3   5       1334.64       1310.38        41.49 o                         
   3   3   5       1292.80       1287.00        44.69 o                         
   5   3   5        230.29        173.44        14.35 o                         
   7   3   5         58.40         66.18        11.42 o                         
   9   3   5        254.34        209.57        22.44 o                         
  11   3   5          0.06         11.40         9.03 o                         
  13   3   5        477.42        393.53        28.98 o                         
  15   3   5         66.23         27.26        11.69 o                         
  17   3   5         71.44         55.15        14.26 o                         
  19   3   5       1112.40       1462.92        71.83 o                         
  21   3   5       2261.96       1993.89        90.67 o                         
  23   3   5       1741.28       1642.33        78.94 o                         
  25   3   5        261.71        242.77        32.70 o                         
  27   3   5        288.38        283.06        34.50 o                         
  29   3   5         53.89         -3.39        23.84 o                         
  31   3   5        455.08        319.15        64.00 o                         
  33   3   5        494.42        570.30        63.13 o                         
 -32   4   5          0.71        -40.79        40.79 o                         
 -30   4   5        167.21        215.34        42.64 o                         
 -28   4   5          0.10         17.43        30.58 o                         
 -26   4   5         60.51         11.86        28.26 o                         
 -24   4   5        216.17        198.49        36.83 o                         
 -22   4   5         46.93         42.72        28.88 o                         
 -20   4   5         16.98          0.95        30.11 o                         
 -18   4   5        696.25        771.81        71.07 o                         
 -16   4   5       1953.80       1944.49       131.03 o                         
 -14   4   5        108.94         88.90        22.76 o                         
 -12   4   5       1844.74       1913.57        68.24 o                         
 -10   4   5       1173.80       1159.56        53.75 o                         
  -8   4   5        251.31        249.65        23.02 o                         
  -6   4   5         19.48         18.40        12.35 o                         
  -4   4   5        260.18        190.80        21.74 o                         
  -2   4   5        491.06        429.38        29.72 o                         
   0   4   5          3.36          4.87        10.64 o                         
   2   4   5        354.57        266.84        26.08 o                         
   4   4   5        158.94        156.30        18.40 o                         
   6   4   5         30.86          2.77        11.89 o                         
   8   4   5       3771.41       3713.32        77.64 o                         
  10   4   5          3.79          8.13        13.58 o                         
  12   4   5         93.14         83.29        17.47 o                         
  14   4   5        284.53        241.20        29.21 o                         
  16   4   5        822.88        804.45        58.55 o                         
  18   4   5        659.58        820.38        59.50 o                         
  20   4   5       1102.15       1154.43        75.79 o                         
  22   4   5        259.47        223.68        34.59 o                         
  24   4   5        394.20        411.34        46.04 o                         
  26   4   5         10.49         13.10        25.61 o                         
  28   4   5        135.03         98.17        42.46 o                         
  30   4   5         72.87        -25.85        34.97 o                         
 -27   5   5        148.64        102.43        34.13 o                         
 -25   5   5        112.44        128.22        36.91 o                         
 -23   5   5          8.80         -3.10        29.69 o                         
 -21   5   5       1380.89       1375.58        94.98 o                         
 -19   5   5         11.50         10.44        26.71 o                         
 -17   5   5       1060.98        859.33        69.57 o                         
 -15   5   5        681.71        604.87        58.41 o                         
 -13   5   5        251.45        268.59        34.66 o                         
 -11   5   5        173.97         81.25        24.40 o                         
  -9   5   5         42.51         23.27        17.77 o                         
  -7   5   5          9.64        -16.35        16.35 o                         
  -5   5   5          0.39         -3.65        16.12 o                         
  -3   5   5        173.58        117.69        23.15 o                         
  -1   5   5       1248.12       1315.41        66.14 o                         
   1   5   5       2416.25       2688.81        96.54 o                         
   3   5   5        162.63        168.95        27.17 o                         
   5   5   5        941.62       1062.30        61.96 o                         
   7   5   5       7754.99       8962.18       214.62 o                         
   9   5   5          4.74        -10.00        19.07 o                         
  11   5   5        566.19        427.33        40.66 o                         
  13   5   5       1949.30       2116.57       100.40 o                         
  15   5   5        436.57        385.73        42.88 o                         
  17   5   5          7.82         23.35        28.19 o                         
  19   5   5         85.84        117.18        31.28 o                         
  21   5   5        144.25         59.98        29.31 o                         
  23   5   5         94.31         69.33        29.77 o                         
  25   5   5        350.45        383.60        49.70 o                         
 -20   6   5          1.41         -2.82        29.57 o                         
 -18   6   5          2.68        -31.94        31.94 o                         
 -16   6   5        411.11        372.83        41.00 o                         
 -14   6   5          3.15        -16.40        25.91 o                         
 -12   6   5        118.03         78.31        28.53 o                         
 -10   6   5        137.69        139.60        30.98 o                         
  -8   6   5         27.23         13.83        23.90 o                         
  -6   6   5         50.89         42.87        27.19 o                         
  -4   6   5       4322.01       5001.29       144.33 o                         
  -2   6   5          8.04        -23.13        34.42 o                         
   0   6   5        315.15        308.01        43.29 o                         
   2   6   5       1074.91       1035.37        74.90 o                         
   4   6   5        209.36        164.46        31.30 o                         
   6   6   5        240.06        196.03        33.37 o                         
   8   6   5        123.76        125.56        27.75 o                         
  10   6   5          2.14         11.89        23.95 o                         
  12   6   5         99.80         98.83        32.81 o                         
  14   6   5        134.38        106.20        36.25 o                         
  16   6   5         62.53         75.12        31.55 o                         
  18   6   5         10.45        -20.85        28.47 o                         
  20   6   5          5.30        -37.04        37.04 o                         
  -9   7   5          9.55         42.89        39.84 o                         
  -7   7   5         16.17         -5.46        33.83 o                         
  -5   7   5        305.06        361.09        51.80 o                         
  -3   7   5       2361.07       2877.91       183.88 o                         
  -1   7   5         23.08         13.77        32.35 o                         
   1   7   5         24.96        -10.57        39.86 o                         
   3   7   5         48.64        106.39        31.77 o                         
   5   7   5         33.30         32.67        33.47 o                         
   7   7   5         17.57          0.11        32.11 o                         
 -38   0   6       2622.27       2611.02       317.89 o                         
 -36   0   6       1255.55       1318.34       258.21 o                         
 -34   0   6       1387.92       1299.80       129.20 o                         
 -32   0   6         56.64         27.76        38.02 o                         
 -30   0   6        327.04        183.61        56.88 o                         
 -28   0   6       2990.98       3125.45       238.18 o                         
 -26   0   6        322.30        291.52        34.46 o                         
 -24   0   6        602.12        589.62        48.98 o                         
 -22   0   6       5449.23       6040.83       169.98 o                         
 -20   0   6       3139.88       3130.62        93.54 o                         
 -18   0   6        286.50        257.06        21.04 o                         
 -16   0   6       1208.99       1250.46        44.49 o                         
 -14   0   6        830.86       1000.15        43.27 o                         
 -12   0   6         23.61         16.57         6.59 o                         
 -10   0   6       7901.26       8191.61       130.36 o                         
  -8   0   6       1679.95       1819.87        46.32 o                         
  -6   0   6          4.15         -3.47         5.96 o                         
  -4   0   6       8680.70       7956.61       126.80 o                         
  -2   0   6        608.69        487.88        24.62 o                         
   0   0   6       4173.48       4012.53        74.74 o                         
   2   0   6        164.52        158.03        16.91 o                         
   4   0   6         61.91        100.29        12.51 o                         
   6   0   6        232.75        297.11        23.89 o                         
   8   0   6      17980.45      20076.62       428.94 o                         
  10   0   6       7559.70       8302.80       174.47 o                         
  12   0   6       1058.62       1307.00        53.13 o                         
  14   0   6        828.96        922.43        40.01 o                         
  16   0   6       5349.70       5428.90       121.10 o                         
  18   0   6        180.96        161.19        26.91 o                         
  20   0   6       2912.02       2964.11       106.42 o                         
  22   0   6        874.32        881.44        71.78 o                         
  24   0   6       7693.80       8297.19       248.85 o                         
  26   0   6       1153.15       1074.47        88.19 o                         
  28   0   6       1750.38       1897.23       122.34 o                         
  30   0   6        134.79         66.17        50.65 o                         
  32   0   6        203.88        217.20        65.75 o                         
  34   0   6          4.11        -51.00        66.10 o                         
  36   0   6        152.32        201.44        82.75 o                         
 -37   1   6          2.63        -39.32        39.32 o                         
 -35   1   6        499.92        420.73        65.54 o                         
 -33   1   6          1.61         19.79        30.77 o                         
 -31   1   6         76.68        113.12        37.93 o                         
 -29   1   6         39.45         59.91        31.38 o                         
 -27   1   6        486.19        549.89        45.37 o                         
 -25   1   6        691.17        660.44        47.31 o                         
 -23   1   6         44.08         65.37        14.95 o                         
 -21   1   6          0.01         -5.46         9.47 o                         
 -19   1   6       1492.04       1392.57        47.93 o                         
 -17   1   6        642.00        726.00        34.15 o                         
 -15   1   6       2242.07       2372.52        50.87 o                         
 -13   1   6         20.25         47.49         7.00 o                         
 -11   1   6        206.97        130.15        10.17 o                         
  -9   1   6        176.33         54.23         8.15 o                         
  -7   1   6      12295.50      12003.44       145.49 o                         
  -5   1   6        180.73        182.19        12.36 o                         
  -3   1   6        154.91        121.86        10.11 o                         
  -1   1   6      22416.21      21429.90       211.00 o                         
   1   1   6      11849.00      11900.63       130.37 o                         
   3   1   6       4483.44       4597.92        87.67 o                         
   5   1   6       1688.74       1798.71        35.09 o                         
   7   1   6         43.96         22.28         5.37 o                         
   9   1   6      12529.82      13262.08       162.62 o                         
  11   1   6       2191.36       2284.95        51.42 o                         
  13   1   6       3523.67       3652.96        69.21 o                         
  15   1   6       5805.22       6391.07       102.88 o                         
  17   1   6       1992.13       2014.17        54.70 o                         
  19   1   6         60.73         53.03        12.33 o                         
  21   1   6        159.69        154.98        21.20 o                         
  23   1   6        157.36        178.25        25.35 o                         
  25   1   6       4571.64       4834.74       138.82 o                         
  27   1   6       3089.33       3126.40       131.16 o                         
  29   1   6        521.03        590.73        52.34 o                         
  31   1   6          3.52        -21.05        21.05 o                         
  33   1   6          3.99         24.13        29.12 o                         
  35   1   6         60.51         35.55        31.93 o                         
 -36   2   6        346.52        408.13        77.21 o                         
 -34   2   6        323.70        218.36        42.47 o                         
 -32   2   6         20.15         38.76        27.08 o                         
 -30   2   6        499.90        539.99        56.19 o                         
 -28   2   6       2130.49       2118.31       131.61 o                         
 -26   2   6       2487.95       2452.31       127.50 o                         
 -24   2   6          4.25         47.74        18.75 o                         
 -22   2   6         16.46         14.18        13.18 o                         
 -20   2   6        111.30        143.84        17.92 o                         
 -18   2   6       1524.67       1492.29        51.36 o                         
 -16   2   6        344.50        241.06        17.86 o                         
 -14   2   6       1001.28       1006.10        31.01 o                         
 -12   2   6        596.14        577.74        24.72 o                         
 -10   2   6        166.06        110.06        12.42 o                         
  -8   2   6       9982.86      10262.52       117.41 o                         
  -6   2   6       4374.39       4436.81        72.25 o                         
  -4   2   6       3621.73       3797.41        65.37 o                         
  -2   2   6          5.65          8.89         6.24 o                         
   0   2   6       8125.18       8686.29       119.58 o                         
   2   2   6       8119.46       8701.47       108.58 o                         
   4   2   6         78.76         73.33         8.48 o                         
   6   2   6        942.30       1027.18        30.96 o                         
   8   2   6          6.83         10.83         5.70 o                         
  10   2   6        148.54         67.01         9.89 o                         
  12   2   6       2718.57       2776.19        56.37 o                         
  14   2   6         30.74         34.94         9.36 o                         
  16   2   6        356.09        366.11        25.25 o                         
  18   2   6         29.56         10.90        10.62 o                         
  20   2   6       1984.62       1975.41        72.44 o                         
  22   2   6       3059.67       2903.23        86.77 o                         
  24   2   6        236.44        162.92        27.72 o                         
  26   2   6        233.30        165.28        24.34 o                         
  28   2   6        846.71        878.42        80.19 o                         
  30   2   6         55.14         27.86        25.51 o                         
  32   2   6          2.94          7.95        26.34 o                         
  34   2   6         28.53         42.49        27.77 o                         
 -35   3   6         20.50         10.60        49.64 o                         
 -33   3   6         47.77          0.86        28.77 o                         
 -31   3   6        309.49        256.41        40.52 o                         
 -29   3   6        861.70        683.43        62.78 o                         
 -27   3   6         95.85        125.53        34.66 o                         
 -25   3   6        287.89        258.36        29.95 o                         
 -23   3   6          0.03        -18.26        18.26 o                         
 -21   3   6        329.45        390.70        39.21 o                         
 -19   3   6        283.26        231.58        27.63 o                         
 -17   3   6        214.70        221.87        26.57 o                         
 -15   3   6       1627.69       1707.86        68.06 o                         
 -13   3   6         23.69         27.72        10.44 o                         
 -11   3   6       2337.17       2486.87        54.66 o                         
  -9   3   6       3211.95       3170.70        62.32 o                         
  -7   3   6         47.54         55.80        10.75 o                         
  -5   3   6         48.28         59.96         8.72 o                         
  -3   3   6        147.67         95.29        13.07 o                         
  -1   3   6        626.71        594.74        32.72 o                         
   1   3   6        916.56        756.36        33.06 o                         
   3   3   6       1618.49       1576.83        46.29 o                         
   5   3   6         12.82         16.48         7.42 o                         
   7   3   6        546.04        417.17        25.66 o                         
   9   3   6       1942.93       1996.33        55.12 o                         
  11   3   6        149.32        171.51        18.57 o                         
  13   3   6        776.44        933.71        45.27 o                         
  15   3   6        458.95        530.64        34.18 o                         
  17   3   6        474.53        561.55        35.34 o                         
  19   3   6       4826.79       5032.08       118.26 o                         
  21   3   6         10.07         16.17        19.19 o                         
  23   3   6        379.38        278.91        34.65 o                         
  25   3   6          0.57          1.58        17.76 o                         
  27   3   6         13.07         12.82        22.90 o                         
  29   3   6        631.45        467.02        51.14 o                         
  31   3   6         32.26         40.94        31.50 o                         
  33   3   6         49.75         11.60        32.72 o                         
 -32   4   6          0.95         -1.55        40.42 o                         
 -30   4   6         47.64         55.31        34.65 o                         
 -28   4   6         35.19         16.77        32.69 o                         
 -26   4   6         19.14        -19.99        25.00 o                         
 -24   4   6        782.40        692.05        68.23 o                         
 -22   4   6         66.96         64.77        26.03 o                         
 -20   4   6        702.42        714.55        69.48 o                         
 -18   4   6       1290.90       1359.39        87.19 o                         
 -16   4   6       3513.43       4020.53       130.09 o                         
 -14   4   6          7.58        -14.16        17.10 o                         
 -12   4   6        357.78        297.31        28.46 o                         
 -10   4   6       2172.51       2287.97        74.82 o                         
  -8   4   6         19.41         36.42        13.15 o                         
  -6   4   6        820.18        803.71        41.51 o                         
  -4   4   6        731.60        761.94        41.51 o                         
  -2   4   6        583.75        544.43        36.35 o                         
   0   4   6       1415.49       1600.96        65.50 o                         
   2   4   6        122.31        122.51        19.31 o                         
   4   4   6       3155.09       3524.41        85.54 o                         
   6   4   6       2068.88       1900.10        67.14 o                         
   8   4   6        637.56        627.24        38.66 o                         
  10   4   6        214.24        182.20        22.79 o                         
  12   4   6        446.89        444.25        39.50 o                         
  14   4   6       1074.72        960.79        56.66 o                         
  16   4   6        262.37        236.43        34.91 o                         
  18   4   6        173.95        175.58        29.21 o                         
  20   4   6        606.03        594.44        50.94 o                         
  22   4   6          2.78          9.43        23.30 o                         
  24   4   6        121.34         72.51        29.07 o                         
  26   4   6        145.51         92.10        35.92 o                         
  28   4   6         21.78         22.72        25.97 o                         
  30   4   6        630.69        625.10        77.53 o                         
 -27   5   6          3.43         55.07        29.78 o                         
 -25   5   6        531.33        414.64        44.63 o                         
 -23   5   6       1409.37       1476.58        89.42 o                         
 -21   5   6         74.86         76.02        34.60 o                         
 -19   5   6       1700.71       1735.57        98.02 o                         
 -17   5   6          0.13         18.00        24.15 o                         
 -15   5   6        342.46        312.03        39.83 o                         
 -13   5   6         78.90         31.09        21.10 o                         
 -11   5   6         13.81         -4.08        20.33 o                         
  -9   5   6          0.34          1.24        18.41 o                         
  -7   5   6        616.18        759.15        48.17 o                         
  -5   5   6        162.13        103.28        21.86 o                         
  -3   5   6        144.40        129.93        28.06 o                         
  -1   5   6         93.52         89.41        23.50 o                         
   1   5   6       1518.98       1830.73        83.46 o                         
   3   5   6       1490.72       1370.86        70.91 o                         
   5   5   6       1043.18        888.35        59.79 o                         
   7   5   6       1142.09       1157.84        70.84 o                         
   9   5   6        557.59        525.14        43.61 o                         
  11   5   6         55.55         41.83        19.78 o                         
  13   5   6        294.18        335.82        36.07 o                         
  15   5   6         62.77         66.91        29.27 o                         
  17   5   6        473.62        427.80        53.15 o                         
  19   5   6        121.90         90.80        28.86 o                         
  21   5   6        323.71        271.15        47.40 o                         
  23   5   6        123.98         84.06        34.76 o                         
  25   5   6          2.28        -14.05        36.70 o                         
 -20   6   6         12.06         -5.64        53.70 o                         
 -18   6   6          0.11         -3.36        25.88 o                         
 -16   6   6        416.56        483.99        48.76 o                         
 -14   6   6        174.00        113.97        30.36 o                         
 -12   6   6        370.05        435.31        44.76 o                         
 -10   6   6        234.17        224.51        35.52 o                         
  -8   6   6         52.71        101.73        25.73 o                         
  -6   6   6         89.61         62.01        26.86 o                         
  -4   6   6         84.99        122.25        31.10 o                         
  -2   6   6         20.64        -12.96        27.25 o                         
   0   6   6        316.80        310.07        41.33 o                         
   2   6   6        168.36        129.81        29.46 o                         
   4   6   6        300.70        341.40        40.26 o                         
   6   6   6        200.25        100.92        27.64 o                         
   8   6   6        399.54        362.35        47.32 o                         
  10   6   6        117.14        106.15        28.46 o                         
  12   6   6         32.26        -12.35        29.46 o                         
  14   6   6        288.74        222.58        43.21 o                         
  16   6   6         29.45         78.19        31.97 o                         
  18   6   6         50.26         -6.07        33.53 o                         
  -9   7   6        146.89        176.97       124.50 o                         
  -7   7   6        808.84        851.06        86.72 o                         
  -5   7   6        285.47        284.67        46.19 o                         
  -3   7   6        882.61        943.72        90.51 o                         
  -1   7   6         26.98         31.39        32.50 o                         
   1   7   6          6.45        -29.94        30.09 o                         
   3   7   6        225.52        147.10        42.79 o                         
   5   7   6        303.38        232.43        41.58 o                         
   7   7   6         75.83         83.17        48.99 o                         
 -37   1   7        160.60        322.80        54.35 o                         
 -35   1   7       1362.87       1518.80       115.12 o                         
 -33   1   7        405.94        337.04        52.99 o                         
 -31   1   7        432.69        471.77        58.10 o                         
 -29   1   7         51.04         23.46        17.30 o                         
 -27   1   7        499.47        345.83        37.46 o                         
 -25   1   7         55.49         32.17        15.29 o                         
 -23   1   7         72.62         43.76        14.54 o                         
 -21   1   7        529.72        470.34        32.48 o                         
 -19   1   7        256.52        222.30        18.64 o                         
 -17   1   7        490.07        495.88        28.03 o                         
 -15   1   7        450.80        464.19        20.29 o                         
 -13   1   7       7350.77       7874.53       109.48 o                         
 -11   1   7         15.96          8.51         6.19 o                         
  -9   1   7       5081.19       4461.51        69.83 o                         
  -7   1   7       2260.49       2428.05        48.06 o                         
  -5   1   7       1906.39       1794.62        35.70 o                         
  -3   1   7        123.97        168.01        11.41 o                         
  -1   1   7        721.42        721.14        26.27 o                         
   1   1   7       2189.80       2090.46        36.70 o                         
   3   1   7      24811.09      25020.51       330.37 o                         
   5   1   7       6644.00       6467.00        85.63 o                         
   7   1   7         72.32         68.04         8.07 o                         
   9   1   7       1758.60       1783.36        39.74 o                         
  11   1   7       2263.04       2388.33        52.84 o                         
  13   1   7       2418.11       2439.71        55.80 o                         
  15   1   7        639.30        536.23        29.19 o                         
  17   1   7       2435.29       2611.83        63.23 o                         
  19   1   7       3712.89       4019.10        79.85 o                         
  21   1   7        107.07        121.63        36.10 o                         
  23   1   7          9.75         26.00        17.47 o                         
  25   1   7       2425.02       2515.03       104.60 o                         
  27   1   7       1619.01       1829.30       104.00 o                         
  29   1   7         29.17         65.32        25.18 o                         
  31   1   7        153.51        105.32        29.02 o                         
  33   1   7        110.36         84.72        29.32 o                         
  35   1   7        127.12         56.12        32.56 o                         
 -36   2   7        153.71        147.52        48.86 o                         
 -34   2   7        188.33        293.53        61.34 o                         
 -32   2   7          5.40         14.28        25.68 o                         
 -30   2   7         81.83         68.86        25.79 o                         
 -28   2   7        691.48        720.72        73.87 o                         
 -26   2   7        184.56        149.76        29.85 o                         
 -24   2   7        736.66        616.95        54.75 o                         
 -22   2   7       3570.04       3701.90        88.85 o                         
 -20   2   7       1824.25       1912.87        66.33 o                         
 -18   2   7        685.69        664.09        41.91 o                         
 -16   2   7        968.74       1003.53        47.41 o                         
 -14   2   7        127.62         98.93        10.40 o                         
 -12   2   7        800.38        749.18        26.29 o                         
 -10   2   7       5487.47       5842.21        89.21 o                         
  -8   2   7        267.66        237.86        15.01 o                         
  -6   2   7        877.18        780.16        27.46 o                         
  -4   2   7       1066.93       1204.88        38.73 o                         
  -2   2   7        980.73       1010.69        34.51 o                         
   0   2   7        234.22        285.73        20.23 o                         
   2   2   7       1322.89       1179.09        33.37 o                         
   4   2   7       2776.41       2998.57        60.70 o                         
   6   2   7       3934.70       4413.01        70.03 o                         
   8   2   7       2936.28       2820.11        51.16 o                         
  10   2   7         44.55         52.76         7.80 o                         
  12   2   7       2634.22       2439.17        57.92 o                         
  14   2   7       7216.19       8139.79       122.65 o                         
  16   2   7       3602.73       3716.10        75.90 o                         
  18   2   7        344.69        221.57        23.95 o                         
  20   2   7          1.92         -2.31        15.05 o                         
  22   2   7        184.29        133.65        21.80 o                         
  24   2   7         60.75         30.20        23.78 o                         
  26   2   7        782.21        696.17        64.98 o                         
  28   2   7       2833.77       2835.99       118.85 o                         
  30   2   7         67.76         63.89        25.48 o                         
  32   2   7        151.99        102.99        29.00 o                         
  34   2   7         25.01         22.08        39.39 o                         
 -35   3   7         30.65          0.72        73.21 o                         
 -33   3   7        172.05         99.65        62.99 o                         
 -31   3   7         74.07         74.85        31.45 o                         
 -29   3   7        109.53         49.50        30.78 o                         
 -27   3   7        236.31        221.88        35.58 o                         
 -25   3   7          1.44          5.96        24.54 o                         
 -23   3   7         87.70         88.92        22.92 o                         
 -21   3   7        271.77        235.16        28.50 o                         
 -19   3   7        509.36        496.75        37.10 o                         
 -17   3   7        392.51        320.68        29.98 o                         
 -15   3   7      13718.35      14865.49       212.37 o                         
 -13   3   7         32.63          5.58        13.56 o                         
 -11   3   7        265.02        180.68        14.23 o                         
  -9   3   7       1072.22       1253.94        41.66 o                         
  -7   3   7        988.19       1065.13        41.65 o                         
  -5   3   7        346.18        515.24        24.84 o                         
  -3   3   7        223.13        236.67        18.32 o                         
  -1   3   7        731.39        711.16        31.24 o                         
   1   3   7       1199.96        940.45        33.70 o                         
   3   3   7       1320.70       1404.70        45.26 o                         
   5   3   7       1855.05       1718.06        45.87 o                         
   7   3   7        226.62        192.23        17.46 o                         
   9   3   7        238.06        217.88        18.24 o                         
  11   3   7        560.16        506.93        32.32 o                         
  13   3   7          0.31         -1.28        11.50 o                         
  15   3   7        428.79        427.98        30.53 o                         
  17   3   7        430.79        474.88        31.19 o                         
  19   3   7       1362.64       1347.50        68.78 o                         
  21   3   7         96.47         57.39        19.52 o                         
  23   3   7       1372.39       1312.20        79.85 o                         
  25   3   7        334.97        340.40        39.86 o                         
  27   3   7        937.00        869.24        75.75 o                         
  29   3   7         72.66         86.76        31.84 o                         
  31   3   7         11.31        -13.12        27.96 o                         
  33   3   7        137.20          6.17        91.57 o                         
 -32   4   7        332.50        654.71       158.40 o                         
 -30   4   7        380.58        352.66        53.27 o                         
 -28   4   7          1.62        -37.80        37.80 o                         
 -26   4   7        193.58        205.52        34.06 o                         
 -24   4   7        265.28        155.90        31.56 o                         
 -22   4   7        226.52        208.67        32.94 o                         
 -20   4   7        438.12        378.01        42.18 o                         
 -18   4   7       3855.90       4085.97       117.51 o                         
 -16   4   7       1931.14       2113.43        93.36 o                         
 -14   4   7          3.08         -5.54        16.82 o                         
 -12   4   7        528.43        562.21        38.96 o                         
 -10   4   7       1437.35       1538.49        72.93 o                         
  -8   4   7        936.07        915.21        46.03 o                         
  -6   4   7        462.38        417.18        30.35 o                         
  -4   4   7          1.26          3.11        13.71 o                         
  -2   4   7        879.60        855.18        49.51 o                         
   0   4   7        309.87        240.80        25.36 o                         
   2   4   7        466.89        330.04        39.68 o                         
   4   4   7         69.27         53.23        17.37 o                         
   6   4   7       1288.75       1245.33        58.80 o                         
   8   4   7       1161.94       1115.53        53.11 o                         
  10   4   7        550.19        516.92        39.90 o                         
  12   4   7       3424.48       3581.43       115.39 o                         
  14   4   7          0.13         -0.03        16.45 o                         
  16   4   7        241.38        154.80        24.59 o                         
  18   4   7          2.76        -19.93        19.93 o                         
  20   4   7         66.13         50.12        26.69 o                         
  22   4   7        130.20        126.72        29.62 o                         
  24   4   7        250.67        223.51        36.84 o                         
  26   4   7        155.19         31.14        50.81 o                         
  28   4   7        275.60        167.09        54.85 o                         
 -27   5   7        188.34        210.59        41.88 o                         
 -25   5   7        174.03        220.48        37.16 o                         
 -23   5   7        453.00        487.29        49.28 o                         
 -21   5   7        471.31        537.27        52.32 o                         
 -19   5   7          5.37         46.23        24.47 o                         
 -17   5   7          4.23         26.60        29.37 o                         
 -15   5   7        130.92        164.64        26.56 o                         
 -13   5   7        117.98        175.04        31.38 o                         
 -11   5   7          0.15        -19.43        19.43 o                         
  -9   5   7        331.77        277.07        30.28 o                         
  -7   5   7       5903.19       6644.84       141.83 o                         
  -5   5   7       1078.54       1266.75        77.05 o                         
  -3   5   7        370.59        393.25        39.07 o                         
  -1   5   7       1132.92       1173.99        69.64 o                         
   1   5   7        294.60        269.67        32.07 o                         
   3   5   7        357.46        338.01        34.79 o                         
   5   5   7          0.88          9.92        18.28 o                         
   7   5   7          6.59        -15.11        20.80 o                         
   9   5   7        166.74        120.16        24.99 o                         
  11   5   7        109.18         80.78        26.59 o                         
  13   5   7          0.95         20.78        21.49 o                         
  15   5   7         41.92        -10.42        27.90 o                         
  17   5   7          0.28        -11.47        25.41 o                         
  19   5   7         24.08          8.73        25.84 o                         
  21   5   7          8.87          3.15        27.98 o                         
  23   5   7        302.46        258.71        38.50 o                         
  25   5   7        183.87         57.03        47.32 o                         
 -20   6   7         22.43          0.91        34.26 o                         
 -18   6   7        390.62        460.75        48.08 o                         
 -16   6   7        199.75        235.41        35.75 o                         
 -14   6   7          0.03         36.64        26.84 o                         
 -12   6   7       1305.52       1394.15       105.77 o                         
 -10   6   7        170.01        131.85        31.75 o                         
  -8   6   7       1602.89       1600.41        90.25 o                         
  -6   6   7         77.32         60.68        26.34 o                         
  -4   6   7          8.82         -1.87        26.44 o                         
  -2   6   7        678.33        619.28        62.73 o                         
   0   6   7         70.80         63.71        26.80 o                         
   2   6   7        495.84        364.52        40.67 o                         
   4   6   7       1886.30       2064.26       103.77 o                         
   6   6   7         80.01         70.88        31.45 o                         
   8   6   7         12.14         -5.26        29.63 o                         
  10   6   7         19.15        -21.86        24.20 o                         
  12   6   7         14.85         52.04        28.26 o                         
  14   6   7          0.12         -8.15        31.43 o                         
  16   6   7         37.04         82.91        33.01 o                         
  18   6   7        423.99        393.23        54.18 o                         
  -7   7   7        167.51        134.84        58.76 o                         
  -5   7   7        554.69        509.05        55.68 o                         
  -3   7   7          1.27         -6.57        31.83 o                         
  -1   7   7         15.39         -6.50        30.74 o                         
   1   7   7         37.34         52.54        31.01 o                         
   3   7   7         12.21         -3.14        32.73 o                         
   5   7   7         22.41         76.55        36.30 o                         
 -38   0   8         57.29         35.95        68.75 o                         
 -36   0   8        206.67        185.83        58.06 o                         
 -34   0   8        189.06         92.14        51.52 o                         
 -32   0   8         85.83         75.37        41.98 o                         
 -30   0   8        366.26        406.82        61.54 o                         
 -28   0   8        427.43        537.30        55.94 o                         
 -26   0   8       3751.07       3754.91       131.29 o                         
 -24   0   8        311.90        230.76        34.75 o                         
 -22   0   8         45.95         58.91        17.91 o                         
 -20   0   8       1175.08       1228.70        69.93 o                         
 -18   0   8        196.95        209.13        22.23 o                         
 -16   0   8       2224.36       2294.99        61.47 o                         
 -14   0   8        513.24        546.36        29.34 o                         
 -12   0   8      30690.46      33555.82       441.32 o                         
 -10   0   8       6239.01       7113.42       120.90 o                         
  -8   0   8          0.47          0.91         6.00 o                         
  -6   0   8        159.62        138.87        11.89 o                         
  -4   0   8         65.33         44.30         8.76 o                         
  -2   0   8       2991.86       2671.14        53.50 o                         
   0   0   8       2347.02       2189.72        53.92 o                         
   2   0   8        541.83        570.62        31.23 o                         
   4   0   8       4008.02       3825.48        83.64 o                         
   6   0   8       1058.63       1038.50        62.11 o                         
   8   0   8        442.41        387.17        32.40 o                         
  10   0   8        634.18        651.12        40.84 o                         
  12   0   8        677.71        723.00        44.74 o                         
  14   0   8       4712.34       5234.59       118.04 o                         
  16   0   8       4690.82       5365.47       117.68 o                         
  18   0   8       1350.30       1208.33        78.48 o                         
  20   0   8       2118.27       2112.67       107.98 o                         
  22   0   8       2072.36       1965.76       110.94 o                         
  24   0   8        433.22        436.16        59.60 o                         
  26   0   8       1428.80       1441.27       117.79 o                         
  28   0   8        192.83        209.60        56.86 o                         
  30   0   8         40.49         34.17        67.23 o                         
  32   0   8         59.83         19.68        42.93 o                         
  34   0   8        175.34         57.51       128.02 o                         
 -37   1   8         20.33          1.40        36.98 o                         
 -35   1   8        564.65        501.05        64.96 o                         
 -33   1   8          0.02         19.35        34.30 o                         
 -31   1   8          0.12         13.10        23.73 o                         
 -29   1   8        427.03        311.72        37.30 o                         
 -27   1   8        334.69        211.43        28.91 o                         
 -25   1   8        253.82        121.36        18.52 o                         
 -23   1   8        396.94        399.75        36.56 o                         
 -21   1   8          0.11         -6.32        11.15 o                         
 -19   1   8         37.81         23.92        10.38 o                         
 -17   1   8        340.49        302.98        19.96 o                         
 -15   1   8        242.30        229.03        16.31 o                         
 -13   1   8       1051.77       1044.55        32.10 o                         
 -11   1   8       2153.14       2244.65        47.98 o                         
  -9   1   8       9131.16       9477.75       114.96 o                         
  -7   1   8        166.92        184.26        14.43 o                         
  -5   1   8       1732.80       1543.63        34.89 o                         
  -3   1   8        906.09        875.79        21.14 o                         
  -1   1   8        167.29        197.82        12.47 o                         
   1   1   8      13188.62      13474.68       156.52 o                         
   3   1   8       7660.42       8107.77       141.66 o                         
   5   1   8          2.48          5.77         4.60 o                         
   7   1   8       2585.54       2476.03        47.70 o                         
   9   1   8        668.83        580.78        25.59 o                         
  11   1   8        417.12        421.26        25.89 o                         
  13   1   8       1123.22       1106.80        43.21 o                         
  15   1   8       1047.27       1101.54        45.90 o                         
  17   1   8        696.66        645.05        36.08 o                         
  19   1   8        502.08        490.88        30.24 o                         
  21   1   8         22.53         16.05        14.66 o                         
  23   1   8        278.72        212.98        29.10 o                         
  25   1   8        289.83        275.82        37.49 o                         
  27   1   8        940.82        913.12        71.30 o                         
  29   1   8         54.43         17.85        25.90 o                         
  31   1   8         39.84         23.81        23.47 o                         
  33   1   8        411.16        352.86        43.32 o                         
  35   1   8        181.01        175.01        38.83 o                         
 -36   2   8         44.32         56.42        55.01 o                         
 -34   2   8         30.57         27.47        79.88 o                         
 -32   2   8        423.17        339.92        47.49 o                         
 -30   2   8        489.04        394.98        56.26 o                         
 -28   2   8       1072.22       1157.20        81.49 o                         
 -26   2   8        202.63        149.60        31.32 o                         
 -24   2   8       1836.50       1813.57        93.69 o                         
 -22   2   8       5903.76       6268.95       128.25 o                         
 -20   2   8       1505.37       1495.08        64.76 o                         
 -18   2   8          5.81         -2.05        11.90 o                         
 -16   2   8        412.16        354.19        28.27 o                         
 -14   2   8          5.30         11.45         9.30 o                         
 -12   2   8        115.13        107.44        11.62 o                         
 -10   2   8        106.68        123.94        11.71 o                         
  -8   2   8       6546.45       6738.78        92.15 o                         
  -6   2   8        334.94        368.02        18.67 o                         
  -4   2   8       3413.55       3540.15        63.72 o                         
  -2   2   8      10053.09      10769.73       139.45 o                         
   0   2   8        143.19         96.87        16.23 o                         
   2   2   8        472.49        501.06        22.64 o                         
   4   2   8      17260.58      17772.07       183.93 o                         
   6   2   8       2274.25       2140.80        51.56 o                         
   8   2   8         93.83         90.13        10.22 o                         
  10   2   8          8.64         17.34         6.75 o                         
  12   2   8        896.53       1067.59        43.85 o                         
  14   2   8        580.67        625.88        34.10 o                         
  16   2   8        326.15        368.69        27.92 o                         
  18   2   8       1380.11       1492.47        54.72 o                         
  20   2   8       2203.28       2075.13        80.66 o                         
  22   2   8         11.86         26.97        15.13 o                         
  24   2   8       2380.06       2228.42        93.90 o                         
  26   2   8          0.20         25.08        18.21 o                         
  28   2   8         38.04         40.43        27.29 o                         
  30   2   8        645.21        541.80        57.12 o                         
  32   2   8         27.97         35.76        26.29 o                         
  34   2   8          4.22         -8.95        30.29 o                         
 -33   3   8        727.33        773.84        76.00 o                         
 -31   3   8        645.16        733.59        75.51 o                         
 -29   3   8        249.33        245.73        53.58 o                         
 -27   3   8        102.03         75.83        31.12 o                         
 -25   3   8        652.83        747.20        73.43 o                         
 -23   3   8         98.50        115.80        29.04 o                         
 -21   3   8       1813.46       1868.51        87.65 o                         
 -19   3   8       3329.87       3469.11       106.28 o                         
 -17   3   8       7515.74       8202.45       172.10 o                         
 -15   3   8         13.61         -3.91        13.34 o                         
 -13   3   8         70.54         64.02        16.29 o                         
 -11   3   8       1595.80       1607.21        65.19 o                         
  -9   3   8        168.23        141.52        18.11 o                         
  -7   3   8        440.64        315.95        24.53 o                         
  -5   3   8       1801.67       1882.79        61.01 o                         
  -3   3   8         57.52         51.59        11.04 o                         
  -1   3   8        348.33        308.36        24.32 o                         
   1   3   8          0.27         -6.79         8.88 o                         
   3   3   8        140.99         71.28        14.75 o                         
   5   3   8        250.97        206.65        17.88 o                         
   7   3   8       1550.40       1794.82        54.44 o                         
   9   3   8          8.79          4.97         9.23 o                         
  11   3   8        854.41        813.29        45.82 o                         
  13   3   8         60.63         85.22        17.28 o                         
  15   3   8         82.17        106.03        17.90 o                         
  17   3   8         69.66         42.67        19.24 o                         
  19   3   8          8.28        -16.05        16.05 o                         
  21   3   8        401.17        297.13        31.98 o                         
  23   3   8       1235.10       1232.65        74.41 o                         
  25   3   8         96.28         47.88        28.83 o                         
  27   3   8        213.55        127.68        31.30 o                         
  29   3   8       2325.43       2412.43       132.74 o                         
  31   3   8        324.60        314.11        48.08 o                         
 -30   4   8         25.42        -18.10        35.86 o                         
 -28   4   8         52.64         22.44        46.24 o                         
 -26   4   8          2.29        -13.05        25.68 o                         
 -24   4   8         88.20         35.72        25.75 o                         
 -22   4   8         43.35         23.14        23.91 o                         
 -20   4   8       1466.70       1530.65        88.28 o                         
 -18   4   8       1717.89       1885.79        91.14 o                         
 -16   4   8        154.29        185.76        26.60 o                         
 -14   4   8          2.88        -13.02        17.62 o                         
 -12   4   8        690.42        806.29        55.00 o                         
 -10   4   8        311.10        279.57        31.02 o                         
  -8   4   8        275.84        255.34        26.96 o                         
  -6   4   8       1829.61       2105.44        73.50 o                         
  -4   4   8          1.98         17.82        14.04 o                         
  -2   4   8        357.05        297.31        28.07 o                         
   0   4   8        561.58        622.12        45.00 o                         
   2   4   8        131.23         80.19        15.52 o                         
   4   4   8       1505.47       1520.67        73.29 o                         
   6   4   8        708.07        753.20        45.21 o                         
   8   4   8       1510.53       1375.78        63.98 o                         
  10   4   8       3108.96       3499.96        99.30 o                         
  12   4   8        391.05        426.01        38.39 o                         
  14   4   8        738.78        683.35        50.10 o                         
  16   4   8          5.24         -7.65        17.13 o                         
  18   4   8        318.26        349.87        41.91 o                         
  20   4   8        733.65        682.23        57.62 o                         
  22   4   8          8.64         24.60        23.99 o                         
  24   4   8          0.96          7.35        26.41 o                         
  26   4   8        363.46        343.00        43.27 o                         
  28   4   8          3.75        -30.90        31.21 o                         
 -27   5   8         48.30          4.36        34.31 o                         
 -25   5   8         63.94         73.45        31.75 o                         
 -23   5   8          0.36         53.21        29.35 o                         
 -21   5   8        466.94        531.97        52.08 o                         
 -19   5   8       1492.39       1731.68        98.61 o                         
 -17   5   8        122.90        122.49        36.37 o                         
 -15   5   8        125.65        127.35        25.83 o                         
 -13   5   8        342.21        299.58        47.34 o                         
 -11   5   8        560.31        512.18        45.87 o                         
  -9   5   8         50.54         55.75        31.75 o                         
  -7   5   8        102.76         58.61        23.29 o                         
  -5   5   8       5837.33       6473.88       188.04 o                         
  -3   5   8        535.77        646.41        49.29 o                         
  -1   5   8        150.41        177.48        28.49 o                         
   1   5   8          1.02        -17.40        20.17 o                         
   3   5   8        901.91        865.88        55.67 o                         
   5   5   8        214.22        110.66        25.48 o                         
   7   5   8        125.81        117.02        26.22 o                         
   9   5   8       2034.01       2074.82        99.48 o                         
  11   5   8        535.62        422.04        48.04 o                         
  13   5   8        396.12        514.22        49.62 o                         
  15   5   8         18.66         17.78        23.65 o                         
  17   5   8        606.80        632.45        58.72 o                         
  19   5   8        359.12        371.78        44.69 o                         
  21   5   8          0.13        -24.57        30.35 o                         
  23   5   8        706.70        732.11        82.33 o                         
  25   5   8         21.22         15.00        38.27 o                         
 -20   6   8          3.58         15.36        32.40 o                         
 -18   6   8        102.45        152.19        35.37 o                         
 -16   6   8        686.43        729.05        64.39 o                         
 -14   6   8         94.20        195.45        45.73 o                         
 -12   6   8         76.14         -8.99        30.64 o                         
 -10   6   8          1.68        -10.78        29.02 o                         
  -8   6   8        237.57        166.37        35.08 o                         
  -6   6   8         58.17        101.51        30.76 o                         
  -4   6   8         68.51         80.17        29.19 o                         
  -2   6   8        651.45        687.66        70.99 o                         
   0   6   8       1074.85       1047.50        79.07 o                         
   2   6   8        216.30        171.02        29.20 o                         
   4   6   8        672.71        450.06        78.90 o                         
   6   6   8        107.88         97.91        31.90 o                         
   8   6   8         50.68         82.68        26.53 o                         
  10   6   8        281.56        238.73        38.12 o                         
  12   6   8        170.53        133.80        39.18 o                         
  14   6   8        319.35        292.60        52.10 o                         
  16   6   8        110.28        145.43        39.74 o                         
  18   6   8         13.18         35.75        55.83 o                         
  -5   7   8         13.17        103.39        62.30 o                         
  -3   7   8        275.66        291.33        59.45 o                         
  -1   7   8         39.15         40.67        30.63 o                         
   1   7   8        186.83        249.10        41.40 o                         
 -37   1   9        583.96        665.48        75.64 o                         
 -35   1   9       2023.58       2309.94       150.81 o                         
 -33   1   9        987.50        919.01        87.23 o                         
 -31   1   9        246.56        231.33        39.49 o                         
 -29   1   9       1312.39       1302.01        78.79 o                         
 -27   1   9        179.02        179.63        23.24 o                         
 -25   1   9         47.30         66.74        16.02 o                         
 -23   1   9          0.10         -1.68        12.28 o                         
 -21   1   9         70.42         46.56        12.91 o                         
 -19   1   9         15.62         21.99        10.63 o                         
 -17   1   9          7.81         -8.93         8.93 o                         
 -15   1   9       3096.13       2963.93        62.09 o                         
 -13   1   9       2829.22       2893.33        54.03 o                         
 -11   1   9        554.76        587.37        26.85 o                         
  -9   1   9       1592.05       1676.04        38.84 o                         
  -7   1   9       1360.90       1218.67        34.73 o                         
  -5   1   9       1229.05       1271.36        28.65 o                         
  -3   1   9        223.37        186.98        11.23 o                         
  -1   1   9          9.27          0.61         4.92 o                         
   1   1   9        155.25         98.28         9.73 o                         
   3   1   9        340.74        306.21        19.05 o                         
   5   1   9       6235.89       6834.28       101.53 o                         
   7   1   9        169.75        178.42        15.27 o                         
   9   1   9       1516.80       1666.35        42.10 o                         
  11   1   9      10194.11      11059.98       141.58 o                         
  13   1   9          4.57          0.97         9.29 o                         
  15   1   9         21.12         19.77        10.68 o                         
  17   1   9         36.63         44.10        12.88 o                         
  19   1   9        536.13        501.65        35.76 o                         
  21   1   9       1553.95       1546.25        69.16 o                         
  23   1   9       1014.45       1054.01        67.67 o                         
  25   1   9          0.31        -17.85        17.85 o                         
  27   1   9       1279.51       1311.02        87.73 o                         
  29   1   9       2528.56       2726.38       161.97 o                         
  31   1   9         97.91         91.11        28.36 o                         
  33   1   9        232.26        246.29        43.31 o                         
  35   1   9          0.46        -52.48        52.48 o                         
 -36   2   9        455.42        456.94        62.16 o                         
 -34   2   9        192.97        173.76        48.87 o                         
 -32   2   9         20.48        -19.17        24.47 o                         
 -30   2   9        195.96        168.02        36.89 o                         
 -28   2   9          1.18         30.06        29.72 o                         
 -26   2   9          1.89         15.60        21.89 o                         
 -24   2   9       2560.45       2977.98        99.57 o                         
 -22   2   9        621.14        707.75        46.03 o                         
 -20   2   9         20.29         32.72        14.30 o                         
 -18   2   9        507.07        508.59        36.48 o                         
 -16   2   9          2.20         -3.06        11.77 o                         
 -14   2   9       2336.77       2196.34        65.76 o                         
 -12   2   9        615.70        640.05        34.42 o                         
 -10   2   9        380.82        322.57        20.70 o                         
  -8   2   9          0.40         -7.17         7.17 o                         
  -6   2   9       4320.05       4897.86        80.58 o                         
  -4   2   9         83.94         49.42        10.26 o                         
  -2   2   9        979.79       1138.23        39.09 o                         
   0   2   9      24149.62      25980.80       279.63 o                         
   2   2   9       4417.97       3887.24        64.15 o                         
   4   2   9       2270.35       2037.25        47.03 o                         
   6   2   9       6749.56       7256.17       104.48 o                         
   8   2   9        456.78        491.46        22.39 o                         
  10   2   9       4338.91       4315.02        70.31 o                         
  12   2   9        132.44         63.52        12.64 o                         
  14   2   9       1261.36       1421.62        53.22 o                         
  16   2   9       1173.13       1351.44        50.89 o                         
  18   2   9        353.88        369.98        27.65 o                         
  20   2   9       3187.39       3050.21        79.76 o                         
  22   2   9        145.36        150.47        25.71 o                         
  24   2   9       2792.70       2736.71       102.29 o                         
  26   2   9          2.69        -14.27        18.56 o                         
  28   2   9        329.35        305.38        48.41 o                         
  30   2   9        968.50        995.51        88.53 o                         
  32   2   9          2.05        -30.83        30.83 o                         
 -33   3   9        154.75        173.03        81.81 o                         
 -31   3   9          0.48         30.24        31.55 o                         
 -29   3   9        244.84        228.02        40.95 o                         
 -27   3   9        110.42        136.40        36.58 o                         
 -25   3   9        122.61         69.03        35.66 o                         
 -23   3   9       1781.95       1805.89       103.36 o                         
 -21   3   9        953.79        938.71        66.60 o                         
 -19   3   9        572.15        616.37        52.48 o                         
 -17   3   9       1120.52        985.38        59.00 o                         
 -15   3   9         18.27        -13.55        13.55 o                         
 -13   3   9         21.17         24.90        14.27 o                         
 -11   3   9       1677.91       1591.70        67.44 o                         
  -9   3   9         93.76         91.49        17.44 o                         
  -7   3   9         62.53         38.81        12.35 o                         
  -5   3   9       2300.71       2425.11        65.42 o                         
  -3   3   9        813.03        624.40        35.48 o                         
  -1   3   9        641.29        707.61        37.67 o                         
   1   3   9        673.36        717.07        37.16 o                         
   3   3   9       2805.44       3126.97        67.76 o                         
   5   3   9        624.80        697.13        36.24 o                         
   7   3   9        508.88        407.59        30.22 o                         
   9   3   9        974.39        845.16        49.44 o                         
  11   3   9       1473.20       1546.60        64.64 o                         
  13   3   9        583.04        548.30        37.55 o                         
  15   3   9        623.52        704.72        43.29 o                         
  17   3   9        522.86        475.75        42.54 o                         
  19   3   9          0.77         -7.07        17.43 o                         
  21   3   9        134.49        155.62        26.99 o                         
  23   3   9        101.28        104.41        26.72 o                         
  25   3   9       1127.32       1053.49        80.68 o                         
  27   3   9        477.00        501.52        58.20 o                         
  29   3   9         76.04         58.60        33.29 o                         
  31   3   9        496.49        498.31        71.15 o                         
 -30   4   9         13.05         19.51        49.86 o                         
 -28   4   9         58.04         27.91        37.79 o                         
 -26   4   9         39.95          1.52        31.11 o                         
 -24   4   9        748.96        651.12        63.38 o                         
 -22   4   9        977.00        999.65        88.83 o                         
 -20   4   9        131.04         85.92        27.17 o                         
 -18   4   9         28.89         -2.68        30.67 o                         
 -16   4   9          8.91        -13.49        18.68 o                         
 -14   4   9        332.10        307.57        45.70 o                         
 -12   4   9       1544.96       1518.16        85.10 o                         
 -10   4   9       4406.44       4809.92       114.70 o                         
  -8   4   9        698.27        696.84        45.76 o                         
  -6   4   9        137.78         99.59        21.26 o                         
  -4   4   9       1490.19       1459.78        65.32 o                         
  -2   4   9        568.01        498.49        36.84 o                         
   0   4   9        219.53        197.27        28.35 o                         
   2   4   9        257.40        224.52        25.99 o                         
   4   4   9        109.87         75.52        17.58 o                         
   6   4   9       3012.91       3063.61        87.66 o                         
   8   4   9        940.41        861.60        52.51 o                         
  10   4   9        196.76        147.17        22.87 o                         
  12   4   9       1771.33       1859.22        82.79 o                         
  14   4   9        786.90        785.58        55.31 o                         
  16   4   9          5.35         -6.83        22.50 o                         
  18   4   9         45.56          3.39        22.57 o                         
  20   4   9         35.25          6.34        22.15 o                         
  22   4   9        200.43        176.24        33.69 o                         
  24   4   9         31.09          4.56        24.29 o                         
  26   4   9         31.39         30.64        33.93 o                         
  28   4   9         24.04         32.70        41.11 o                         
 -25   5   9         12.87         -1.46        34.64 o                         
 -23   5   9        308.49        269.46        53.11 o                         
 -21   5   9        295.04        281.50        57.06 o                         
 -19   5   9        100.13         77.26        37.92 o                         
 -17   5   9       1250.62       1224.51        91.87 o                         
 -15   5   9       2348.05       2570.70       124.09 o                         
 -13   5   9        929.20       1086.88        77.68 o                         
 -11   5   9         84.42        102.02        25.52 o                         
  -9   5   9         10.92        -17.13        19.55 o                         
  -7   5   9         22.26         47.97        22.49 o                         
  -5   5   9        120.18         75.24        33.84 o                         
  -3   5   9          0.53        -15.67        21.39 o                         
  -1   5   9        234.81        166.70        30.11 o                         
   1   5   9        586.60        644.72        52.96 o                         
   3   5   9        254.99        242.12        29.15 o                         
   5   5   9        479.49        516.91        44.65 o                         
   7   5   9        179.43         86.22        26.49 o                         
   9   5   9        312.88        263.11        36.43 o                         
  11   5   9         28.63         22.50        21.55 o                         
  13   5   9        124.93        185.38        29.38 o                         
  15   5   9          3.03        -20.70        24.58 o                         
  17   5   9        961.43       1065.92        77.22 o                         
  19   5   9        312.06        220.08        37.92 o                         
  21   5   9        152.90        103.08        36.21 o                         
  23   5   9        174.68        146.37        37.94 o                         
 -20   6   9          0.26        -19.55       103.92 o                         
 -18   6   9        279.62        226.28        43.56 o                         
 -16   6   9        593.62        653.20        62.94 o                         
 -14   6   9          0.73         46.89        31.17 o                         
 -12   6   9         86.44         87.04        32.08 o                         
 -10   6   9         40.21         12.60        29.88 o                         
  -8   6   9        362.48        347.29        50.67 o                         
  -6   6   9         12.90         47.46        31.66 o                         
  -4   6   9        210.94        194.68        34.71 o                         
  -2   6   9        556.75        621.04        59.99 o                         
   0   6   9         21.07        -10.24        22.99 o                         
   2   6   9        284.15        322.57        46.44 o                         
   4   6   9        183.69        175.14        32.30 o                         
   6   6   9         16.76        -17.19        23.74 o                         
   8   6   9         33.37         39.62        26.38 o                         
  10   6   9       1058.14       1273.81        88.25 o                         
  12   6   9         26.34          8.61        35.68 o                         
  14   6   9         15.79         17.22        35.03 o                         
  16   6   9         70.59         96.73        36.10 o                         
 -36   0  10         35.45          1.32        48.57 o                         
 -34   0  10          5.47          7.83        51.32 o                         
 -32   0  10         87.39         99.23        49.37 o                         
 -30   0  10       3162.10       3673.86       155.83 o                         
 -28   0  10        647.05        696.60        67.15 o                         
 -26   0  10        147.13         97.41        38.55 o                         
 -24   0  10        195.28        150.70        27.51 o                         
 -22   0  10         79.90         36.22        30.44 o                         
 -20   0  10         37.07         36.52        17.36 o                         
 -18   0  10       5733.21       5502.88       125.98 o                         
 -16   0  10         91.91        104.01        14.63 o                         
 -14   0  10        877.98        996.09        44.71 o                         
 -12   0  10        412.44        412.75        29.59 o                         
 -10   0  10        212.15        158.79        16.18 o                         
  -8   0  10        590.02        592.12        30.91 o                         
  -6   0  10       1851.52       1556.84        71.80 o                         
  -4   0  10      27522.64      27001.40       538.62 o                         
  -2   0  10      15620.11      17100.95       308.34 o                         
   0   0  10        165.09        112.25        15.11 o                         
   2   0  10        429.76        460.66        31.15 o                         
   4   0  10        626.21        572.27        41.68 o                         
   6   0  10          2.82         -5.74         9.53 o                         
   8   0  10        229.57        191.51        25.90 o                         
  10   0  10       1718.85       1723.67        68.80 o                         
  12   0  10       6154.30       6857.39       157.77 o                         
  14   0  10       8909.60      10407.13       199.77 o                         
  16   0  10          0.13        -21.09        27.42 o                         
  18   0  10         70.14         43.48        19.47 o                         
  20   0  10        139.72         95.20        36.79 o                         
  22   0  10         12.44         26.16        22.48 o                         
  24   0  10         12.75         -0.78        25.37 o                         
  26   0  10       2090.17       2471.40       219.62 o                         
  28   0  10       1952.36       2121.23       319.08 o                         
  30   0  10        626.44        409.55        75.79 o                         
  32   0  10          6.53         25.24        49.10 o                         
  34   0  10        164.31          8.68        49.45 o                         
 -37   1  10         24.63         64.60        41.44 o                         
 -35   1  10         54.52         76.42        36.70 o                         
 -33   1  10         18.61         36.42        34.97 o                         
 -31   1  10        257.44        270.21        33.83 o                         
 -29   1  10         43.55         53.81        22.43 o                         
 -27   1  10        538.40        556.19        45.19 o                         
 -25   1  10        553.65        525.36        42.01 o                         
 -23   1  10        960.99        865.95        49.60 o                         
 -21   1  10          0.00        -10.21        11.81 o                         
 -19   1  10        106.97         60.21        11.79 o                         
 -17   1  10          2.66          7.66         8.31 o                         
 -15   1  10        731.50        806.18        31.62 o                         
 -13   1  10        143.01        118.89        12.43 o                         
 -11   1  10       2877.31       3038.99        61.32 o                         
  -9   1  10        749.95        663.20        27.37 o                         
  -7   1  10       4169.86       4381.38        68.14 o                         
  -5   1  10        359.60        437.58        19.03 o                         
  -3   1  10       1420.41       1567.54        31.11 o                         
  -1   1  10       5452.38       5386.89        78.40 o                         
   1   1  10       2391.45       2612.83        54.28 o                         
   3   1  10       4971.71       5379.55        79.61 o                         
   5   1  10         19.69         11.99         6.70 o                         
   7   1  10        238.13        329.49        20.53 o                         
   9   1  10       2966.05       2922.08        63.34 o                         
  11   1  10        423.55        383.95        23.18 o                         
  13   1  10        365.62        381.95        27.04 o                         
  15   1  10        849.55        819.29        44.43 o                         
  17   1  10        595.65        602.14        36.23 o                         
  19   1  10       1382.10       1586.92        77.89 o                         
  21   1  10         23.35         34.61        15.64 o                         
  23   1  10        938.99        937.32        64.90 o                         
  25   1  10        893.36        812.16        66.84 o                         
  27   1  10       1199.34       1245.79        98.52 o                         
  29   1  10        307.80        250.29        41.58 o                         
  31   1  10        700.43        702.23        64.22 o                         
  33   1  10        173.73        209.23        38.26 o                         
 -36   2  10          1.67         69.13        48.92 o                         
 -34   2  10        154.43        133.58        29.11 o                         
 -32   2  10         18.77          6.30        27.67 o                         
 -30   2  10         34.43         45.89        31.96 o                         
 -28   2  10         91.92        106.35        31.23 o                         
 -26   2  10        127.09         96.94        30.08 o                         
 -24   2  10       1786.69       1823.59        85.82 o                         
 -22   2  10         85.00         75.04        18.28 o                         
 -20   2  10          5.86         20.52        13.97 o                         
 -18   2  10        578.61        539.47        36.98 o                         
 -16   2  10        932.62        926.75        50.28 o                         
 -14   2  10         70.86         64.58        12.68 o                         
 -12   2  10        199.79        149.08        16.34 o                         
 -10   2  10        231.77        218.32        18.82 o                         
  -8   2  10       1324.38       1114.82        35.66 o                         
  -6   2  10         55.21         78.42        11.62 o                         
  -4   2  10       5098.77       5719.17        84.75 o                         
  -2   2  10       1054.44       1128.91        38.78 o                         
   0   2  10       9401.42      10069.19       134.34 o                         
   2   2  10       7008.97       6954.92        96.59 o                         
   4   2  10       6113.53       5645.15        87.77 o                         
   6   2  10       1874.28       1977.03        45.89 o                         
   8   2  10        112.54         84.02        10.23 o                         
  10   2  10         43.88         31.40         8.78 o                         
  12   2  10        189.26        207.88        19.93 o                         
  14   2  10       2818.86       2738.87        69.63 o                         
  16   2  10         37.48         22.13        11.17 o                         
  18   2  10          1.34        -10.38        14.59 o                         
  20   2  10       1676.13       1502.77        59.96 o                         
  22   2  10       1406.11       1270.29        83.45 o                         
  24   2  10        941.54       1005.57        70.73 o                         
  26   2  10        307.02        219.32        38.50 o                         
  28   2  10       2214.87       2316.30       124.23 o                         
  30   2  10        985.52        978.14       103.10 o                         
  32   2  10        258.62        231.93        60.65 o                         
 -33   3  10          6.31        -37.10        37.10 o                         
 -31   3  10        244.98        132.34        69.92 o                         
 -29   3  10          5.53        -15.60        29.12 o                         
 -27   3  10        118.90        148.22        39.37 o                         
 -25   3  10        413.68        331.70        48.88 o                         
 -23   3  10        859.80        963.54        67.33 o                         
 -21   3  10       2178.74       2195.63       104.58 o                         
 -19   3  10        147.71        177.66        27.24 o                         
 -17   3  10         80.95         29.37        16.80 o                         
 -15   3  10        156.32        141.84        23.17 o                         
 -13   3  10       1239.31       1261.64        63.86 o                         
 -11   3  10         13.95        -12.95        12.95 o                         
  -9   3  10        376.10        302.86        28.44 o                         
  -7   3  10        157.02        110.73        20.60 o                         
  -5   3  10         12.24         34.65        11.55 o                         
  -3   3  10        105.78         90.31        14.85 o                         
  -1   3  10        704.04        720.52        36.29 o                         
   1   3  10        884.09       1012.37        44.47 o                         
   3   3  10      11237.16      11572.22       160.10 o                         
   5   3  10         13.20          0.56        10.71 o                         
   7   3  10       4282.68       4132.11        94.78 o                         
   9   3  10       1827.76       1735.83        76.83 o                         
  11   3  10        441.40        383.25        34.41 o                         
  13   3  10        316.22        272.74        29.57 o                         
  15   3  10          9.32         18.82        12.56 o                         
  17   3  10        835.42        869.68        51.73 o                         
  19   3  10       1816.76       1773.40        83.16 o                         
  21   3  10        860.40       1039.08        62.52 o                         
  23   3  10        367.44        262.32        37.38 o                         
  25   3  10         21.28         -2.68        26.00 o                         
  27   3  10        144.40        122.46        34.67 o                         
  29   3  10        234.73        111.63        38.24 o                         
  31   3  10         15.98         52.93        34.30 o                         
 -30   4  10          5.48         46.31        34.85 o                         
 -28   4  10          0.56         33.98        38.96 o                         
 -26   4  10        694.90        824.02        80.28 o                         
 -24   4  10        189.59        149.88        33.22 o                         
 -22   4  10         27.13         15.75        27.49 o                         
 -20   4  10        403.55        460.95        46.74 o                         
 -18   4  10         28.17        -20.91        20.91 o                         
 -16   4  10         32.38         21.35        22.85 o                         
 -14   4  10          0.02         -9.10        20.40 o                         
 -12   4  10       1245.30       1256.10        75.76 o                         
 -10   4  10          0.06        -17.06        17.06 o                         
  -8   4  10        466.64        423.21        35.60 o                         
  -6   4  10         34.41         37.71        17.69 o                         
  -4   4  10        801.73        836.59        52.63 o                         
  -2   4  10        508.21        485.92        37.78 o                         
   0   4  10       1291.06       1152.88        59.46 o                         
   2   4  10        716.57        765.51        48.91 o                         
   4   4  10         32.39          5.29        14.28 o                         
   6   4  10       1822.64       1775.42        75.16 o                         
   8   4  10       1646.02       1889.77        86.38 o                         
  10   4  10       1081.99       1107.90        66.02 o                         
  12   4  10        330.69        239.13        48.71 o                         
  14   4  10         96.86         87.77        23.88 o                         
  16   4  10         41.14         81.57        22.62 o                         
  18   4  10       2063.05       2113.11       114.71 o                         
  20   4  10        128.02        104.78        29.83 o                         
  22   4  10        196.72        206.99        34.02 o                         
  24   4  10        165.42        133.87        29.95 o                         
  26   4  10         16.77          4.44        28.13 o                         
  28   4  10        174.24        193.47        47.15 o                         
 -25   5  10        134.13         12.08        31.53 o                         
 -23   5  10        359.60        555.18        55.89 o                         
 -21   5  10       1070.13       1195.73        88.96 o                         
 -19   5  10        107.72        103.82        33.39 o                         
 -17   5  10        130.43         67.23        29.05 o                         
 -15   5  10        160.85        201.65        41.86 o                         
 -13   5  10        126.79        104.82        26.72 o                         
 -11   5  10        251.69        216.34        32.97 o                         
  -9   5  10       1935.60       2087.35        99.71 o                         
  -7   5  10          4.33         16.23        23.76 o                         
  -5   5  10        561.26        549.02        54.21 o                         
  -3   5  10        561.32        705.12        59.06 o                         
  -1   5  10         17.76          6.36        20.58 o                         
   1   5  10       1693.99       1884.92        90.21 o                         
   3   5  10        850.55        885.38        56.97 o                         
   5   5  10         90.79         41.87        21.11 o                         
   7   5  10         61.23          6.75        22.36 o                         
   9   5  10       1186.61       1225.38        81.88 o                         
  11   5  10        508.40        405.95        48.09 o                         
  13   5  10         82.81        130.59        28.01 o                         
  15   5  10         20.40        -25.23        25.23 o                         
  17   5  10        503.35        418.40        51.66 o                         
  19   5  10        204.77        247.95        38.61 o                         
  21   5  10         13.18         -2.32        28.73 o                         
  23   5  10        136.83        120.81        46.90 o                         
 -18   6  10        541.36        661.49        62.30 o                         
 -16   6  10        610.67        863.43        70.15 o                         
 -14   6  10        830.03        959.21        81.27 o                         
 -12   6  10         87.76         81.99        32.45 o                         
 -10   6  10        294.68        264.59        41.61 o                         
  -8   6  10        318.08        312.74        56.90 o                         
  -6   6  10        173.13        107.86        29.54 o                         
  -4   6  10          5.74        -10.31        26.93 o                         
  -2   6  10          9.31         42.28        29.11 o                         
   0   6  10          7.02        -18.79        23.00 o                         
   2   6  10        309.54        328.82        41.71 o                         
   4   6  10       1766.35       1841.21       111.69 o                         
   6   6  10        328.35        320.18        38.42 o                         
   8   6  10        560.93        397.85        43.89 o                         
  10   6  10        142.14         98.36        31.10 o                         
  12   6  10         20.63         25.34        33.64 o                         
  14   6  10         47.69         28.39        39.33 o                         
  16   6  10          2.22        -16.98        32.01 o                         
 -35   1  11         53.50         87.07        38.11 o                         
 -33   1  11          5.56        -33.66        33.66 o                         
 -31   1  11        323.14        336.17        40.66 o                         
 -29   1  11       1577.49       1663.15       105.88 o                         
 -27   1  11         29.58         58.47        18.04 o                         
 -25   1  11       1566.13       1460.83        78.12 o                         
 -23   1  11         35.67         19.42        17.12 o                         
 -21   1  11        390.24        436.43        38.21 o                         
 -19   1  11        219.90        219.93        19.25 o                         
 -17   1  11        307.07        251.76        21.39 o                         
 -15   1  11         20.49         17.48         8.38 o                         
 -13   1  11       1146.24       1118.29        38.10 o                         
 -11   1  11       3277.57       3403.32        65.80 o                         
  -9   1  11       1535.96       1655.48        48.16 o                         
  -7   1  11       1462.88       1607.50        41.93 o                         
  -5   1  11        236.48        281.77        14.72 o                         
  -3   1  11       2774.91       2752.83        44.61 o                         
  -1   1  11        642.17        705.44        28.61 o                         
   1   1  11       9679.31      10666.05       183.92 o                         
   3   1  11         10.60          7.05         6.37 o                         
   5   1  11       2993.66       2950.38        56.74 o                         
   7   1  11        624.70        642.59        30.33 o                         
   9   1  11       1001.97        969.18        37.17 o                         
  11   1  11        165.49        169.33        14.98 o                         
  13   1  11        942.18        950.36        44.06 o                         
  15   1  11         24.66          4.08        10.30 o                         
  17   1  11          5.53        -10.24        19.57 o                         
  19   1  11       1189.15       1310.31        66.43 o                         
  21   1  11       2119.37       2116.83        86.88 o                         
  23   1  11         60.37         55.41        25.51 o                         
  25   1  11        305.63        298.93        37.03 o                         
  27   1  11          4.69         -1.74        24.76 o                         
  29   1  11        649.01        522.32        55.04 o                         
  31   1  11         89.52         66.95        34.02 o                         
  33   1  11        572.38        569.35        74.00 o                         
 -34   2  11          1.15         11.30        28.68 o                         
 -32   2  11        774.40        847.92        78.63 o                         
 -30   2  11        172.97        151.37        33.04 o                         
 -28   2  11        144.58        119.60        30.38 o                         
 -26   2  11        654.23        753.92        60.64 o                         
 -24   2  11          0.93        -11.05        17.06 o                         
 -22   2  11       1577.98       1599.25        73.28 o                         
 -20   2  11         33.31        -12.66        12.66 o                         
 -18   2  11          0.67        -10.97        12.37 o                         
 -16   2  11        320.30        318.00        27.58 o                         
 -14   2  11        857.82        822.71        41.65 o                         
 -12   2  11        211.93        265.95        23.39 o                         
 -10   2  11        171.33        155.99        13.79 o                         
  -8   2  11        167.52        290.98        20.68 o                         
  -6   2  11        487.75        388.19        20.38 o                         
  -4   2  11        148.86         69.68         9.08 o                         
  -2   2  11        364.87        412.48        25.17 o                         
   0   2  11        298.17        294.46        20.97 o                         
   2   2  11       2277.00       2281.64        48.68 o                         
   4   2  11        818.99        789.52        32.55 o                         
   6   2  11        861.75        938.13        36.02 o                         
   8   2  11        155.13        170.88        15.27 o                         
  10   2  11         42.66         37.38        11.13 o                         
  12   2  11         28.29          4.12        10.48 o                         
  14   2  11          4.02         13.27        12.35 o                         
  16   2  11        664.50        579.77        38.14 o                         
  18   2  11        336.57        265.97        25.64 o                         
  20   2  11        431.08        393.54        35.36 o                         
  22   2  11        252.64        216.89        34.89 o                         
  24   2  11        100.87         60.19        24.57 o                         
  26   2  11        736.94        889.01        69.32 o                         
  28   2  11       1869.64       2159.57       121.92 o                         
  30   2  11          3.42        -22.04        28.24 o                         
  32   2  11         72.55         56.52        38.05 o                         
 -33   3  11         55.44         47.89        45.26 o                         
 -31   3  11         32.95         66.17        46.33 o                         
 -29   3  11         20.11         -2.36        43.79 o                         
 -27   3  11          0.16        -19.32        36.78 o                         
 -25   3  11        106.89        124.06        33.89 o                         
 -23   3  11         30.03         45.44        22.46 o                         
 -21   3  11         94.47        149.56        28.41 o                         
 -19   3  11       2069.50       2231.94        91.05 o                         
 -17   3  11       1028.40        973.52        61.87 o                         
 -15   3  11       2677.47       2802.53        94.94 o                         
 -13   3  11       1002.16        901.62        56.53 o                         
 -11   3  11        211.06        255.84        27.95 o                         
  -9   3  11        185.57        213.59        24.48 o                         
  -7   3  11         61.97         56.61        15.00 o                         
  -5   3  11        296.12        296.73        27.69 o                         
  -3   3  11         34.84         25.00        11.38 o                         
  -1   3  11          0.36          6.68         9.70 o                         
   1   3  11       2161.21       2231.91        65.60 o                         
   3   3  11        182.85        126.11        21.67 o                         
   5   3  11        753.39        710.80        47.56 o                         
   7   3  11        119.56        111.57        15.76 o                         
   9   3  11        510.12        497.99        41.97 o                         
  11   3  11       1173.72       1340.16        68.63 o                         
  13   3  11       2094.66       2178.33        82.49 o                         
  15   3  11        330.62        303.98        30.73 o                         
  17   3  11         76.22         87.21        18.85 o                         
  19   3  11          7.07         -0.74        15.36 o                         
  21   3  11        186.20        172.38        29.60 o                         
  23   3  11         11.28         25.31        25.37 o                         
  25   3  11         26.04          2.74        26.54 o                         
  27   3  11        311.94        223.03        45.86 o                         
  29   3  11         93.41         87.25        48.44 o                         
 -30   4  11        896.19       1140.08       120.68 o                         
 -28   4  11        181.86        155.04        43.28 o                         
 -26   4  11         97.10        138.57        43.97 o                         
 -24   4  11        173.71        230.45        36.25 o                         
 -22   4  11         16.39         -2.99        26.44 o                         
 -20   4  11        208.79        164.95        32.22 o                         
 -18   4  11        417.29        395.78        44.40 o                         
 -16   4  11        498.68        364.99        42.70 o                         
 -14   4  11        739.13        764.24        59.47 o                         
 -12   4  11        295.39        282.60        33.36 o                         
 -10   4  11        166.08        204.38        25.68 o                         
  -8   4  11        282.72        269.18        28.42 o                         
  -6   4  11       2537.45       2566.97       104.73 o                         
  -4   4  11       4175.23       4218.32       110.32 o                         
  -2   4  11        779.41        790.12        51.16 o                         
   0   4  11        210.78        186.46        25.72 o                         
   2   4  11         71.44         85.69        20.55 o                         
   4   4  11        576.20        609.99        41.00 o                         
   6   4  11        267.50        327.57        33.02 o                         
   8   4  11         23.37         30.92        17.43 o                         
  10   4  11       1254.66       1299.99        72.61 o                         
  12   4  11        706.71        675.91        50.46 o                         
  14   4  11       1268.28       1296.46        75.52 o                         
  16   4  11         17.34         12.33        17.45 o                         
  18   4  11        188.43        206.83        34.40 o                         
  20   4  11        343.48        250.93        40.18 o                         
  22   4  11        243.85        174.78        33.11 o                         
  24   4  11        147.26        131.00        47.20 o                         
  26   4  11        106.72         82.17        39.90 o                         
 -25   5  11        139.38        128.01        34.06 o                         
 -23   5  11        134.56        144.85        36.95 o                         
 -21   5  11         65.10        110.59        38.31 o                         
 -19   5  11         50.49         43.96        28.77 o                         
 -17   5  11         28.45        -25.09        25.09 o                         
 -15   5  11         22.59         36.75        29.34 o                         
 -13   5  11         28.18         10.11        26.14 o                         
 -11   5  11          0.43          9.45        25.44 o                         
  -9   5  11         49.73         24.17        24.35 o                         
  -7   5  11       1677.26       1768.50        98.18 o                         
  -5   5  11          9.85         25.48        26.06 o                         
  -3   5  11        844.09        805.94        63.31 o                         
  -1   5  11        802.02        775.75        56.15 o                         
   1   5  11        493.10        448.51        55.13 o                         
   3   5  11        230.11        265.65        37.50 o                         
   5   5  11       1898.43       1991.80        97.25 o                         
   7   5  11        162.40        180.79        30.46 o                         
   9   5  11        195.41        123.84        28.62 o                         
  11   5  11       1044.65        998.82        73.33 o                         
  13   5  11        355.59        389.01        42.19 o                         
  15   5  11         16.68         25.44        21.35 o                         
  17   5  11        604.09        695.73        63.07 o                         
  19   5  11        751.08        767.43        70.64 o                         
  21   5  11        373.86        399.32        82.13 o                         
 -18   6  11         33.46         18.68        33.67 o                         
 -16   6  11         98.15        104.09        38.11 o                         
 -14   6  11        136.78        122.59        36.90 o                         
 -12   6  11         62.81         75.66        34.80 o                         
 -10   6  11        406.58        390.21        60.58 o                         
  -8   6  11         12.04         70.62        37.03 o                         
  -6   6  11        121.27         85.93        33.56 o                         
  -4   6  11        110.89         87.13        29.17 o                         
  -2   6  11         38.32         29.15        25.31 o                         
   0   6  11         31.99         49.17        26.90 o                         
   2   6  11          4.10        -16.12        25.16 o                         
   4   6  11        110.16         62.72        27.89 o                         
   6   6  11         11.51        -13.55        27.25 o                         
   8   6  11        598.46        509.66        75.19 o                         
  10   6  11        264.19        264.26        38.76 o                         
  12   6  11       1766.30       2359.69       116.67 o                         
  14   6  11        145.66        134.09        39.24 o                         
 -36   0  12        235.15        252.85        91.01 o                         
 -34   0  12         18.97        -23.01        49.82 o                         
 -32   0  12         84.01         73.64        50.98 o                         
 -30   0  12         20.81         10.21        32.82 o                         
 -28   0  12         34.66         30.49        23.00 o                         
 -26   0  12       4604.41       4730.30       172.92 o                         
 -24   0  12         23.60          8.29        17.75 o                         
 -22   0  12       5987.21       6359.38       182.03 o                         
 -20   0  12       5876.44       6318.65       176.47 o                         
 -18   0  12          1.27        -14.26        14.26 o                         
 -16   0  12       4399.67       4593.83       113.23 o                         
 -14   0  12       2685.80       2700.42        72.31 o                         
 -12   0  12      11271.09      12126.41       179.26 o                         
 -10   0  12        680.11        801.66        32.79 o                         
  -8   0  12       4368.97       4137.12        92.62 o                         
  -6   0  12       1786.25       1845.45        63.45 o                         
  -4   0  12        373.27        366.67        24.68 o                         
  -2   0  12       7690.20       8548.72       155.54 o                         
   0   0  12        115.46        188.10        20.59 o                         
   2   0  12        465.99        401.52        31.81 o                         
   4   0  12       4697.84       5594.19       139.39 o                         
   6   0  12      18332.10      20905.91       330.66 o                         
   8   0  12       1419.63       1437.98        60.04 o                         
  10   0  12        714.88        641.13        59.20 o                         
  12   0  12         48.93         42.80        15.38 o                         
  14   0  12        178.21        222.19        32.88 o                         
  16   0  12       2016.83       2520.11       106.48 o                         
  18   0  12        450.92        291.82        53.88 o                         
  20   0  12        680.07        638.65        71.72 o                         
  22   0  12          1.02        -21.94        21.94 o                         
  24   0  12        549.08        473.39        57.22 o                         
  26   0  12       1440.17       1519.03       146.46 o                         
  28   0  12        857.56        834.38       112.49 o                         
  30   0  12         27.86         21.18        38.56 o                         
  32   0  12        273.38        222.51        62.81 o                         
 -35   1  12       1319.53       1742.98       129.59 o                         
 -33   1  12         78.51         45.98        28.33 o                         
 -31   1  12          9.43        -15.26        21.83 o                         
 -29   1  12        243.17        167.29        25.21 o                         
 -27   1  12        115.05         50.79        27.39 o                         
 -25   1  12        742.15        667.97        50.34 o                         
 -23   1  12       1451.60       1543.48        73.90 o                         
 -21   1  12         86.34        124.84        21.86 o                         
 -19   1  12          3.05         -5.11        12.90 o                         
 -17   1  12        599.47        571.81        32.29 o                         
 -15   1  12        178.42        171.77        16.32 o                         
 -13   1  12          1.09         -1.95         7.46 o                         
 -11   1  12       6051.52       6217.35        98.09 o                         
  -9   1  12        718.61        780.70        34.44 o                         
  -7   1  12       3055.23       3004.92        50.62 o                         
  -5   1  12       5656.56       6165.50        77.54 o                         
  -3   1  12         23.98         21.76         6.58 o                         
  -1   1  12        274.94        317.83        19.45 o                         
   1   1  12       7349.50       8131.33       145.64 o                         
   3   1  12          1.65         12.72        10.88 o                         
   5   1  12          8.97         14.47         8.04 o                         
   7   1  12        137.29        105.00        13.49 o                         
   9   1  12         69.62         90.11        12.33 o                         
  11   1  12       1684.07       1967.89        53.58 o                         
  13   1  12          4.01          5.00        10.20 o                         
  15   1  12        405.46        419.15        31.16 o                         
  17   1  12        352.05        340.09        29.85 o                         
  19   1  12        591.60        601.12        46.83 o                         
  21   1  12         16.47          4.92        16.90 o                         
  23   1  12        430.91        486.40        45.78 o                         
  25   1  12        470.54        502.15        48.03 o                         
  27   1  12        135.12        103.90        32.53 o                         
  29   1  12        206.46        155.51        35.99 o                         
  31   1  12        211.84        208.84        56.13 o                         
  33   1  12          1.96         31.90        87.46 o                         
 -34   2  12          0.06         38.78        44.40 o                         
 -32   2  12        742.05        810.94        76.16 o                         
 -30   2  12         85.81         76.56        30.61 o                         
 -28   2  12         24.07         64.40        38.52 o                         
 -26   2  12        231.61        250.13        39.20 o                         
 -24   2  12        329.26        300.00        34.13 o                         
 -22   2  12         55.31         34.71        21.31 o                         
 -20   2  12        221.10        227.34        29.09 o                         
 -18   2  12       1169.87       1142.20        57.14 o                         
 -16   2  12       2884.30       2875.20       103.91 o                         
 -14   2  12       1588.74       1438.07        61.06 o                         
 -12   2  12       2818.09       2760.14        68.38 o                         
 -10   2  12        352.00        314.55        23.06 o                         
  -8   2  12        301.25        227.65        18.51 o                         
  -6   2  12        609.13        608.21        30.26 o                         
  -4   2  12        132.80        128.77        13.86 o                         
  -2   2  12        114.74        101.53        12.86 o                         
   0   2  12        198.17        174.48        16.96 o                         
   2   2  12        320.06        257.86        21.12 o                         
   4   2  12       1210.89       1383.21        43.68 o                         
   6   2  12       1015.24        962.65        36.16 o                         
   8   2  12         95.83         71.55        11.67 o                         
  10   2  12          5.11          2.29         9.76 o                         
  12   2  12       1670.23       1628.37        61.79 o                         
  14   2  12        251.24        172.27        23.02 o                         
  16   2  12        857.24        820.13        56.90 o                         
  18   2  12         95.32         65.51        22.07 o                         
  20   2  12        438.58        451.61        41.04 o                         
  22   2  12        285.23        270.44        38.20 o                         
  24   2  12          2.38        -20.71        20.71 o                         
  26   2  12       4185.64       4170.74       163.79 o                         
  28   2  12       1184.90       1125.93        87.71 o                         
  30   2  12        517.23        438.51        56.21 o                         
 -33   3  12          0.23        -17.20        31.86 o                         
 -31   3  12         12.28        -37.36        37.36 o                         
 -29   3  12        145.15        171.62        43.96 o                         
 -27   3  12        127.53        115.81        35.93 o                         
 -25   3  12        471.26        479.04        56.29 o                         
 -23   3  12         88.97         95.88        25.10 o                         
 -21   3  12       2744.31       3140.17       118.95 o                         
 -19   3  12       5441.17       5880.15       148.98 o                         
 -17   3  12        959.18       1109.97        65.76 o                         
 -15   3  12        735.93        640.42        49.16 o                         
 -13   3  12       1853.63       1993.83        83.62 o                         
 -11   3  12         45.27         18.56        14.48 o                         
  -9   3  12       3037.34       3237.88        93.50 o                         
  -7   3  12        282.09        250.05        24.61 o                         
  -5   3  12       1745.30       2020.84        79.57 o                         
  -3   3  12       7937.15       8284.05       137.67 o                         
  -1   3  12        461.47        409.62        28.22 o                         
   1   3  12        311.82        297.79        23.58 o                         
   3   3  12        281.88        281.07        22.94 o                         
   5   3  12         51.21          3.79        11.90 o                         
   7   3  12       2054.51       2057.33        78.73 o                         
   9   3  12       5183.63       5475.71       135.22 o                         
  11   3  12       1729.67       1886.73        79.74 o                         
  13   3  12        961.32        843.23        56.45 o                         
  15   3  12        316.49        231.82        27.93 o                         
  17   3  12        332.69        306.32        31.45 o                         
  19   3  12        260.46        173.41        25.38 o                         
  21   3  12        123.26        118.03        27.51 o                         
  23   3  12         29.86         18.53        24.24 o                         
  25   3  12        399.55        376.48        52.05 o                         
  27   3  12        280.64        197.64        43.99 o                         
  29   3  12          1.75         27.54        33.38 o                         
 -30   4  12        233.06        278.84        99.81 o                         
 -28   4  12          2.43         75.22        33.00 o                         
 -26   4  12        114.06        201.63        41.66 o                         
 -24   4  12         51.62         23.59        27.87 o                         
 -22   4  12         48.86         40.10        29.41 o                         
 -20   4  12        681.54        731.63        61.05 o                         
 -18   4  12         91.18        101.56        27.71 o                         
 -16   4  12        501.11        400.17        41.74 o                         
 -14   4  12       2412.52       2623.63       115.09 o                         
 -12   4  12        403.93        411.11        41.65 o                         
 -10   4  12        127.92        136.76        23.39 o                         
  -8   4  12       3368.54       3485.50       102.23 o                         
  -6   4  12        409.08        466.11        39.47 o                         
  -4   4  12          7.55         65.59        19.16 o                         
  -2   4  12         78.27         32.98        19.11 o                         
   0   4  12        861.89        877.80        53.78 o                         
   2   4  12       1329.56       1251.56        63.70 o                         
   4   4  12        417.14        377.23        34.56 o                         
   6   4  12         29.56         30.03        19.04 o                         
   8   4  12         81.75         34.52        19.58 o                         
  10   4  12       1624.74       1596.84        82.54 o                         
  12   4  12        190.94        166.19        27.82 o                         
  14   4  12          8.62         -9.40        17.70 o                         
  16   4  12        726.26        707.87        50.60 o                         
  18   4  12        105.55         98.05        28.74 o                         
  20   4  12        207.91        191.88        40.98 o                         
  22   4  12         13.38        -23.64        23.64 o                         
  24   4  12        171.71        224.07        45.88 o                         
  26   4  12        636.72        563.88        68.17 o                         
 -25   5  12         45.90          9.39        34.81 o                         
 -23   5  12         10.84         66.58        31.90 o                         
 -21   5  12         31.79         16.14        36.84 o                         
 -19   5  12        244.31        338.64        43.90 o                         
 -17   5  12        117.20        120.23        30.49 o                         
 -15   5  12        211.02        211.84        34.50 o                         
 -13   5  12        322.33        330.43        44.62 o                         
 -11   5  12        419.63        441.05        47.33 o                         
  -9   5  12        183.96         89.29        27.79 o                         
  -7   5  12        294.86        286.66        38.90 o                         
  -5   5  12         12.25        -15.86        20.55 o                         
  -3   5  12        919.11        779.10        57.55 o                         
  -1   5  12          3.99         -4.66        19.68 o                         
   1   5  12       1196.92       1264.82        73.61 o                         
   3   5  12        305.03        280.76        38.34 o                         
   5   5  12         54.81         48.22        22.99 o                         
   7   5  12          7.72        -19.63        19.63 o                         
   9   5  12        237.25        172.62        36.90 o                         
  11   5  12        607.43        564.68        57.26 o                         
  13   5  12        352.38        293.98        41.88 o                         
  15   5  12        503.12        551.36        47.35 o                         
  17   5  12        125.45        102.03        33.62 o                         
  19   5  12        194.35        231.52        45.11 o                         
  21   5  12       1012.45       1043.42        79.04 o                         
 -16   6  12        185.60        145.51        38.29 o                         
 -14   6  12         93.67         95.79        36.13 o                         
 -12   6  12         41.84         20.70        33.17 o                         
 -10   6  12         13.59         -3.46        31.50 o                         
  -8   6  12          5.70          0.76        28.72 o                         
  -6   6  12          3.05          2.11        26.63 o                         
  -4   6  12        261.53        261.52        39.25 o                         
  -2   6  12         78.43         36.21        34.11 o                         
   0   6  12         89.17         58.35        32.63 o                         
   2   6  12         47.48         42.85        27.69 o                         
   4   6  12        268.57        203.64        41.04 o                         
   6   6  12       1420.27       1615.46       102.86 o                         
   8   6  12        379.22        362.75        47.67 o                         
  10   6  12        929.07        951.15        77.46 o                         
  12   6  12        142.86        130.05        29.69 o                         
  14   6  12        394.98        443.47       145.08 o                         
 -35   1  13          8.13         61.91        38.75 o                         
 -33   1  13         28.78         44.60        29.15 o                         
 -31   1  13       1519.35       1502.29        88.45 o                         
 -29   1  13       1273.47       1471.18        79.92 o                         
 -27   1  13        193.72        187.46        27.85 o                         
 -25   1  13        764.73        682.35        54.85 o                         
 -23   1  13         84.00         60.44        17.25 o                         
 -21   1  13          0.00          5.66        14.07 o                         
 -19   1  13         23.67          0.88        13.99 o                         
 -17   1  13         13.71         33.94        11.43 o                         
 -15   1  13        101.52         81.43        11.53 o                         
 -13   1  13         93.84        134.86        15.37 o                         
 -11   1  13       2005.48       2185.88        57.75 o                         
  -9   1  13        255.29        274.87        17.39 o                         
  -7   1  13        197.20        186.22        12.44 o                         
  -5   1  13       1568.24       1506.47        36.29 o                         
  -3   1  13        117.21         88.69        11.81 o                         
  -1   1  13       7840.39       8494.83       115.45 o                         
   1   1  13        758.20        784.86        39.09 o                         
   3   1  13       1424.56       1344.44        40.67 o                         
   5   1  13          0.28         -7.12         7.12 o                         
   7   1  13          0.20          5.30         8.13 o                         
   9   1  13         31.09         -2.58        11.07 o                         
  11   1  13         22.97          8.72        10.46 o                         
  13   1  13       5174.11       5378.98       102.18 o                         
  15   1  13         31.04         48.93        17.14 o                         
  17   1  13          5.25         14.72        13.78 o                         
  19   1  13       2009.48       2187.09        88.22 o                         
  21   1  13          8.93         25.58        17.59 o                         
  23   1  13        766.80        719.87        51.89 o                         
  25   1  13         37.09         52.38        23.39 o                         
  27   1  13          4.29         25.57        24.53 o                         
  29   1  13         10.55         33.79        29.24 o                         
  31   1  13          3.78         35.87        32.27 o                         
 -34   2  13        883.30        945.03       113.34 o                         
 -32   2  13         33.66        -34.38        43.70 o                         
 -30   2  13          0.06        -25.44        25.44 o                         
 -28   2  13         43.00         43.70        26.77 o                         
 -26   2  13         58.31         14.35        20.68 o                         
 -24   2  13        275.60        108.36        29.40 o                         
 -22   2  13          6.77          5.15        17.74 o                         
 -20   2  13          1.06         -9.71        13.96 o                         
 -18   2  13       1089.63       1059.78        58.35 o                         
 -16   2  13       4947.20       5079.28       114.59 o                         
 -14   2  13       2026.64       1994.70        70.96 o                         
 -12   2  13         43.07         24.32        11.71 o                         
 -10   2  13       2734.77       2908.32        79.32 o                         
  -8   2  13          5.97         32.15        11.38 o                         
  -6   2  13        139.39         82.88        12.19 o                         
  -4   2  13        253.14        184.36        16.49 o                         
  -2   2  13         69.09         97.71        13.24 o                         
   0   2  13        417.41        353.68        24.39 o                         
   2   2  13       1100.72        984.99        41.66 o                         
   4   2  13       4916.70       4979.00        91.26 o                         
   6   2  13       1315.16       1325.41        72.72 o                         
   8   2  13        325.28        385.77        27.19 o                         
  10   2  13         69.87         59.67        14.69 o                         
  12   2  13       5395.38       5473.16       112.25 o                         
  14   2  13         18.08          8.65        14.30 o                         
  16   2  13        115.40        106.39        18.83 o                         
  18   2  13          1.21        -13.40        13.40 o                         
  20   2  13         78.20         80.13        20.17 o                         
  22   2  13        183.70        210.67        32.18 o                         
  24   2  13         96.42         60.60        26.38 o                         
  26   2  13        111.41        137.80        30.43 o                         
  28   2  13       2416.34       2693.98       132.53 o                         
  30   2  13        391.71        437.20        54.21 o                         
 -31   3  13          9.46         27.94        36.07 o                         
 -29   3  13        195.99        208.23        54.72 o                         
 -27   3  13        459.02        476.11        62.03 o                         
 -25   3  13        687.01        658.92        59.84 o                         
 -23   3  13       1268.82       1483.49        86.97 o                         
 -21   3  13       3146.47       3320.51       154.30 o                         
 -19   3  13         41.11         39.18        20.10 o                         
 -17   3  13        549.31        507.00        43.06 o                         
 -15   3  13        537.93        407.34        47.56 o                         
 -13   3  13        275.62        212.47        31.10 o                         
 -11   3  13        422.34        448.74        37.07 o                         
  -9   3  13        414.97        283.94        27.55 o                         
  -7   3  13        417.46        452.14        34.78 o                         
  -5   3  13       3402.78       2962.89        85.39 o                         
  -3   3  13       3293.59       3451.08        86.35 o                         
  -1   3  13        408.00        427.36        29.11 o                         
   1   3  13        141.58        104.98        15.90 o                         
   3   3  13        555.87        541.81        33.79 o                         
   5   3  13       2421.22       2488.75        75.54 o                         
   7   3  13       1310.22       1361.92        67.47 o                         
   9   3  13       5932.24       6085.68       152.14 o                         
  11   3  13       2294.55       2221.08       106.16 o                         
  13   3  13         12.90         -9.20        14.75 o                         
  15   3  13         15.09         -9.45        15.57 o                         
  17   3  13        192.60        132.96        24.45 o                         
  19   3  13        518.85        413.80        36.85 o                         
  21   3  13         71.93         66.38        25.42 o                         
  23   3  13        190.01        162.02        34.53 o                         
  25   3  13         56.23         39.94        31.62 o                         
  27   3  13        269.44        285.16        48.79 o                         
 -28   4  13          1.82        -12.26        37.29 o                         
 -26   4  13         32.45         -6.55        32.05 o                         
 -24   4  13         18.87         57.27        29.16 o                         
 -22   4  13       1861.63       2047.28       109.42 o                         
 -20   4  13        550.99        575.13        61.31 o                         
 -18   4  13        326.01        265.14        36.64 o                         
 -16   4  13          0.89         11.51        20.93 o                         
 -14   4  13        131.09        146.99        27.93 o                         
 -12   4  13        167.22        177.13        38.76 o                         
 -10   4  13          4.97        -17.11        17.11 o                         
  -8   4  13       1529.22       1439.17        73.14 o                         
  -6   4  13       1358.11       1207.73        67.78 o                         
  -4   4  13          3.68         18.45        14.98 o                         
  -2   4  13        397.60        375.09        37.24 o                         
   0   4  13       1732.41       1906.34        82.40 o                         
   2   4  13       2813.30       2893.99        91.03 o                         
   4   4  13        713.16        702.62        47.48 o                         
   6   4  13       1309.12       1515.61        79.37 o                         
   8   4  13         41.72         55.63        20.49 o                         
  10   4  13        366.13        354.57        37.49 o                         
  12   4  13          7.99         -2.97        19.02 o                         
  14   4  13        576.76        620.25        48.19 o                         
  16   4  13        337.75        302.70        36.83 o                         
  18   4  13          1.53         -2.63        23.18 o                         
  20   4  13       1192.69       1099.98        79.39 o                         
  22   4  13         35.76         51.20        30.09 o                         
  24   4  13        338.79        349.67        51.98 o                         
 -23   5  13          0.46        -18.87        29.35 o                         
 -21   5  13         95.04        117.26        37.99 o                         
 -19   5  13          1.48        -26.01        26.01 o                         
 -17   5  13          6.27         14.79        35.60 o                         
 -15   5  13         98.67         78.35        31.62 o                         
 -13   5  13         15.17         39.01        25.31 o                         
 -11   5  13        224.54        231.04        37.38 o                         
  -9   5  13         34.24        -13.32        25.05 o                         
  -7   5  13         44.40         19.81        22.85 o                         
  -5   5  13        298.82        267.30        38.52 o                         
  -3   5  13         12.32          9.63        20.31 o                         
  -1   5  13          0.10         -5.88        17.86 o                         
   1   5  13          2.90        -23.91        23.91 o                         
   3   5  13        221.39        265.20        38.16 o                         
   5   5  13         48.62         89.68        27.09 o                         
   7   5  13        668.53        564.93        53.69 o                         
   9   5  13        517.11        562.34        58.42 o                         
  11   5  13         10.01         34.38        30.38 o                         
  13   5  13       1224.93       1418.22        86.04 o                         
  15   5  13        198.98        226.79        35.06 o                         
  17   5  13        457.93        429.63        51.20 o                         
  19   5  13        350.20        212.39        39.95 o                         
 -16   6  13        105.12        150.22       101.86 o                         
 -14   6  13        173.19        165.55        39.09 o                         
 -12   6  13         10.25        -30.33        30.33 o                         
 -10   6  13         75.29         79.94        33.76 o                         
  -8   6  13         15.07        -19.79        30.23 o                         
  -6   6  13         96.63         95.49        41.72 o                         
  -4   6  13         14.67         25.33        38.59 o                         
  -2   6  13         49.33         18.35        26.46 o                         
   0   6  13         35.02         11.12        32.02 o                         
   2   6  13         17.33         50.02        31.83 o                         
   4   6  13        260.71        228.23        38.00 o                         
   6   6  13         70.72         90.04        31.34 o                         
   8   6  13         16.54         79.51        35.06 o                         
  10   6  13        101.68         40.09        30.50 o                         
  12   6  13         17.53          4.09        26.94 o                         
 -34   0  14         10.69         -5.08        64.15 o                         
 -32   0  14        181.09        198.79        37.04 o                         
 -30   0  14         79.73         57.18        30.19 o                         
 -28   0  14       5473.33       6115.84       238.35 o                         
 -26   0  14         90.15        146.13        32.64 o                         
 -24   0  14        506.98        530.60        56.59 o                         
 -22   0  14         31.45         28.93        20.39 o                         
 -20   0  14          3.59          6.39        19.75 o                         
 -18   0  14        212.70        128.93        31.86 o                         
 -16   0  14       5607.42       5880.76       140.00 o                         
 -14   0  14       7301.71       7897.91       168.40 o                         
 -12   0  14       3956.12       3585.87        99.36 o                         
 -10   0  14        751.61        774.08        36.15 o                         
  -8   0  14        483.66        430.79        38.70 o                         
  -6   0  14          0.02         13.93         9.10 o                         
  -4   0  14       1522.81       1432.86        60.14 o                         
  -2   0  14       2841.50       3196.90        84.36 o                         
   0   0  14       2382.95       2321.75        70.83 o                         
   2   0  14       5692.02       6403.32       151.61 o                         
   4   0  14       4159.38       4432.93       111.03 o                         
   6   0  14       2769.94       2772.25        84.79 o                         
   8   0  14        770.99        738.24        50.56 o                         
  10   0  14       3132.51       3503.46       101.82 o                         
  12   0  14        138.67        167.88        44.23 o                         
  14   0  14       2396.34       2534.06       209.40 o                         
  16   0  14        732.53        781.19        67.59 o                         
  18   0  14         53.01         27.56        22.29 o                         
  20   0  14       1097.28       1272.05        96.08 o                         
  22   0  14        753.37        919.02        88.05 o                         
  24   0  14         24.77         66.33        37.13 o                         
  26   0  14       2757.30       2936.08       214.54 o                         
  28   0  14         25.49         43.76        62.46 o                         
  30   0  14         34.95        -26.96        55.59 o                         
 -35   1  14        383.18        376.85        72.47 o                         
 -33   1  14          0.18         -8.29        25.72 o                         
 -31   1  14       1108.35       1319.88        98.23 o                         
 -29   1  14          0.28          7.78        23.39 o                         
 -27   1  14        575.33        647.79        55.75 o                         
 -25   1  14       2369.04       2614.74       113.93 o                         
 -23   1  14         27.91         10.36        17.03 o                         
 -21   1  14        685.45        664.27        47.54 o                         
 -19   1  14       4200.99       4321.46        97.96 o                         
 -17   1  14        131.62         95.33        17.00 o                         
 -15   1  14        794.55        855.08        37.98 o                         
 -13   1  14        731.05        671.15        32.56 o                         
 -11   1  14         46.15         21.00         9.22 o                         
  -9   1  14        378.14        376.11        21.83 o                         
  -7   1  14        496.71        452.70        21.74 o                         
  -5   1  14        621.41        544.12        24.35 o                         
  -3   1  14        838.21        698.85        32.02 o                         
  -1   1  14        756.22        740.60        36.81 o                         
   1   1  14          8.45         19.34         8.03 o                         
   3   1  14          4.69         23.61         8.16 o                         
   5   1  14       1675.91       1538.89        45.41 o                         
   7   1  14         42.17         26.55        11.73 o                         
   9   1  14         23.83         19.78        10.65 o                         
  11   1  14          6.10         -0.69        15.48 o                         
  13   1  14       1492.68       1642.56        62.30 o                         
  15   1  14          2.04        -12.21        13.34 o                         
  17   1  14       2353.71       2487.20        86.22 o                         
  19   1  14        316.55        254.48        39.78 o                         
  21   1  14        578.30        592.32        50.42 o                         
  23   1  14       1229.50       1273.05        73.83 o                         
  25   1  14       1389.18       1358.00        84.95 o                         
  27   1  14         13.77         16.99        27.17 o                         
  29   1  14          1.59         13.19        30.69 o                         
  31   1  14        536.63        402.91        59.90 o                         
 -34   2  14         28.18        -10.61        30.03 o                         
 -32   2  14          8.52        -27.43        27.43 o                         
 -30   2  14         25.85         21.61        29.70 o                         
 -28   2  14          5.25         17.51        23.89 o                         
 -26   2  14         81.03         19.39        25.41 o                         
 -24   2  14         21.62         47.42        22.71 o                         
 -22   2  14       1462.30       1699.78        87.57 o                         
 -20   2  14        378.82        376.07        34.83 o                         
 -18   2  14        141.44        100.25        25.65 o                         
 -16   2  14       3092.16       3380.12        88.88 o                         
 -14   2  14        575.78        556.83        45.97 o                         
 -12   2  14       7276.29       7458.86       137.06 o                         
 -10   2  14         15.77          2.92        12.32 o                         
  -8   2  14        431.52        388.67        26.14 o                         
  -6   2  14        150.70         67.97        12.73 o                         
  -4   2  14        250.61        139.34        17.41 o                         
  -2   2  14        754.09        748.11        36.06 o                         
   0   2  14         93.72         69.26        13.79 o                         
   2   2  14        409.52        457.68        29.24 o                         
   4   2  14       4629.02       4702.74       102.57 o                         
   6   2  14       3092.72       2983.51        69.45 o                         
   8   2  14        495.85        427.69        33.00 o                         
  10   2  14       1381.71       1333.42        62.71 o                         
  12   2  14        324.96        312.07        40.01 o                         
  14   2  14        180.99        158.23        22.65 o                         
  16   2  14        119.28         86.13        19.26 o                         
  18   2  14         97.80         25.28        19.06 o                         
  20   2  14        359.56        346.74        38.75 o                         
  22   2  14        445.72        498.18        46.19 o                         
  24   2  14         31.46         11.98        25.18 o                         
  26   2  14        776.52        867.28        68.85 o                         
  28   2  14          0.17         16.27        40.64 o                         
  30   2  14       1207.40       1308.67       104.83 o                         
 -31   3  14          3.91        113.48        37.20 o                         
 -29   3  14        153.24        181.15        59.51 o                         
 -27   3  14         23.34         64.98        31.39 o                         
 -25   3  14         78.76         17.87        27.51 o                         
 -23   3  14        720.26        793.81        67.18 o                         
 -21   3  14         34.22         17.19        21.42 o                         
 -19   3  14          0.00        -16.22        19.06 o                         
 -17   3  14       2307.04       2105.30        93.81 o                         
 -15   3  14       1938.91       1805.94        84.98 o                         
 -13   3  14        406.02        350.91        36.16 o                         
 -11   3  14       2844.03       2757.83       113.94 o                         
  -9   3  14        886.70        837.57        49.44 o                         
  -7   3  14         21.50         27.34        14.48 o                         
  -5   3  14        318.95        270.39        25.73 o                         
  -3   3  14          4.25          0.85        12.89 o                         
  -1   3  14         54.98         40.88        13.82 o                         
   1   3  14       1381.06       1388.63        53.96 o                         
   3   3  14       4215.94       3949.49        92.30 o                         
   5   3  14        702.27        630.36        39.73 o                         
   7   3  14      16635.84      17138.98       267.30 o                         
   9   3  14         64.61         29.22        16.74 o                         
  11   3  14        135.31        165.30        25.19 o                         
  13   3  14          9.48        -15.09        15.09 o                         
  15   3  14         10.78         20.98        15.39 o                         
  17   3  14        657.71        599.17        45.15 o                         
  19   3  14        297.49        303.31        32.90 o                         
  21   3  14         12.16         18.42        23.88 o                         
  23   3  14          1.32        -14.74        23.21 o                         
  25   3  14        223.28        157.94        50.97 o                         
  27   3  14        197.77        166.93        56.60 o                         
 -28   4  14        279.12        215.55        60.14 o                         
 -26   4  14          3.81         38.96        38.14 o                         
 -24   4  14         44.81         45.28        29.49 o                         
 -22   4  14       1006.63       1021.48        73.07 o                         
 -20   4  14        418.02        395.43        44.08 o                         
 -18   4  14        155.26        127.46        33.69 o                         
 -16   4  14          6.05         26.35        21.69 o                         
 -14   4  14         43.89         34.72        22.34 o                         
 -12   4  14         11.28         -1.18        20.79 o                         
 -10   4  14         64.29         53.40        20.15 o                         
  -8   4  14       1208.24       1248.46        68.17 o                         
  -6   4  14       3566.95       3435.74       110.85 o                         
  -4   4  14       1254.41       1374.09        68.70 o                         
  -2   4  14         16.60          4.97        16.50 o                         
   0   4  14        750.78        732.13        51.03 o                         
   2   4  14       4121.79       4311.47       124.67 o                         
   4   4  14         52.39         -2.10        21.54 o                         
   6   4  14        180.18        150.15        28.08 o                         
   8   4  14        905.89        968.80        62.77 o                         
  10   4  14       1382.49       1423.49        83.18 o                         
  12   4  14       3724.74       4159.31       132.83 o                         
  14   4  14        308.92        350.67        35.98 o                         
  16   4  14        511.48        430.71        40.44 o                         
  18   4  14        141.18         84.38        29.90 o                         
  20   4  14          2.76        -34.65        38.79 o                         
  22   4  14         19.68         25.94        34.13 o                         
  24   4  14         45.21         22.22        34.86 o                         
 -23   5  14         10.63         73.84        40.52 o                         
 -21   5  14         25.29         63.99        32.18 o                         
 -19   5  14        310.75        300.61        44.54 o                         
 -17   5  14          1.45         12.63        27.21 o                         
 -15   5  14         69.98        106.94        28.26 o                         
 -13   5  14        118.30        111.19        29.93 o                         
 -11   5  14         76.79         72.41        26.04 o                         
  -9   5  14        178.66        103.45        30.84 o                         
  -7   5  14        256.41        228.85        40.33 o                         
  -5   5  14       1525.26       1587.20        84.67 o                         
  -3   5  14         35.51         13.77        21.51 o                         
  -1   5  14          6.01        -19.90        19.90 o                         
   1   5  14         96.19         82.72        28.58 o                         
   3   5  14        409.36        392.02        47.43 o                         
   5   5  14         33.31         14.27        25.05 o                         
   7   5  14        539.31        471.67        58.88 o                         
   9   5  14          4.49         -4.86        23.23 o                         
  11   5  14        923.48       1003.42        76.41 o                         
  13   5  14        653.02        598.68        55.13 o                         
  15   5  14        120.07        167.85        33.93 o                         
  17   5  14        666.01        659.14        60.20 o                         
  19   5  14        572.84        746.88        63.83 o                         
 -14   6  14         17.65         54.03        34.82 o                         
 -12   6  14          4.11         14.99        32.49 o                         
 -10   6  14         30.64         67.52        45.50 o                         
  -8   6  14        177.39        156.88        44.45 o                         
  -6   6  14         72.04        102.65        28.97 o                         
  -4   6  14       1429.28       1506.57       118.92 o                         
  -2   6  14          5.15        -22.52        28.58 o                         
   0   6  14        159.77         64.15        30.15 o                         
   2   6  14        409.13        582.67        62.54 o                         
   4   6  14         25.90         -3.66        29.83 o                         
   6   6  14          0.80         26.81        28.21 o                         
   8   6  14        635.18        556.47        57.49 o                         
  10   6  14          7.13         35.13        30.69 o                         
 -35   1  15        238.73        467.13        81.28 o                         
 -33   1  15         20.31        -26.32        29.22 o                         
 -31   1  15        424.81        292.50        76.75 o                         
 -29   1  15       1240.82       1390.38       107.86 o                         
 -27   1  15         56.87        -10.83        21.77 o                         
 -25   1  15        415.69        466.99        42.48 o                         
 -23   1  15        174.00         85.17        24.31 o                         
 -21   1  15       1654.95       1782.19        82.65 o                         
 -19   1  15       1784.59       2003.37        71.57 o                         
 -17   1  15        147.11        123.15        18.15 o                         
 -15   1  15        112.91         58.42        12.52 o                         
 -13   1  15       2237.11       2367.07        57.85 o                         
 -11   1  15        660.35        562.46        30.44 o                         
  -9   1  15         17.76         14.77         8.82 o                         
  -7   1  15         16.41          4.45         7.28 o                         
  -5   1  15         38.10         15.01         7.49 o                         
  -3   1  15       1642.83       1676.30        46.58 o                         
  -1   1  15        921.29        811.59        35.76 o                         
   1   1  15        671.15        489.51        27.47 o                         
   3   1  15        597.76        546.44        29.78 o                         
   5   1  15        814.32        928.68        39.68 o                         
   7   1  15        281.83        311.03        23.47 o                         
   9   1  15        179.17        171.74        18.27 o                         
  11   1  15        123.68        132.38        18.90 o                         
  13   1  15        190.22        195.26        21.80 o                         
  15   1  15        802.80        759.41        46.53 o                         
  17   1  15        690.81        744.70        49.91 o                         
  19   1  15       4042.28       4498.84       115.57 o                         
  21   1  15        819.71        867.19        58.80 o                         
  23   1  15        358.35        327.86        36.84 o                         
  25   1  15       2919.01       3303.84       127.43 o                         
  27   1  15        168.19        118.82        34.26 o                         
  29   1  15        128.92        124.41        39.65 o                         
 -32   2  15         14.49         71.02        30.82 o                         
 -30   2  15         86.61         29.12        42.03 o                         
 -28   2  15         89.35         47.72        26.62 o                         
 -26   2  15       1213.11       1201.16        90.16 o                         
 -24   2  15       1631.14       1673.79        99.01 o                         
 -22   2  15        172.41        203.45        30.58 o                         
 -20   2  15       1756.22       1892.04        86.77 o                         
 -18   2  15       1485.07       1489.62        76.34 o                         
 -16   2  15          6.71         16.65        18.14 o                         
 -14   2  15        275.83        276.31        32.30 o                         
 -12   2  15       3714.13       3730.17        91.14 o                         
 -10   2  15          4.08        -11.08        11.08 o                         
  -8   2  15         63.69         40.30        12.12 o                         
  -6   2  15        294.21        273.93        23.01 o                         
  -4   2  15        116.36        116.41        16.50 o                         
  -2   2  15        262.80        191.24        19.78 o                         
   0   2  15        167.98        203.37        19.96 o                         
   2   2  15        817.57        735.59        38.92 o                         
   4   2  15        570.66        529.55        33.16 o                         
   6   2  15        559.28        575.79        34.70 o                         
   8   2  15        142.91        100.03        17.63 o                         
  10   2  15       2622.12       2673.87        87.76 o                         
  12   2  15         50.50         46.69        17.76 o                         
  14   2  15        213.25        206.87        27.37 o                         
  16   2  15        118.90        104.49        22.16 o                         
  18   2  15         91.89         62.78        20.11 o                         
  20   2  15         45.96         36.30        19.92 o                         
  22   2  15        692.56        672.74        62.63 o                         
  24   2  15        507.87        387.57        49.48 o                         
  26   2  15        166.44        130.53        32.46 o                         
  28   2  15         22.05         53.70        29.68 o                         
 -31   3  15          8.62        -14.30        35.44 o                         
 -29   3  15          0.17         25.88        35.95 o                         
 -27   3  15        253.68        177.18        61.36 o                         
 -25   3  15        633.54        625.29        66.45 o                         
 -23   3  15        174.39        200.73        40.83 o                         
 -21   3  15         12.87         24.03        20.95 o                         
 -19   3  15          8.24         -8.51        22.54 o                         
 -17   3  15         79.42        111.50        23.95 o                         
 -15   3  15        150.84         87.20        23.31 o                         
 -13   3  15       4676.84       4886.55       131.05 o                         
 -11   3  15        695.34        742.45        47.73 o                         
  -9   3  15       1224.76       1285.93        61.88 o                         
  -7   3  15        660.14        642.91        40.66 o                         
  -5   3  15          1.05        -13.55        13.55 o                         
  -3   3  15       1230.80       1211.02        65.09 o                         
  -1   3  15       2722.50       2843.55        82.02 o                         
   1   3  15       1337.23       1319.38        55.40 o                         
   3   3  15       1067.76       1011.45        52.40 o                         
   5   3  15       4669.25       4823.02       117.30 o                         
   7   3  15       2956.60       3139.84        97.95 o                         
   9   3  15         56.85         15.45        15.72 o                         
  11   3  15          2.40          2.64        17.35 o                         
  13   3  15         96.95         54.20        22.26 o                         
  15   3  15        189.28        136.19        23.62 o                         
  17   3  15       1463.61       1477.86        74.39 o                         
  19   3  15          5.68         13.71        17.01 o                         
  21   3  15        970.89        982.53        76.93 o                         
  23   3  15        617.87        616.25        62.80 o                         
  25   3  15         19.91         54.52        33.31 o                         
  27   3  15       1716.77       1964.89       190.41 o                         
 -26   4  15         44.43         29.93        38.79 o                         
 -24   4  15         89.04         52.45        30.48 o                         
 -22   4  15        921.60       1038.78        81.93 o                         
 -20   4  15         22.88         11.36        23.86 o                         
 -18   4  15          1.02         15.14        23.28 o                         
 -16   4  15        229.20        202.01        33.62 o                         
 -14   4  15          0.00         10.36        21.19 o                         
 -12   4  15          8.28          1.61        19.00 o                         
 -10   4  15         39.77         14.61        19.03 o                         
  -8   4  15        403.95        436.55        41.11 o                         
  -6   4  15        154.98        154.93        30.04 o                         
  -4   4  15        556.09        454.09        41.20 o                         
  -2   4  15         71.05         36.14        19.66 o                         
   0   4  15          1.65        -13.36        16.62 o                         
   2   4  15        141.18        128.11        21.94 o                         
   4   4  15       1187.50       1028.89        75.32 o                         
   6   4  15        560.26        601.19        53.11 o                         
   8   4  15          9.99         -2.16        17.68 o                         
  10   4  15          5.89          4.97        19.93 o                         
  12   4  15         67.30         21.44        25.58 o                         
  14   4  15        438.72        528.83        47.19 o                         
  16   4  15         37.16         18.16        25.56 o                         
  18   4  15        274.46        179.51        28.87 o                         
  20   4  15        207.97        229.01        44.77 o                         
  22   4  15        119.79         77.42        36.17 o                         
 -21   5  15          0.51          1.18        28.44 o                         
 -19   5  15          2.95        -26.06        27.94 o                         
 -17   5  15        241.16        315.38        39.26 o                         
 -15   5  15         20.49         16.56        26.41 o                         
 -13   5  15         72.09         90.16        34.16 o                         
 -11   5  15         55.94         36.56        35.67 o                         
  -9   5  15        141.50        168.14        35.44 o                         
  -7   5  15        614.70        611.77        51.55 o                         
  -5   5  15         98.89         84.62        27.05 o                         
  -3   5  15          3.23         24.60        21.50 o                         
  -1   5  15         46.43         21.90        21.69 o                         
   1   5  15        270.98        312.02        40.57 o                         
   3   5  15         81.38         67.50        25.54 o                         
   5   5  15        344.80        304.32        76.49 o                         
   7   5  15        127.67        118.56        34.85 o                         
   9   5  15         53.72         47.27        26.23 o                         
  11   5  15         33.76         14.66        29.97 o                         
  13   5  15        243.08        249.05        37.92 o                         
  15   5  15          1.12         18.77        38.57 o                         
  17   5  15         95.34          1.24        29.15 o                         
 -12   6  15        112.80        164.75        39.65 o                         
 -10   6  15          0.69         19.82        30.63 o                         
  -8   6  15         35.65         13.63        35.43 o                         
  -6   6  15        130.86         68.66        29.24 o                         
  -4   6  15        111.92        189.78        33.43 o                         
  -2   6  15        131.71        146.87        35.48 o                         
   0   6  15         67.12          0.74        30.31 o                         
   2   6  15         30.02        -11.26        32.08 o                         
   4   6  15         13.33          9.65        39.73 o                         
   6   6  15        189.74        208.72        42.30 o                         
   8   6  15          2.17          8.23        48.36 o                         
 -34   0  16          0.82        -51.40        84.17 o                         
 -32   0  16          8.08          7.49        42.84 o                         
 -30   0  16        273.13        292.86        58.24 o                         
 -28   0  16        993.77        957.30        96.96 o                         
 -26   0  16       2741.33       3040.78       169.42 o                         
 -24   0  16       1190.61       1355.43       117.59 o                         
 -22   0  16      11452.84      12368.01       297.72 o                         
 -20   0  16       1301.82       1468.74       101.94 o                         
 -18   0  16        721.05        796.69        69.68 o                         
 -16   0  16         16.04          8.92        15.24 o                         
 -14   0  16        103.04        182.79        24.75 o                         
 -12   0  16        450.75        432.13        39.26 o                         
 -10   0  16        614.15        466.57        44.17 o                         
  -8   0  16        622.06        511.32        47.63 o                         
  -6   0  16          0.03          7.32        12.15 o                         
  -4   0  16         21.69          2.66        11.01 o                         
  -2   0  16        952.96        826.95        49.96 o                         
   0   0  16       1573.05       1656.97        67.94 o                         
   2   0  16        972.85        925.57        52.65 o                         
   4   0  16       3677.14       3667.87       103.96 o                         
   6   0  16        338.68        279.10        42.88 o                         
   8   0  16       3294.38       3258.34       100.16 o                         
  10   0  16       1474.93       1936.46        87.30 o                         
  12   0  16      15816.42      18721.80       369.56 o                         
  14   0  16       8973.54      10193.60       272.34 o                         
  16   0  16       1920.00       2198.24       125.68 o                         
  18   0  16      11687.07      13013.75       455.03 o                         
  20   0  16        390.47        399.29        57.40 o                         
  22   0  16        855.74        653.40        76.39 o                         
  24   0  16       1019.16       1183.85       108.31 o                         
  26   0  16        360.84        440.76        87.65 o                         
  28   0  16        138.55          5.68        53.71 o                         
  30   0  16        398.04        480.51       157.43 o                         
 -33   1  16        237.58        168.68        39.61 o                         
 -31   1  16         27.03        -22.84        22.84 o                         
 -29   1  16        628.21        486.71        54.13 o                         
 -27   1  16        330.27        301.13        43.39 o                         
 -25   1  16       1568.32       1790.89        93.09 o                         
 -23   1  16        196.69        241.49        33.29 o                         
 -21   1  16       1232.20       1433.88        79.79 o                         
 -19   1  16       2874.93       2940.63        96.16 o                         
 -17   1  16       1678.62       1737.75        70.65 o                         
 -15   1  16       2470.64       2515.71        68.90 o                         
 -13   1  16        548.78        600.13        35.17 o                         
 -11   1  16       3010.82       2855.09        67.22 o                         
  -9   1  16          1.66         -7.72         9.80 o                         
  -7   1  16        908.40        825.23        42.53 o                         
  -5   1  16       1505.89       1529.72        52.59 o                         
  -3   1  16        717.62        594.00        44.00 o                         
  -1   1  16        791.53        860.37        42.52 o                         
   1   1  16         32.54         12.58         9.23 o                         
   3   1  16        154.56        115.38        13.74 o                         
   5   1  16        858.69        882.50        40.47 o                         
   7   1  16        956.02       1054.26        45.52 o                         
   9   1  16       2170.20       2220.06        67.94 o                         
  11   1  16        758.28        778.90        43.65 o                         
  13   1  16       2631.97       2848.44        80.76 o                         
  15   1  16        366.61        361.41        32.56 o                         
  17   1  16       1247.21       1306.70        70.29 o                         
  19   1  16        998.35       1083.65        65.04 o                         
  21   1  16        639.63        569.58        47.58 o                         
  23   1  16        293.72        196.77        33.22 o                         
  25   1  16        228.51        204.04        37.36 o                         
  27   1  16        112.93         85.33        32.16 o                         
  29   1  16        624.67        471.95        62.87 o                         
 -32   2  16         18.33         58.66        38.31 o                         
 -30   2  16       1386.09       1496.14       116.81 o                         
 -28   2  16        502.43        525.75        54.76 o                         
 -26   2  16        121.85         81.91        29.72 o                         
 -24   2  16       1228.10       1273.83        93.64 o                         
 -22   2  16        296.28        272.98        40.14 o                         
 -20   2  16       2141.40       2331.14       122.28 o                         
 -18   2  16       1498.49       1727.81        82.13 o                         
 -16   2  16       3554.72       3833.69       104.19 o                         
 -14   2  16         82.88         63.77        25.51 o                         
 -12   2  16        395.25        350.63        31.53 o                         
 -10   2  16       1369.97       1311.68        55.77 o                         
  -8   2  16       3483.99       3627.01        79.21 o                         
  -6   2  16        266.60        247.43        23.30 o                         
  -4   2  16         29.39         24.01        11.90 o                         
  -2   2  16        492.48        468.57        38.82 o                         
   0   2  16          8.81         20.12        10.96 o                         
   2   2  16          0.49        -11.21        11.21 o                         
   4   2  16        204.84        163.76        19.66 o                         
   6   2  16         35.63         51.11        13.09 o                         
   8   2  16        142.89        150.70        20.37 o                         
  10   2  16         25.00         26.34        16.47 o                         
  12   2  16       6104.31       6440.76       139.14 o                         
  14   2  16         41.44         -0.03        18.15 o                         
  16   2  16       1602.83       1729.06        78.35 o                         
  18   2  16        121.17        135.12        25.90 o                         
  20   2  16        160.36        117.23        27.95 o                         
  22   2  16         30.69         27.41        23.69 o                         
  24   2  16         18.76         10.24        31.20 o                         
  26   2  16         81.39         48.79        39.74 o                         
  28   2  16        267.63        273.71        43.57 o                         
 -29   3  16         45.07         -2.30        52.29 o                         
 -27   3  16        385.07        366.63        65.15 o                         
 -25   3  16        158.38        144.19        43.18 o                         
 -23   3  16        341.58        329.31        62.41 o                         
 -21   3  16        333.96        340.23        37.04 o                         
 -19   3  16        393.59        349.52        48.56 o                         
 -17   3  16         14.72         -4.91        28.27 o                         
 -15   3  16        192.28        150.12        26.59 o                         
 -13   3  16         11.42          9.79        18.70 o                         
 -11   3  16         11.20         41.89        17.44 o                         
  -9   3  16        341.16        276.37        26.52 o                         
  -7   3  16        846.77        918.69        50.85 o                         
  -5   3  16        283.74        250.46        27.15 o                         
  -3   3  16        284.64        340.46        30.41 o                         
  -1   3  16       4118.36       4201.79       100.88 o                         
   1   3  16        672.02        702.69        43.91 o                         
   3   3  16        169.64        127.38        19.99 o                         
   5   3  16        123.12         90.54        20.35 o                         
   7   3  16       1145.04       1095.46        63.75 o                         
   9   3  16        580.95        634.01        51.26 o                         
  11   3  16          9.68         32.92        16.36 o                         
  13   3  16       1786.26       1689.93        80.26 o                         
  15   3  16         35.13         34.08        19.12 o                         
  17   3  16         54.00         26.64        26.47 o                         
  19   3  16        129.26        140.87        27.88 o                         
  21   3  16        291.80        275.33        44.14 o                         
  23   3  16          0.37         27.38        36.03 o                         
  25   3  16         29.04        -21.73        31.24 o                         
 -26   4  16         36.18         41.59        42.09 o                         
 -24   4  16          3.25        -24.07        29.82 o                         
 -22   4  16         10.57        -16.04        23.44 o                         
 -20   4  16        341.53        370.00        60.11 o                         
 -18   4  16       1451.68       1649.70        96.47 o                         
 -16   4  16        412.32        308.26        39.93 o                         
 -14   4  16         65.23         35.32        21.46 o                         
 -12   4  16        176.20        110.32        26.85 o                         
 -10   4  16        937.97        743.45        56.98 o                         
  -8   4  16        156.05        126.28        25.60 o                         
  -6   4  16         64.18         55.09        19.64 o                         
  -4   4  16       1519.43       1390.08        76.29 o                         
  -2   4  16         10.58        -15.63        16.62 o                         
   0   4  16        221.43        148.23        25.71 o                         
   2   4  16        886.08        871.27        59.39 o                         
   4   4  16       2802.82       2874.29       138.29 o                         
   6   4  16         38.29         22.44        21.60 o                         
   8   4  16       1495.91       1598.67        87.07 o                         
  10   4  16         14.51         -3.17        25.24 o                         
  12   4  16        456.48        382.88        59.45 o                         
  14   4  16          4.23         -7.97        21.01 o                         
  16   4  16        116.54        165.13        27.95 o                         
  18   4  16        221.49        189.61        28.76 o                         
  20   4  16          0.06        -21.29        35.85 o                         
  22   4  16        123.26        184.86        52.84 o                         
 -21   5  16          2.49        -30.53        30.53 o                         
 -19   5  16        139.10        202.85        38.20 o                         
 -17   5  16         38.52         54.65        34.64 o                         
 -15   5  16         65.23         82.64        27.50 o                         
 -13   5  16         25.86         59.49        27.19 o                         
 -11   5  16        490.46        393.75        49.64 o                         
  -9   5  16          1.55         -2.44        25.18 o                         
  -7   5  16          0.08         -1.85        20.97 o                         
  -5   5  16        305.35        279.56        43.62 o                         
  -3   5  16        506.41        575.71        51.18 o                         
  -1   5  16        204.37        178.33        28.33 o                         
   1   5  16         23.53         48.79        28.12 o                         
   3   5  16        154.58        117.37        30.57 o                         
   5   5  16        126.61        120.83        35.20 o                         
   7   5  16        121.58         79.73        45.16 o                         
   9   5  16          0.02         13.94        26.60 o                         
  11   5  16         34.61         -0.48        25.75 o                         
  13   5  16        132.13        156.44        32.08 o                         
  15   5  16         88.31        106.72        39.25 o                         
  -8   6  16         76.09        126.09        33.40 o                         
  -6   6  16         24.33         49.40        33.60 o                         
  -4   6  16         23.52         -4.11        27.74 o                         
  -2   6  16        179.37        176.94        37.63 o                         
   0   6  16         48.73         86.74        30.70 o                         
   2   6  16         12.87         70.23        34.10 o                         
   4   6  16         22.95         -8.55        35.74 o                         
 -33   1  17        269.30        212.74        45.38 o                         
 -31   1  17         18.33         27.41        27.61 o                         
 -29   1  17       1266.74       1318.54        86.83 o                         
 -27   1  17       1401.47       1545.36       119.32 o                         
 -25   1  17         21.73         23.37        30.74 o                         
 -23   1  17         73.67         78.52        31.12 o                         
 -21   1  17        890.15        990.57        66.16 o                         
 -19   1  17        221.70        215.68        32.00 o                         
 -17   1  17        100.93        115.52        19.46 o                         
 -15   1  17       6583.73       6981.75       131.85 o                         
 -13   1  17        460.34        412.11        31.87 o                         
 -11   1  17        340.61        298.17        33.62 o                         
  -9   1  17        233.18        244.67        22.11 o                         
  -7   1  17       3202.75       2975.38        72.33 o                         
  -5   1  17       5507.84       5509.88       108.09 o                         
  -3   1  17        207.79        130.50        20.15 o                         
  -1   1  17        831.92        631.92        34.62 o                         
   1   1  17       2033.45       2130.77        62.94 o                         
   3   1  17       2550.05       2733.09        76.11 o                         
   5   1  17       1756.37       1594.09        53.24 o                         
   7   1  17        591.69        558.39        35.02 o                         
   9   1  17          0.01          0.49        11.73 o                         
  11   1  17         34.92         42.51        14.76 o                         
  13   1  17        130.66         98.60        18.20 o                         
  15   1  17        506.77        497.30        44.59 o                         
  17   1  17       1915.50       2103.87        91.23 o                         
  19   1  17        284.19        327.40        36.50 o                         
  21   1  17          9.95          6.07        27.13 o                         
  23   1  17         28.63         46.65        21.40 o                         
  25   1  17        465.07        496.83        53.35 o                         
  27   1  17        121.44        168.94        33.98 o                         
 -32   2  17         48.84          9.03        40.24 o                         
 -30   2  17         43.48         52.56        30.19 o                         
 -28   2  17        724.41        831.36        76.13 o                         
 -26   2  17        141.56        101.52        48.75 o                         
 -24   2  17          4.14         23.43        26.32 o                         
 -22   2  17         10.66         27.05        23.27 o                         
 -20   2  17        285.18        333.18        55.60 o                         
 -18   2  17        690.59        646.80        58.81 o                         
 -16   2  17       1171.51       1197.21        70.64 o                         
 -14   2  17        572.22        484.59        39.89 o                         
 -12   2  17       1204.83       1419.59        61.67 o                         
 -10   2  17        908.25        845.57        45.38 o                         
  -8   2  17         90.19         74.17        15.12 o                         
  -6   2  17        213.07        255.09        25.04 o                         
  -4   2  17        636.47        561.99        37.08 o                         
  -2   2  17       2325.27       2269.46        79.61 o                         
   0   2  17         20.53         11.92        11.60 o                         
   2   2  17         87.32         83.16        15.12 o                         
   4   2  17        453.43        457.51        32.98 o                         
   6   2  17        456.61        472.82        36.42 o                         
   8   2  17         14.23         22.49        15.84 o                         
  10   2  17       2173.49       2160.36        87.03 o                         
  12   2  17       6442.12       6445.10       141.91 o                         
  14   2  17        351.97        336.86        35.96 o                         
  16   2  17       2733.64       2882.03       110.34 o                         
  18   2  17         53.55         46.49        20.27 o                         
  20   2  17         47.96         60.84        20.75 o                         
  22   2  17         77.63         81.15        24.62 o                         
  24   2  17        118.34         92.98        32.65 o                         
  26   2  17         93.89         98.14        34.15 o                         
 -29   3  17         20.11         -0.14        36.11 o                         
 -27   3  17         82.00         34.59        35.28 o                         
 -25   3  17         53.52         40.08        31.54 o                         
 -23   3  17          2.33         34.78        30.26 o                         
 -21   3  17        294.47        246.29        60.82 o                         
 -19   3  17        223.01        142.78        25.49 o                         
 -17   3  17        149.46        102.92        25.29 o                         
 -15   3  17         23.07          3.78        22.86 o                         
 -13   3  17        324.27        365.21        37.49 o                         
 -11   3  17        543.31        527.44        38.31 o                         
  -9   3  17         25.24          5.68        14.32 o                         
  -7   3  17         62.54         27.58        15.72 o                         
  -5   3  17        276.19        172.57        22.32 o                         
  -3   3  17         20.18          7.33        14.90 o                         
  -1   3  17        128.51         91.08        18.49 o                         
   1   3  17         20.24         -1.93        18.47 o                         
   3   3  17        450.80        429.16        35.27 o                         
   5   3  17       7301.16       7430.80       157.41 o                         
   7   3  17          4.05         -6.06        16.70 o                         
   9   3  17        834.25        838.47        59.38 o                         
  11   3  17        142.10         85.63        29.52 o                         
  13   3  17         72.74         99.88        23.45 o                         
  15   3  17          4.44        -20.04        20.04 o                         
  17   3  17         34.21         25.98        20.61 o                         
  19   3  17        130.00        125.58        33.44 o                         
  21   3  17          1.42        -25.87        25.87 o                         
  23   3  17        474.68        507.69        62.96 o                         
 -24   4  17        210.71        265.15        46.55 o                         
 -22   4  17        576.78        525.67        53.28 o                         
 -20   4  17        827.10       1046.08        74.44 o                         
 -18   4  17        976.07        864.57        65.91 o                         
 -16   4  17         95.22         55.93        23.29 o                         
 -14   4  17         84.03         68.72        24.53 o                         
 -12   4  17         11.40         13.86        19.94 o                         
 -10   4  17          8.71          2.32        20.82 o                         
  -8   4  17          0.03        -17.62        17.62 o                         
  -6   4  17        142.87         95.29        23.05 o                         
  -4   4  17        668.77        565.25        46.22 o                         
  -2   4  17          3.47         -2.44        21.87 o                         
   0   4  17         59.76         73.18        22.92 o                         
   2   4  17         13.01        -29.75        29.75 o                         
   4   4  17        197.84        123.44        28.67 o                         
   6   4  17        319.22        273.16        40.81 o                         
   8   4  17       1018.91        840.92        66.90 o                         
  10   4  17        143.27        161.36        30.22 o                         
  12   4  17        127.94         48.92        23.41 o                         
  14   4  17        158.83        115.74        27.69 o                         
  16   4  17         17.26         25.32        21.92 o                         
  18   4  17        200.86        191.02        37.66 o                         
  20   4  17       1440.57       1601.30       116.40 o                         
 -19   5  17        409.36        440.31        49.96 o                         
 -17   5  17       1390.65       1604.26        91.90 o                         
 -15   5  17          6.69        -22.85        24.75 o                         
 -13   5  17        195.39        206.95        36.37 o                         
 -11   5  17         21.31         15.32        26.35 o                         
  -9   5  17        118.79        130.18        31.44 o                         
  -7   5  17        275.19        241.38        51.31 o                         
  -5   5  17         17.36         22.36        23.35 o                         
  -3   5  17        310.49        277.70        35.69 o                         
  -1   5  17        381.81        337.27        41.86 o                         
   1   5  17        203.72        177.36        33.35 o                         
   3   5  17         16.16        -12.70        32.07 o                         
   5   5  17       1861.73       2378.68       165.49 o                         
   7   5  17        150.94         41.27        27.89 o                         
   9   5  17        301.35        248.59        41.04 o                         
  11   5  17         75.10         41.30        60.66 o                         
  13   5  17        244.26        244.50        39.45 o                         
  15   5  17          5.02          2.06        40.13 o                         
 -32   0  18        875.03       1003.90       109.58 o                         
 -30   0  18       1250.51       1445.49       150.26 o                         
 -28   0  18         48.39         94.68        53.17 o                         
 -26   0  18        164.79        209.64        57.03 o                         
 -24   0  18       1859.51       1978.91       146.06 o                         
 -22   0  18       1100.46       1126.84        94.91 o                         
 -20   0  18        596.07        638.60        69.83 o                         
 -18   0  18        108.14        103.86        30.27 o                         
 -16   0  18        479.32        405.82        42.38 o                         
 -14   0  18       7801.73       8234.17       188.27 o                         
 -12   0  18       3913.86       4031.61       127.33 o                         
 -10   0  18       1210.52       1216.18        83.52 o                         
  -8   0  18        872.91        897.99        55.82 o                         
  -6   0  18         23.77         31.75        30.08 o                         
  -4   0  18         35.57         27.42        14.17 o                         
  -2   0  18       3338.56       3774.45       105.03 o                         
   0   0  18       7575.54       7765.22       201.25 o                         
   2   0  18       3870.22       4236.18       117.86 o                         
   4   0  18       3815.62       4002.16       116.94 o                         
   6   0  18       1666.08       1707.44        92.15 o                         
   8   0  18        942.24        956.83        65.24 o                         
  10   0  18       4424.56       4861.02       151.36 o                         
  12   0  18         26.97         17.55        18.79 o                         
  14   0  18        747.25        792.48        71.87 o                         
  16   0  18       1469.10       1713.94       109.20 o                         
  18   0  18         30.52         10.26        23.02 o                         
  20   0  18       1474.20       1798.49       119.15 o                         
  22   0  18        398.17        392.88        61.87 o                         
  24   0  18        218.07        193.65        45.41 o                         
  26   0  18       3271.88       3733.11       212.72 o                         
 -31   1  18        203.65        161.95        34.31 o                         
 -29   1  18        763.32        638.40        54.46 o                         
 -27   1  18        286.44        276.81        37.46 o                         
 -25   1  18        430.73        360.84        42.79 o                         
 -23   1  18        396.26        338.09        39.64 o                         
 -21   1  18         18.96         18.67        33.19 o                         
 -19   1  18        222.15        191.02        31.65 o                         
 -17   1  18       1715.50       1791.26        82.35 o                         
 -15   1  18         62.78         45.10        17.65 o                         
 -13   1  18       5150.51       5519.74       113.96 o                         
 -11   1  18          1.71          0.97        17.72 o                         
  -9   1  18         13.80         -2.07        12.12 o                         
  -7   1  18         25.79         56.76        29.18 o                         
  -5   1  18        428.03        467.60        33.20 o                         
  -3   1  18         57.79         58.71        12.91 o                         
  -1   1  18         86.90         83.45        17.24 o                         
   1   1  18       1596.52       1443.10        51.28 o                         
   3   1  18       4440.82       4642.72       105.36 o                         
   5   1  18       2119.52       2093.29        66.97 o                         
   7   1  18        688.20        694.08        42.67 o                         
   9   1  18       1182.95       1113.81        64.69 o                         
  11   1  18       2674.03       2610.05        84.64 o                         
  13   1  18       5623.88       5912.93       139.87 o                         
  15   1  18         12.27         -3.54        19.68 o                         
  17   1  18        204.09        165.30        28.18 o                         
  19   1  18         23.60         13.05        24.03 o                         
  21   1  18        608.35        667.09        53.33 o                         
  23   1  18        632.12        663.56        55.02 o                         
  25   1  18         55.70         64.34        26.49 o                         
  27   1  18          2.89         26.83        31.91 o                         
 -30   2  18         66.42         35.14        52.69 o                         
 -28   2  18        254.79        205.40        41.66 o                         
 -26   2  18        844.73        872.32        89.70 o                         
 -24   2  18          0.15        -36.91        40.60 o                         
 -22   2  18        250.77        305.25        42.73 o                         
 -20   2  18        141.41        114.42        29.54 o                         
 -18   2  18        166.91        164.71        27.60 o                         
 -16   2  18        183.28        140.41        26.77 o                         
 -14   2  18       1377.24       1445.52        77.81 o                         
 -12   2  18       1832.10       1921.92        66.84 o                         
 -10   2  18       1827.17       1918.81        65.25 o                         
  -8   2  18        556.10        615.10        36.88 o                         
  -6   2  18         65.36         49.36        15.25 o                         
  -4   2  18        786.97        724.94        43.75 o                         
  -2   2  18       4407.15       4344.66       111.70 o                         
   0   2  18       2993.96       2864.20        82.78 o                         
   2   2  18         48.00         76.21        16.26 o                         
   4   2  18       1447.57       1406.94        59.60 o                         
   6   2  18        330.31        331.89        29.85 o                         
   8   2  18        141.59        119.70        23.00 o                         
  10   2  18       6295.13       6475.71       143.29 o                         
  12   2  18        827.95        836.83        55.70 o                         
  14   2  18         24.15        -18.01        21.52 o                         
  16   2  18        881.56        871.38        61.80 o                         
  18   2  18       1334.38       1405.25        83.03 o                         
  20   2  18        419.88        381.61        40.17 o                         
  22   2  18       1292.53       1348.07        84.16 o                         
  24   2  18        144.28        106.56        32.71 o                         
  26   2  18          0.78         15.95        56.14 o                         
 -27   3  18         62.26         42.72        33.77 o                         
 -25   3  18        116.29        134.35        35.30 o                         
 -23   3  18        419.49        479.16        55.39 o                         
 -21   3  18          0.26         33.70        30.97 o                         
 -19   3  18         97.01         45.33        33.42 o                         
 -17   3  18         40.39         50.49        23.12 o                         
 -15   3  18         74.73         26.99        20.18 o                         
 -13   3  18        322.58        244.56        29.16 o                         
 -11   3  18        103.94         94.12        20.84 o                         
  -9   3  18        374.49        345.34        33.08 o                         
  -7   3  18        674.96        620.24        50.64 o                         
  -5   3  18        896.28        775.75        49.51 o                         
  -3   3  18        352.47        271.01        28.07 o                         
  -1   3  18         11.46         -0.74        15.51 o                         
   1   3  18          0.47        -11.88        19.42 o                         
   3   3  18       1281.87       1195.19        66.91 o                         
   5   3  18          3.79         -9.56        19.74 o                         
   7   3  18       1327.13       1340.33        73.65 o                         
   9   3  18         72.18         77.64        21.76 o                         
  11   3  18        412.59        426.98        47.85 o                         
  13   3  18        173.44        162.27        28.58 o                         
  15   3  18         27.32         72.89        21.61 o                         
  17   3  18        303.08        312.62        34.76 o                         
  19   3  18         12.66         -2.83        19.45 o                         
  21   3  18        192.12        184.43        42.92 o                         
  23   3  18        185.00        194.44        42.58 o                         
 -24   4  18          0.78        -15.24        40.26 o                         
 -22   4  18        335.71        394.40        51.79 o                         
 -20   4  18       1603.57       1927.37       104.99 o                         
 -18   4  18        202.28        143.58        37.63 o                         
 -16   4  18         20.13          4.82        23.73 o                         
 -14   4  18         98.04        115.48        23.37 o                         
 -12   4  18         91.77         93.52        23.86 o                         
 -10   4  18        612.86        595.84        47.86 o                         
  -8   4  18        491.46        531.56        42.80 o                         
  -6   4  18        860.21        746.64        58.40 o                         
  -4   4  18        626.34        662.61        53.34 o                         
  -2   4  18       1070.71       1096.07        65.97 o                         
   0   4  18        196.33        157.33        25.48 o                         
   2   4  18        142.53         86.19        27.61 o                         
   4   4  18         13.34         14.27        28.14 o                         
   6   4  18       4078.59       4512.58       165.13 o                         
   8   4  18        847.21        727.55        64.98 o                         
  10   4  18         97.31         46.52        27.37 o                         
  12   4  18         45.96         40.49        22.07 o                         
  14   4  18          3.32        -13.58        21.79 o                         
  16   4  18         10.72         26.14        21.46 o                         
  18   4  18         41.01         93.67        24.40 o                         
 -17   5  18        363.78        337.16        42.82 o                         
 -15   5  18        134.25         76.12        33.98 o                         
 -13   5  18        151.25        205.76        37.78 o                         
 -11   5  18         46.48         43.61        28.79 o                         
  -9   5  18        222.63        212.43        34.00 o                         
  -7   5  18        180.39        111.10        31.28 o                         
  -5   5  18          0.16        -13.47        22.68 o                         
  -3   5  18         13.96         21.59        24.66 o                         
  -1   5  18        119.62         58.92        28.20 o                         
   1   5  18          8.26        -11.96        30.67 o                         
   3   5  18         30.27         24.44        28.08 o                         
   5   5  18          8.54          0.06        50.39 o                         
   7   5  18         43.98         35.11        27.17 o                         
   9   5  18         53.03         50.98        28.65 o                         
  11   5  18          9.97          1.92        28.79 o                         
  13   5  18          5.10        -42.19        42.19 o                         
 -31   1  19        232.42        251.88        50.43 o                         
 -29   1  19          7.19         12.12        26.73 o                         
 -27   1  19        108.66         57.64        37.44 o                         
 -25   1  19        210.57        156.73        33.89 o                         
 -23   1  19          0.56         16.78        24.48 o                         
 -21   1  19        503.31        501.86        50.14 o                         
 -19   1  19         26.48         41.27        23.76 o                         
 -17   1  19        473.72        488.41        43.15 o                         
 -15   1  19         53.69         69.84        27.47 o                         
 -13   1  19       1008.94        871.48        54.70 o                         
 -11   1  19         97.92         63.83        15.91 o                         
  -9   1  19       3722.88       3692.07       102.42 o                         
  -7   1  19        659.06        553.35        35.32 o                         
  -5   1  19        428.82        453.18        32.53 o                         
  -3   1  19        122.54         76.10        16.77 o                         
  -1   1  19         54.47         11.28        13.10 o                         
   1   1  19         26.75         64.53        13.61 o                         
   3   1  19       2723.94       2631.73       124.18 o                         
   5   1  19        469.31        461.11        33.65 o                         
   7   1  19        657.98        606.39        41.18 o                         
   9   1  19       5610.78       6006.79       134.42 o                         
  11   1  19       1114.59       1105.07        59.94 o                         
  13   1  19        518.01        529.40        43.86 o                         
  15   1  19          0.16         -0.95        17.92 o                         
  17   1  19          3.87        -12.78        17.40 o                         
  19   1  19         32.06         -3.74        29.88 o                         
  21   1  19       1009.81        939.09        66.39 o                         
  23   1  19       1599.72       1648.42        94.46 o                         
  25   1  19        106.10        135.60        37.25 o                         
 -30   2  19         79.79         71.43        48.33 o                         
 -28   2  19         15.83          9.32        29.95 o                         
 -26   2  19        230.40        231.86        40.21 o                         
 -24   2  19        216.96        307.16        43.83 o                         
 -22   2  19         98.80         46.55        38.21 o                         
 -20   2  19        116.19         65.74        26.43 o                         
 -18   2  19         78.59         70.16        23.29 o                         
 -16   2  19        336.75        332.96        43.84 o                         
 -14   2  19       1105.78       1096.06        65.28 o                         
 -12   2  19        368.54        296.10        32.05 o                         
 -10   2  19       2408.62       2659.78        83.59 o                         
  -8   2  19       1230.09       1136.11        53.54 o                         
  -6   2  19       1014.76       1018.94        53.81 o                         
  -4   2  19        197.66        181.10        23.94 o                         
  -2   2  19        681.92        743.62        45.06 o                         
   0   2  19        962.85        913.17        78.26 o                         
   2   2  19        421.43        426.70        34.56 o                         
   4   2  19        777.10        672.49        48.79 o                         
   6   2  19        119.27        118.15        29.31 o                         
   8   2  19        884.67        862.08        56.88 o                         
  10   2  19        560.43        547.83        45.82 o                         
  12   2  19          1.01          6.23        17.14 o                         
  14   2  19       1573.61       1637.33        83.60 o                         
  16   2  19         15.18          7.58        19.33 o                         
  18   2  19          0.69         -0.86        20.44 o                         
  20   2  19        401.92        509.06        50.51 o                         
  22   2  19        821.76        915.51        68.18 o                         
  24   2  19        117.85        124.15        48.21 o                         
 -27   3  19        584.69        699.30        71.45 o                         
 -25   3  19         50.62          7.34        31.58 o                         
 -23   3  19        559.37        677.40        64.04 o                         
 -21   3  19       1060.33       1067.85        85.35 o                         
 -19   3  19        904.58        867.24        73.80 o                         
 -17   3  19         94.84        108.56        31.99 o                         
 -15   3  19       1019.65       1043.60        63.15 o                         
 -13   3  19         63.06         30.00        19.74 o                         
 -11   3  19         35.90         24.49        17.99 o                         
  -9   3  19       2546.21       2970.97        90.91 o                         
  -7   3  19        136.02         64.01        20.15 o                         
  -5   3  19         67.53         27.39        17.83 o                         
  -3   3  19        114.38         81.91        27.65 o                         
  -1   3  19        132.35        138.14        23.87 o                         
   1   3  19        224.94        130.80        25.29 o                         
   3   3  19       1496.02       1613.23        88.02 o                         
   5   3  19        930.03        930.60        64.73 o                         
   7   3  19        298.43        230.22        32.12 o                         
   9   3  19        380.73        348.46        41.58 o                         
  11   3  19       1974.81       1935.09        89.03 o                         
  13   3  19       2093.90       2268.15       102.00 o                         
  15   3  19         10.68          3.75        19.86 o                         
  17   3  19        199.28        188.57        31.43 o                         
  19   3  19         76.63         17.20        23.93 o                         
  21   3  19        151.39        165.97        37.70 o                         
 -22   4  19        252.55        318.83        43.81 o                         
 -20   4  19          0.04         13.01        30.27 o                         
 -18   4  19         56.62          9.66        26.95 o                         
 -16   4  19         21.22        -12.43        23.41 o                         
 -14   4  19        261.48        197.91        32.23 o                         
 -12   4  19        236.91        212.13        32.71 o                         
 -10   4  19         48.88         -1.41        20.73 o                         
  -8   4  19          1.43        -16.91        18.27 o                         
  -6   4  19        283.12        233.44        35.69 o                         
  -4   4  19         16.70         29.71        20.46 o                         
  -2   4  19          2.14         13.63        17.74 o                         
   0   4  19         24.07        -20.93        20.93 o                         
   2   4  19        920.64        879.84        78.95 o                         
   4   4  19       3206.78       3139.76       130.37 o                         
   6   4  19        460.70        471.14        50.04 o                         
   8   4  19        392.22        361.19        47.64 o                         
  10   4  19         75.16         26.12        27.17 o                         
  12   4  19        128.66        139.11        29.49 o                         
  14   4  19          6.21        -26.59        26.59 o                         
  16   4  19        260.22        326.34        35.38 o                         
  18   4  19         86.01         61.35        40.18 o                         
 -15   5  19        156.66        117.56        31.41 o                         
 -13   5  19        128.12         99.05        32.98 o                         
 -11   5  19        183.97        113.12        31.98 o                         
  -9   5  19        252.14        235.59        37.64 o                         
  -7   5  19          0.00         34.45        24.09 o                         
  -5   5  19          2.47         -9.70        24.68 o                         
  -3   5  19          9.15         -0.25        25.04 o                         
  -1   5  19        185.03         73.24        36.54 o                         
   1   5  19         43.71         30.96        28.23 o                         
   3   5  19        847.97        952.72        75.69 o                         
   5   5  19         60.83         -3.28        28.97 o                         
   7   5  19        571.48        495.18        55.80 o                         
   9   5  19        138.50        183.61        38.04 o                         
 -30   0  20         21.44         20.88        57.79 o                         
 -28   0  20        475.88        495.31        77.15 o                         
 -26   0  20          1.86        -19.33        34.04 o                         
 -24   0  20         62.98         -8.61        35.52 o                         
 -22   0  20         63.48         86.55        38.59 o                         
 -20   0  20        729.72        633.00        76.17 o                         
 -18   0  20       2028.97       2226.43       144.44 o                         
 -16   0  20       1435.27       1396.78        88.04 o                         
 -14   0  20        953.01       1006.30       105.63 o                         
 -12   0  20       1157.60       1151.40        92.66 o                         
 -10   0  20        139.67        149.86        36.03 o                         
  -8   0  20       3786.43       3818.71       207.46 o                         
  -6   0  20       1030.96       1080.71        80.25 o                         
  -4   0  20       2005.74       2046.51       104.00 o                         
  -2   0  20         73.38         39.00        40.94 o                         
   0   0  20        202.62        214.24        29.00 o                         
   2   0  20          3.67        -10.40        14.12 o                         
   4   0  20       1564.58       1684.33        83.70 o                         
   6   0  20        457.67        532.71        49.79 o                         
   8   0  20        397.92        487.26        53.21 o                         
  10   0  20         18.75          3.30        22.36 o                         
  12   0  20          0.62         27.00        24.08 o                         
  14   0  20        453.16        440.31        53.77 o                         
  16   0  20        906.37       1036.29        87.67 o                         
  18   0  20          1.82         -6.01        25.28 o                         
  20   0  20        811.34        901.84       110.20 o                         
  22   0  20        259.28        306.53        55.69 o                         
  24   0  20         11.45        114.52        71.43 o                         
 -29   1  20        133.70        127.85        33.36 o                         
 -27   1  20         22.94         94.27        29.67 o                         
 -25   1  20         85.71         96.84        38.64 o                         
 -23   1  20        527.85        558.18        57.44 o                         
 -21   1  20        173.72        227.54        38.53 o                         
 -19   1  20        144.60         84.97        27.14 o                         
 -17   1  20        118.14         93.03        21.23 o                         
 -15   1  20         64.00         60.21        20.37 o                         
 -13   1  20        718.64        841.02        52.37 o                         
 -11   1  20       1769.52       1757.13        95.74 o                         
  -9   1  20        612.87        609.29        41.27 o                         
  -7   1  20        548.58        485.08        39.13 o                         
  -5   1  20       4144.15       4252.27        97.05 o                         
  -3   1  20       2313.72       2343.20        77.01 o                         
  -1   1  20        998.73        819.30        47.14 o                         
   1   1  20       2574.80       2480.14        76.48 o                         
   3   1  20         32.33         24.98        12.25 o                         
   5   1  20        221.85        196.93        21.69 o                         
   7   1  20        317.59        247.08        27.72 o                         
   9   1  20        228.15        207.51        26.30 o                         
  11   1  20         30.10         41.47        15.78 o                         
  13   1  20         15.80         33.57        24.46 o                         
  15   1  20        986.22       1163.41        73.23 o                         
  17   1  20         47.40         27.10        24.43 o                         
  19   1  20         12.58        -12.11        19.89 o                         
  21   1  20          0.76        -27.10        27.10 o                         
  23   1  20         37.78         65.54        26.32 o                         
  25   1  20        139.75        -64.82        78.20 o                         
 -28   2  20        101.64        137.33        37.85 o                         
 -26   2  20        108.35        160.51        49.45 o                         
 -24   2  20        149.57        102.24        30.31 o                         
 -22   2  20        138.36        105.07        38.83 o                         
 -20   2  20          0.39        -28.53        28.53 o                         
 -18   2  20         80.16         -3.37        19.87 o                         
 -16   2  20        519.99        539.81        55.04 o                         
 -14   2  20        113.94         82.98        22.33 o                         
 -12   2  20        117.62        117.88        22.51 o                         
 -10   2  20        845.86        826.26        56.69 o                         
  -8   2  20       1386.56       1318.39        70.48 o                         
  -6   2  20        796.72        667.60        45.73 o                         
  -4   2  20       1369.60       1236.29        59.69 o                         
  -2   2  20       2577.72       2466.66        79.34 o                         
   0   2  20       2487.85       2469.73       118.96 o                         
   2   2  20        393.32        365.06        33.62 o                         
   4   2  20       4057.85       3811.92       113.92 o                         
   6   2  20       2664.49       2363.36        90.01 o                         
   8   2  20         19.45         17.37        23.44 o                         
  10   2  20          0.24        -19.31        22.39 o                         
  12   2  20        917.93       1060.09        69.19 o                         
  14   2  20          0.02         -4.69        18.68 o                         
  16   2  20       1317.00       1242.51        76.63 o                         
  18   2  20        288.22        279.50        37.74 o                         
  20   2  20        122.27        134.44        43.01 o                         
  22   2  20         86.88         60.38        32.57 o                         
 -25   3  20          1.54         15.08        48.93 o                         
 -23   3  20        172.25        148.22        38.43 o                         
 -21   3  20        129.60         88.58        29.62 o                         
 -19   3  20        246.22        168.33        31.74 o                         
 -17   3  20        396.14        355.47        42.41 o                         
 -15   3  20        424.44        332.42        43.01 o                         
 -13   3  20          5.28        -12.40        18.13 o                         
 -11   3  20         95.40         84.17        23.03 o                         
  -9   3  20         24.56         50.68        19.44 o                         
  -7   3  20         49.90         30.22        16.42 o                         
  -5   3  20        882.50        782.63        53.52 o                         
  -3   3  20        166.43        125.29        23.37 o                         
  -1   3  20         93.40         68.78        18.55 o                         
   1   3  20        178.87        135.06        26.85 o                         
   3   3  20          4.62         15.43        28.10 o                         
   5   3  20         30.43        -16.26        16.81 o                         
   7   3  20         13.44          6.15        20.65 o                         
   9   3  20        409.39        366.30        41.75 o                         
  11   3  20        362.76        306.56        35.14 o                         
  13   3  20          0.00          3.39        21.86 o                         
  15   3  20        335.08        356.66        37.40 o                         
  17   3  20         25.51         15.96        24.79 o                         
  19   3  20        119.01         62.74        49.10 o                         
 -22   4  20        406.78        224.31       102.89 o                         
 -20   4  20          0.24        -20.58        34.81 o                         
 -18   4  20         97.03         72.79        31.38 o                         
 -16   4  20       1177.76       1392.14        74.85 o                         
 -14   4  20          5.48         -3.02        20.62 o                         
 -12   4  20         84.83         62.47        21.62 o                         
 -10   4  20          2.52         19.02        27.18 o                         
  -8   4  20         25.79          9.36        20.34 o                         
  -6   4  20         27.47         38.93        21.39 o                         
  -4   4  20          5.43        -11.06        18.73 o                         
  -2   4  20        659.93        777.27        58.67 o                         
   0   4  20        252.12        247.73        39.06 o                         
   2   4  20          0.69         14.44        22.48 o                         
   4   4  20       1764.20       1629.29       114.86 o                         
   6   4  20          6.80          3.33        21.88 o                         
   8   4  20         56.86         39.20        26.63 o                         
  10   4  20        103.48        151.44        53.06 o                         
  12   4  20          9.75        -15.37        23.89 o                         
  14   4  20         88.38         73.40        28.51 o                         
  16   4  20          1.12        -18.82        26.59 o                         
 -13   5  20        254.97        375.67        44.27 o                         
 -11   5  20         49.92         76.27        38.95 o                         
  -9   5  20          3.82        -28.42        35.01 o                         
  -7   5  20         89.88         19.25        32.23 o                         
  -5   5  20         62.21         81.20        25.24 o                         
  -3   5  20        126.27        120.66        49.02 o                         
  -1   5  20         43.11         57.08        28.76 o                         
   1   5  20         14.05         49.13        28.85 o                         
   3   5  20         33.11         -2.93        30.09 o                         
   5   5  20        244.76        152.55        34.90 o                         
   7   5  20        713.53        709.86        93.63 o                         
 -29   1  21        670.10        794.90        75.22 o                         
 -27   1  21        159.64        206.99        67.23 o                         
 -25   1  21          9.66        -31.52        31.52 o                         
 -23   1  21        618.45        506.50        59.85 o                         
 -21   1  21          6.08          4.09        23.90 o                         
 -19   1  21        363.55        367.82        48.36 o                         
 -17   1  21         48.75         32.25        21.52 o                         
 -15   1  21        243.13        186.17        29.21 o                         
 -13   1  21       2300.59       2479.81        95.06 o                         
 -11   1  21       3770.35       4064.37        97.38 o                         
  -9   1  21       2831.77       2855.85       140.28 o                         
  -7   1  21         35.93          1.52        16.55 o                         
  -5   1  21       2287.33       2497.93        88.09 o                         
  -3   1  21       5686.62       5400.71       119.52 o                         
  -1   1  21        479.35        391.24        33.32 o                         
   1   1  21         47.21         36.80        14.63 o                         
   3   1  21        221.12        256.03        27.28 o                         
   5   1  21        128.33        101.81        15.81 o                         
   7   1  21        124.29        116.01        19.32 o                         
   9   1  21          0.05         11.02        19.04 o                         
  11   1  21        607.40        533.18        53.77 o                         
  13   1  21        508.78        538.89        47.90 o                         
  15   1  21       2753.10       3086.66       111.01 o                         
  17   1  21        147.99        123.80        26.02 o                         
  19   1  21        162.21        136.92        30.16 o                         
  21   1  21         10.02         -1.77        24.95 o                         
  23   1  21        204.01        294.50        45.59 o                         
 -28   2  21         91.48        177.28        61.67 o                         
 -26   2  21          0.70          3.49        29.96 o                         
 -24   2  21         89.66         78.07        38.41 o                         
 -22   2  21       1401.32       1595.21       105.80 o                         
 -20   2  21         11.39          7.35        26.07 o                         
 -18   2  21        136.58         73.03        33.11 o                         
 -16   2  21        417.40        422.27        45.69 o                         
 -14   2  21        681.14        709.78        53.44 o                         
 -12   2  21         25.44         70.96        18.87 o                         
 -10   2  21        283.91        320.09        33.69 o                         
  -8   2  21        578.94        594.75        51.06 o                         
  -6   2  21        593.30        633.44        44.73 o                         
  -4   2  21         16.38         37.00        15.43 o                         
  -2   2  21        535.28        675.31        44.81 o                         
   0   2  21       4373.87       4525.12       127.94 o                         
   2   2  21        415.70        333.72        30.81 o                         
   4   2  21         86.94        103.08        34.55 o                         
   6   2  21        142.76         72.19        31.65 o                         
   8   2  21         49.23         38.33        22.00 o                         
  10   2  21       1449.46       1596.83        82.59 o                         
  12   2  21         88.63         71.29        22.83 o                         
  14   2  21         30.04         40.07        22.15 o                         
  16   2  21        895.76        851.50        63.28 o                         
  18   2  21        605.90        680.53        58.05 o                         
  20   2  21        326.84        318.44        39.38 o                         
  22   2  21          3.21        -14.40        48.36 o                         
 -25   3  21          7.03          7.25        42.56 o                         
 -23   3  21          1.61          8.26        30.09 o                         
 -21   3  21         53.08         41.05        30.45 o                         
 -19   3  21        726.33        717.76        69.00 o                         
 -17   3  21        594.85        719.43        66.30 o                         
 -15   3  21         96.08         35.35        23.27 o                         
 -13   3  21        479.88        468.97        46.30 o                         
 -11   3  21        869.05        852.07        54.49 o                         
  -9   3  21         60.62         38.13        33.47 o                         
  -7   3  21          1.87          1.54        16.83 o                         
  -5   3  21        537.13        600.15        49.57 o                         
  -3   3  21        100.96         49.49        19.02 o                         
  -1   3  21        556.53        470.12        42.66 o                         
   1   3  21          1.54        -20.68        20.68 o                         
   3   3  21        110.93         82.42        27.22 o                         
   5   3  21         53.92         78.26        22.93 o                         
   7   3  21        238.31        258.49        35.96 o                         
   9   3  21        361.95        331.14        38.99 o                         
  11   3  21        205.63        191.79        31.83 o                         
  13   3  21          0.00         32.29        20.35 o                         
  15   3  21        261.20        196.79        33.17 o                         
  17   3  21         20.41          7.19        21.17 o                         
  19   3  21        102.54          3.20        65.21 o                         
 -20   4  21          6.66         40.31        29.31 o                         
 -18   4  21         54.77         87.50        28.69 o                         
 -16   4  21         10.38         18.94        28.04 o                         
 -14   4  21         86.56         79.54        24.63 o                         
 -12   4  21          1.81         11.10        22.41 o                         
 -10   4  21          6.43         -6.85        26.78 o                         
  -8   4  21        260.39        242.81        32.86 o                         
  -6   4  21         17.09         -0.13        21.09 o                         
  -4   4  21        939.78       1039.39        70.36 o                         
  -2   4  21          0.00          3.84        21.03 o                         
   0   4  21          0.28        -21.90        21.90 o                         
   2   4  21         10.61         25.26        26.09 o                         
   4   4  21        101.71         92.07        29.58 o                         
   6   4  21        150.47        161.64        34.50 o                         
   8   4  21         70.25         39.74        32.97 o                         
  10   4  21          3.80        -36.37        36.37 o                         
  12   4  21         53.14          4.75        32.29 o                         
  14   4  21          4.80         -5.92        29.78 o                         
  -9   5  21        365.63        429.33        54.09 o                         
  -7   5  21        174.65        172.41        34.41 o                         
  -5   5  21        328.64        342.94        38.16 o                         
  -3   5  21         32.93          1.69        35.44 o                         
  -1   5  21         54.73         49.71        28.92 o                         
   1   5  21         89.09        124.20        42.41 o                         
   3   5  21        178.27        184.61        41.47 o                         
 -28   0  22        231.95        195.41        72.45 o                         
 -26   0  22        350.70        391.71        89.20 o                         
 -24   0  22        940.08       1117.76       152.66 o                         
 -22   0  22        952.45        819.75       131.51 o                         
 -20   0  22        377.52        369.22        79.36 o                         
 -18   0  22         10.66         49.48        76.62 o                         
 -16   0  22       3951.40       4213.06       393.57 o                         
 -14   0  22       2019.96       2132.20       121.47 o                         
 -12   0  22       4584.05       4833.96       237.51 o                         
 -10   0  22       9475.11      10426.92       336.39 o                         
  -8   0  22       1834.59       1541.78       110.42 o                         
  -6   0  22        103.19         96.59        29.24 o                         
  -4   0  22       1658.56       1684.04       120.94 o                         
  -2   0  22         40.91         59.23        30.58 o                         
   0   0  22        377.44        441.60        73.05 o                         
   2   0  22         44.34         31.06        22.54 o                         
   4   0  22         33.84         60.98        22.24 o                         
   6   0  22       1338.00       1407.52        94.48 o                         
   8   0  22       1931.44       2005.08       171.44 o                         
  10   0  22        571.46        707.85        76.58 o                         
  12   0  22       5389.54       5938.35       211.85 o                         
  14   0  22        574.20        720.09        84.92 o                         
  16   0  22        305.26        226.49        47.07 o                         
  18   0  22        284.17        255.12        51.89 o                         
  20   0  22         89.14         74.14        63.52 o                         
  22   0  22         51.79         42.84        44.47 o                         
 -27   1  22        677.65        622.97        65.18 o                         
 -25   1  22         22.92         78.81        35.51 o                         
 -23   1  22         13.71          3.55        28.84 o                         
 -21   1  22          5.47          1.36        26.98 o                         
 -19   1  22         19.75          3.96        25.81 o                         
 -17   1  22        160.62        145.49        33.74 o                         
 -15   1  22          6.48         13.83        24.93 o                         
 -13   1  22       1845.02       1752.27        78.62 o                         
 -11   1  22        136.22        148.12        22.84 o                         
  -9   1  22        692.36        557.58        44.93 o                         
  -7   1  22        124.66        104.03        21.48 o                         
  -5   1  22        178.92        142.37        25.27 o                         
  -3   1  22         92.79         49.17        20.72 o                         
  -1   1  22       1288.82       1450.82        64.54 o                         
   1   1  22        152.88        135.38        22.06 o                         
   3   1  22        499.36        467.53        37.25 o                         
   5   1  22        311.87        282.31        47.28 o                         
   7   1  22         84.15         89.04        23.01 o                         
   9   1  22        805.81        796.61        49.13 o                         
  11   1  22       2024.90       1940.09       114.09 o                         
  13   1  22       1375.29       1425.28        83.57 o                         
  15   1  22        805.15       1023.60        69.73 o                         
  17   1  22        153.36        125.13        33.50 o                         
  19   1  22         19.17         26.17        22.53 o                         
  21   1  22        218.10        236.39        38.20 o                         
 -26   2  22         40.34        -39.48        48.75 o                         
 -24   2  22        169.87        199.27        64.70 o                         
 -22   2  22        717.54        803.56        68.53 o                         
 -20   2  22          8.40         42.95        31.58 o                         
 -18   2  22        442.06        498.40        45.44 o                         
 -16   2  22        717.13        578.98        45.14 o                         
 -14   2  22         16.25          8.00        23.18 o                         
 -12   2  22       1079.44       1010.78        58.87 o                         
 -10   2  22          0.12         -8.35        19.75 o                         
  -8   2  22         39.12         51.91        20.88 o                         
  -6   2  22        117.39         79.03        22.06 o                         
  -4   2  22          8.06         25.23        16.38 o                         
  -2   2  22       2375.74       2442.08        83.30 o                         
   0   2  22          3.52         -9.83        15.91 o                         
   2   2  22        779.37        848.84        52.48 o                         
   4   2  22        122.72        144.96        25.30 o                         
   6   2  22       1117.29       1043.35        68.23 o                         
   8   2  22        330.12        294.24        36.96 o                         
  10   2  22          0.59         -0.68        17.18 o                         
  12   2  22        285.87        316.16        37.66 o                         
  14   2  22         61.84         58.49        22.62 o                         
  16   2  22        265.29        261.38        40.03 o                         
  18   2  22         66.19         43.31        25.81 o                         
  20   2  22         50.00         80.11        34.20 o                         
 -23   3  22        159.06        171.17        40.67 o                         
 -21   3  22          4.05         40.67        40.41 o                         
 -19   3  22        427.75        471.52        70.50 o                         
 -17   3  22        164.36        165.42        30.85 o                         
 -15   3  22         34.16         76.22        25.70 o                         
 -13   3  22        139.00        126.77        29.03 o                         
 -11   3  22        192.49        248.31        61.72 o                         
  -9   3  22        957.17        789.42        52.23 o                         
  -7   3  22         83.64         88.46        22.84 o                         
  -5   3  22        542.28        514.80        47.31 o                         
  -3   3  22        298.04        253.01        31.75 o                         
  -1   3  22        106.76         57.10        19.99 o                         
   1   3  22        833.33        815.05        65.66 o                         
   3   3  22        280.66        268.87        37.86 o                         
   5   3  22          6.46          9.92        26.25 o                         
   7   3  22         11.35          1.89        37.58 o                         
   9   3  22         46.60         53.82        22.84 o                         
  11   3  22         89.68         58.98        27.98 o                         
  13   3  22         70.44         72.83        28.43 o                         
  15   3  22          2.25        -22.73        22.73 o                         
  17   3  22        249.54        251.85        55.25 o                         
 -18   4  22          1.21        -10.44        41.26 o                         
 -16   4  22          0.05         10.15        40.62 o                         
 -14   4  22          0.12         16.66        24.73 o                         
 -12   4  22        258.42        220.78        40.11 o                         
 -10   4  22        190.26        175.73        31.62 o                         
  -8   4  22        308.03        282.97        48.58 o                         
  -6   4  22        142.00        236.07        33.57 o                         
  -4   4  22          0.52         -2.62        20.35 o                         
  -2   4  22        424.39        542.47        64.14 o                         
   0   4  22         22.48        -17.68        28.37 o                         
   2   4  22         11.62         26.78        24.04 o                         
   4   4  22        460.72        480.51        52.68 o                         
   6   4  22        454.70        362.28        60.78 o                         
   8   4  22       1316.75       1619.13       102.51 o                         
  10   4  22        157.26        196.97        46.67 o                         
 -25   1  23          0.93         43.22        38.96 o                         
 -23   1  23        366.75        498.34        57.68 o                         
 -21   1  23         10.48         29.58        27.80 o                         
 -19   1  23        335.99        284.12        51.95 o                         
 -17   1  23         10.67        -20.90        31.42 o                         
 -15   1  23        470.06        476.79        46.67 o                         
 -13   1  23         67.22         85.91        23.10 o                         
 -11   1  23        150.47        137.14        32.34 o                         
  -9   1  23        164.83        147.85        26.80 o                         
  -7   1  23         65.38         54.77        21.49 o                         
  -5   1  23          1.51         33.89        18.71 o                         
  -3   1  23       1493.80       1299.44        69.77 o                         
  -1   1  23        260.18        163.45        37.92 o                         
   1   1  23       1413.04       1393.72        67.97 o                         
   3   1  23        537.69        526.07        40.35 o                         
   5   1  23       1002.04        921.31        60.79 o                         
   7   1  23        560.35        561.00        45.90 o                         
   9   1  23        228.93        250.21        30.71 o                         
  11   1  23        421.70        425.65        55.19 o                         
  13   1  23       1385.92       1625.29        95.46 o                         
  15   1  23         20.40         40.03        21.47 o                         
  17   1  23         20.98         50.41        40.45 o                         
  19   1  23         12.08        -21.30        24.21 o                         
 -24   2  23         57.53         46.39        45.78 o                         
 -22   2  23         42.31         10.84        31.96 o                         
 -20   2  23          2.00        -11.29        31.63 o                         
 -18   2  23        642.43        653.56        51.25 o                         
 -16   2  23          4.87         -0.55        29.73 o                         
 -14   2  23        949.21        960.59        69.45 o                         
 -12   2  23        318.93        283.01        35.41 o                         
 -10   2  23        416.44        389.26        40.08 o                         
  -8   2  23        672.35        646.06        52.74 o                         
  -6   2  23        865.15        761.20        55.75 o                         
  -4   2  23         76.65         28.43        17.50 o                         
  -2   2  23        659.61        686.10        46.58 o                         
   0   2  23          2.37         15.06        18.07 o                         
   2   2  23       2373.14       2337.02       105.40 o                         
   4   2  23        125.43        125.07        25.02 o                         
   6   2  23        359.08        395.85        43.91 o                         
   8   2  23         24.27         16.04        24.44 o                         
  10   2  23         45.17         76.38        26.81 o                         
  12   2  23          3.82         -8.98        24.04 o                         
  14   2  23          0.02         16.54        25.62 o                         
  16   2  23         49.93         25.88        23.16 o                         
  18   2  23        341.33        339.20        46.23 o                         
 -21   3  23        120.98        114.64        58.81 o                         
 -19   3  23        328.58        305.04        36.30 o                         
 -17   3  23        413.53        352.96        39.38 o                         
 -15   3  23         29.28        -21.34        24.81 o                         
 -13   3  23         42.38         22.28        37.53 o                         
 -11   3  23          3.45         29.88        28.50 o                         
  -9   3  23        815.02        745.97        56.19 o                         
  -7   3  23        817.50        874.47        75.94 o                         
  -5   3  23        422.51        392.10        38.75 o                         
  -3   3  23        236.12        194.24        43.24 o                         
  -1   3  23        627.53        647.47        88.56 o                         
   1   3  23         14.32         46.09        27.14 o                         
   3   3  23        533.36        570.57        54.15 o                         
   5   3  23        293.51        277.60        41.17 o                         
   7   3  23        383.75        368.47        41.88 o                         
   9   3  23        517.16        525.29        51.71 o                         
  11   3  23        197.83        270.15        39.02 o                         
  13   3  23        231.03        181.44        33.38 o                         
  15   3  23         12.66         83.42        48.08 o                         
 -14   4  23        301.35        326.68        44.04 o                         
 -12   4  23        348.53        415.11        51.14 o                         
 -10   4  23        276.01        292.15        44.73 o                         
  -8   4  23          0.37          4.59        65.02 o                         
  -6   4  23        781.39        820.96        68.64 o                         
  -4   4  23        134.39        146.30        42.32 o                         
  -2   4  23        765.59        878.36        74.86 o                         
   0   4  23        248.47        253.61        40.74 o                         
   2   4  23         23.88         30.96        29.71 o                         
   4   4  23          0.91        -24.95        24.95 o                         
   6   4  23        134.55         48.80        28.07 o                         
   8   4  23         21.23         52.26        29.98 o                         
 -24   0  24         12.29         51.05        68.42 o                         
 -22   0  24        361.86        377.65        97.75 o                         
 -20   0  24         34.17         10.60        61.74 o                         
 -18   0  24        188.19         96.13        60.77 o                         
 -16   0  24         35.18         47.66        79.14 o                         
 -14   0  24       1926.65       2282.65       151.98 o                         
 -12   0  24       3337.11       3103.43       379.13 o                         
 -10   0  24       5209.08       5812.88       207.80 o                         
  -8   0  24         26.78         40.59        29.11 o                         
  -6   0  24        159.91        159.07        41.28 o                         
  -4   0  24        141.56        106.00        38.63 o                         
  -2   0  24          5.11         38.27        47.52 o                         
   0   0  24         48.61         69.29        31.84 o                         
   2   0  24        178.35        181.44        42.02 o                         
   4   0  24          9.88         12.69        32.59 o                         
   6   0  24         30.26        -24.46        24.46 o                         
   8   0  24        102.09        108.57        30.92 o                         
  10   0  24       2338.14       2590.61       204.12 o                         
  12   0  24        454.85        427.05        65.33 o                         
  14   0  24        723.52        842.16        87.18 o                         
  16   0  24         17.31        -27.50        33.87 o                         
  18   0  24         91.99         67.67        46.02 o                         
 -25   1  24        364.19        416.95        68.97 o                         
 -23   1  24          0.18         -5.20        31.30 o                         
 -21   1  24          0.46        -33.36        33.36 o                         
 -19   1  24        366.85        305.85        67.41 o                         
 -17   1  24        861.40        840.81       107.69 o                         
 -15   1  24        116.54        158.13        27.62 o                         
 -13   1  24        557.41        486.60        45.96 o                         
 -11   1  24         21.31         -0.65        26.26 o                         
  -9   1  24        364.55        360.88        39.21 o                         
  -7   1  24          0.03         -9.89        20.07 o                         
  -5   1  24         13.97         21.62        21.38 o                         
  -3   1  24        102.41        120.34        23.80 o                         
  -1   1  24         21.78         -1.24        21.73 o                         
   1   1  24         46.07         30.24        20.24 o                         
   3   1  24        392.05        414.73        35.81 o                         
   5   1  24        235.75        228.73        36.20 o                         
   7   1  24        245.76        253.90        28.34 o                         
   9   1  24        126.80         86.34        27.22 o                         
  11   1  24         88.64         91.72        27.03 o                         
  13   1  24          0.63         -1.67        21.94 o                         
  15   1  24         11.14          5.17        23.62 o                         
  17   1  24        260.23        439.44        45.76 o                         
 -22   2  24        616.33        688.70        68.25 o                         
 -20   2  24        484.30        584.13        71.15 o                         
 -18   2  24        290.40        336.65        38.08 o                         
 -16   2  24        293.28        317.20        50.63 o                         
 -14   2  24        378.39        389.45        47.99 o                         
 -12   2  24         36.55         29.55        21.87 o                         
 -10   2  24       1020.27       1009.44        67.89 o                         
  -8   2  24        359.65        289.44        36.68 o                         
  -6   2  24        103.38        102.23        29.17 o                         
  -4   2  24         17.21         11.97        20.63 o                         
  -2   2  24          6.07          5.51        22.18 o                         
   0   2  24         92.22         59.82        22.01 o                         
   2   2  24         30.65          3.54        29.89 o                         
   4   2  24          5.00         -9.29        20.67 o                         
   6   2  24         49.42         48.37        26.54 o                         
   8   2  24        418.12        384.96        44.07 o                         
  10   2  24        240.52        247.11        33.22 o                         
  12   2  24         34.83          3.94        32.83 o                         
  14   2  24         15.62          1.96        29.59 o                         
  16   2  24        795.43        958.06        75.57 o                         
 -19   3  24        218.27        174.75        49.28 o                         
 -17   3  24         17.86        -21.52        23.76 o                         
 -15   3  24        909.71       1054.65        74.17 o                         
 -13   3  24         66.33         28.35        28.87 o                         
 -11   3  24        198.09        261.41        63.18 o                         
  -9   3  24         75.27         48.97        30.76 o                         
  -7   3  24         10.00         20.14        22.28 o                         
  -5   3  24          9.33        -19.38        19.38 o                         
  -3   3  24        114.02         74.66        24.11 o                         
  -1   3  24          0.09        -21.07        21.07 o                         
   1   3  24        163.04        170.80        34.29 o                         
   3   3  24         46.97         66.06        24.73 o                         
   5   3  24        468.53        491.98        53.57 o                         
   7   3  24        730.82        891.92        75.21 o                         
   9   3  24        499.09        590.20        55.07 o                         
  11   3  24        303.59        258.38        36.11 o                         
 -10   4  24         15.01          7.17        33.55 o                         
  -8   4  24          3.12        -27.58        27.58 o                         
  -6   4  24         77.90        107.15        33.30 o                         
  -4   4  24         23.09        -26.25        26.25 o                         
  -2   4  24         21.55          3.14        29.93 o                         
   0   4  24         85.18         92.40        31.77 o                         
   2   4  24        303.98        215.90        41.94 o                         
   4   4  24         36.80         36.49        27.84 o                         
 -23   1  25        129.44         31.45        44.79 o                         
 -21   1  25        328.30        382.09        84.33 o                         
 -19   1  25        128.82        134.35        43.48 o                         
 -17   1  25        202.01        137.31        41.42 o                         
 -15   1  25        596.18        760.98        82.53 o                         
 -13   1  25         68.80        119.12        28.41 o                         
 -11   1  25        194.04        151.39        45.76 o                         
  -9   1  25        572.70        608.24        53.97 o                         
  -7   1  25        428.63        407.34        40.88 o                         
  -5   1  25        200.77        167.61        28.24 o                         
  -3   1  25         68.98         45.15        22.22 o                         
  -1   1  25        746.04        683.29        56.63 o                         
   1   1  25          6.25          4.36        22.17 o                         
   3   1  25        820.19        749.14        66.45 o                         
   5   1  25        132.39        244.23        31.96 o                         
   7   1  25        231.90        136.98        38.21 o                         
   9   1  25          0.05         -7.29        21.16 o                         
  11   1  25         85.80        127.66        35.57 o                         
  13   1  25         22.77         27.28        23.11 o                         
  15   1  25        618.22        636.28        60.47 o                         
 -20   2  25        181.35        209.26        37.76 o                         
 -18   2  25         62.94         13.82        27.34 o                         
 -16   2  25         76.09         91.09        26.28 o                         
 -14   2  25        226.91        203.22        34.73 o                         
 -12   2  25        172.43         99.97        31.83 o                         
 -10   2  25        249.49        182.04        32.63 o                         
  -8   2  25        107.02        148.66        27.64 o                         
  -6   2  25         26.89         23.26        25.41 o                         
  -4   2  25        117.52         55.33        29.12 o                         
  -2   2  25        204.10        135.79        29.85 o                         
   0   2  25       1118.29        991.71        60.08 o                         
   2   2  25        241.45        233.26        40.48 o                         
   4   2  25         30.46         -2.79        27.51 o                         
   6   2  25        988.43        941.50        66.45 o                         
   8   2  25          9.20         -0.06        21.39 o                         
  10   2  25        113.05         55.64        32.94 o                         
  12   2  25        514.88        553.61        54.70 o                         
  14   2  25        339.48        362.79        76.51 o                         
 -15   3  25        259.68        455.57        62.77 o                         
 -13   3  25        316.39        402.12        47.11 o                         
 -11   3  25        185.67        119.84        33.12 o                         
  -9   3  25          8.43         12.18        27.61 o                         
  -7   3  25        694.45        745.26        74.50 o                         
  -5   3  25        265.17        286.39        39.00 o                         
  -3   3  25        194.23        101.28        23.58 o                         
  -1   3  25          0.22        -15.52        20.46 o                         
   1   3  25        436.48        452.74        53.66 o                         
   3   3  25        531.38        671.20        59.71 o                         
   5   3  25         10.72         12.44        23.55 o                         
   7   3  25        179.51        153.10        32.96 o                         
   9   3  25        348.87        385.52        44.42 o                         
 -20   0  26        244.67         67.89       117.81 o                         
 -18   0  26        319.60        415.16        95.30 o                         
 -16   0  26         83.59         13.84        52.98 o                         
 -14   0  26        997.78       1200.59       118.39 o                         
 -12   0  26       5005.99       5460.82       335.82 o                         
 -10   0  26        474.56        300.66        54.82 o                         
  -8   0  26        165.39        130.43        69.36 o                         
  -6   0  26        214.32        179.65        51.09 o                         
  -4   0  26         46.21         -3.93        32.58 o                         
  -2   0  26         89.71         86.17        39.54 o                         
   0   0  26         37.46         -9.74        32.46 o                         
   2   0  26          1.65        -22.42        33.23 o                         
   4   0  26        985.45       1196.87       132.99 o                         
   6   0  26        342.58        321.51        82.83 o                         
   8   0  26          0.22         28.95        44.44 o                         
  10   0  26        267.86        265.15        50.64 o                         
  12   0  26        723.18        836.32        90.06 o                         
  14   0  26       5395.45       6394.56       295.22 o                         
 -21   1  26         71.95          1.64        75.28 o                         
 -19   1  26         21.25        -18.66        32.87 o                         
 -17   1  26         12.02        -29.56        33.14 o                         
 -15   1  26         58.34         47.12        38.35 o                         
 -13   1  26        851.03        896.00        73.44 o                         
 -11   1  26        717.15        645.14        63.45 o                         
  -9   1  26       1139.65       1197.45        78.65 o                         
  -7   1  26          3.22        -16.40        20.20 o                         
  -5   1  26          1.47          2.87        23.16 o                         
  -3   1  26        393.52        388.91        43.41 o                         
  -1   1  26        363.23        409.42        42.96 o                         
   1   1  26        121.68         72.53        25.61 o                         
   3   1  26         11.46         27.47        28.19 o                         
   5   1  26          5.64         32.71        28.34 o                         
   7   1  26        145.78        167.99        28.63 o                         
   9   1  26        534.98        739.71        69.35 o                         
  11   1  26        144.05        139.02        54.98 o                         
  13   1  26        222.16        231.93        44.80 o                         
 -18   2  26         37.38        -43.66        48.71 o                         
 -16   2  26        275.73        322.13        40.10 o                         
 -14   2  26         11.60         -2.74        23.42 o                         
 -12   2  26          0.09        -20.91        33.38 o                         
 -10   2  26         86.66        105.43        48.64 o                         
  -8   2  26         39.73         35.03        23.23 o                         
  -6   2  26          7.50         21.85        23.94 o                         
  -4   2  26        106.47        125.02        30.48 o                         
  -2   2  26        310.77        182.09        31.17 o                         
   0   2  26         17.70         58.93        30.10 o                         
   2   2  26        607.14        557.49        51.87 o                         
   4   2  26         69.65          0.23        50.12 o                         
   6   2  26        709.99        954.46        68.09 o                         
   8   2  26         53.47         60.57        31.51 o                         
  10   2  26         68.00         75.25        37.80 o                         
 -13   3  26         48.50         17.34        48.95 o                         
 -11   3  26          2.80         27.89        25.70 o                         
  -9   3  26         18.21         25.21        29.25 o                         
  -7   3  26        269.88        200.28        35.37 o                         
  -5   3  26        207.26        217.54        35.68 o                         
  -3   3  26        164.37        107.84        30.55 o                         
  -1   3  26        107.92         89.38        30.69 o                         
   1   3  26         75.14         53.69        25.54 o                         
   3   3  26          1.09          2.72        24.20 o                         
   5   3  26        213.11        157.84        36.03 o                         
 -17   1  27         57.11         41.08        39.72 o                         
 -15   1  27          3.02         10.79        26.84 o                         
 -13   1  27        802.81        840.37       103.53 o                         
 -11   1  27        626.48        383.48        53.53 o                         
  -9   1  27        129.20        128.23        28.00 o                         
  -7   1  27          0.29         -7.95        22.95 o                         
  -5   1  27         12.84         -7.68        23.70 o                         
  -3   1  27        411.24        522.27        54.48 o                         
  -1   1  27        237.98        248.19        38.11 o                         
   1   1  27          7.13         28.66        28.71 o                         
   3   1  27         60.38         39.79        29.04 o                         
   5   1  27         15.60         33.58        30.33 o                         
   7   1  27          0.00        -30.96        56.44 o                         
   9   1  27         89.06        128.33        31.33 o                         
 -14   2  27         41.49         17.34        36.25 o                         
 -12   2  27         21.59         20.98        27.76 o                         
 -10   2  27        153.47        117.35        30.58 o                         
  -8   2  27         85.23        103.58        32.33 o                         
  -6   2  27         91.70         21.99        29.01 o                         
  -4   2  27        150.05        134.26        36.17 o                         
  -2   2  27         85.56         36.49        24.30 o                         
   0   2  27        526.92        479.74        56.14 o                         
   2   2  27         71.66          3.53        46.95 o                         
   4   2  27         25.26         -6.09        25.42 o                         
   6   2  27        498.37        527.80        54.67 o                         
  -5   3  27         44.73         61.74        44.24 o                         
  -3   3  27         72.15         66.88        47.33 o                         
 -16   0  28          4.35         65.85        90.55 o                         
 -14   0  28        277.10        284.57        84.67 o                         
 -12   0  28        389.80        472.06       106.16 o                         
 -10   0  28          2.84         17.51        33.74 o                         
  -8   0  28        734.82        875.37       137.06 o                         
  -6   0  28         32.70         55.29        46.86 o                         
  -4   0  28       1711.52       1956.96       206.27 o                         
  -2   0  28         40.20         12.17        40.37 o                         
   0   0  28         18.53         47.59        42.60 o                         
   2   0  28         16.19         36.66        38.53 o                         
   4   0  28        240.51        250.67        74.65 o                         
   6   0  28       1019.78       1209.35       139.72 o                         
   8   0  28        227.06        255.45        85.03 o                         
 -15   1  28        536.73        597.70       103.92 o                         
 -13   1  28          5.70         24.82        29.57 o                         
 -11   1  28        121.02        157.56        32.47 o                         
  -9   1  28         15.83         55.19        26.30 o                         
  -7   1  28        349.84        319.58        47.49 o                         
  -5   1  28         80.93         66.30        40.17 o                         
  -3   1  28          5.01         15.22        29.65 o                         
  -1   1  28         39.79        -13.84        27.85 o                         
   1   1  28        435.19        540.59        58.50 o                         
   3   1  28         90.66         78.79        43.54 o                         
   5   1  28         33.70         89.49        55.68 o                         
   7   1  28         39.73         73.68        46.09 o                         
 -10   2  28        157.26        210.85        46.76 o                         
  -8   2  28        138.30        261.63        37.66 o                         
  -6   2  28          0.14         23.61        29.59 o                         
  -4   2  28          2.67         21.39        25.93 o                         
  -2   2  28         12.61         41.22        36.74 o                         
   0   2  28        249.69        290.11        81.37 o                         
   2   2  28         83.58        108.56        40.95 o                         
  -9   1  29       1394.73       1606.43       142.54 o                         
  -7   1  29         42.88        -24.33        39.96 o                         
  -5   1  29        151.72        159.58        38.24 o                         
  -3   1  29         56.38         81.82        37.04 o                         
  -1   1  29         25.75         -2.95        30.84 o                         
   1   1  29        367.93         97.75       109.07 o                         
                                                                                
